# Supplementary material for: RNA Expression Profile and Alternative Splicing Signatures of Genistein-Treated Breeder Hens Revealed by Hepatic Transcriptomic Analysis
Source: Oxid Med Cell Longev. 2019 Nov 25;2019:3829342. doi: 10.1155/2019/3829342 (PMC6899279; doi:10.1155/2019/3829342)
Supplement: Supplementary 2 — Table S2: differentially expressed mRNA (LGE vs. CON). [file 3829342.f2.xlsx]

## Sheet: LGE vs CON
Differently expreesed mRNA (LGE vs CON)
ID	logFC	logCPM	LR	PValue
ENSGALG00000027521	-1.81312	1.68935	7.01019	0.00810472
ENSGALG00000022237	-0.924721	0.732153	6.51646	0.010688
ENSGALG00000008523	-0.17362	4.66349	1.86386	0.17218
ENSGALG00000022798	0.393872	0.0806024	1.68793	0.193875
ENSGALG00000011954	0.413702	0.0994924	1.1255	0.288738
ENSGALG00000002850	0.122899	5.01181	1.05796	0.303681
ENSGALG00000021126	-0.328245	1.13671	0.870207	0.350898
ENSGALG00000007076	-0.209589	4.90374	0.685461	0.407713
ENSGALG00000003282	-0.112022	7.09278	0.624088	0.429532
ENSGALG00000021104	-0.0913364	5.92289	0.116168	0.733228
ENSGALG00000002155	-0.0479267	5.70565	0.102606	0.748725
ENSGALG00000003578	-0.0480676	10.0332	0.0373676	0.846718
ENSGALG00000006075	0.0423643	6.06731	0.026537	0.870596
ENSGALG00000009103	0.0150245	10.3235	0.00797178	0.928856
ENSGALG00000010866	2.89554	0.880753	27.7509	1.37985e-07
ENSGALG00000007669	1.74077	3.81168	18.9032	1.37519e-05
ENSGALG00000007646	-0.631177	7.79305	17.9843	2.22739e-05
ENSGALG00000007786	1.55473	0.985009	17.7123	2.56965e-05
ENSGALG00000025919	-0.494587	6.36782	17.5815	2.75256e-05
ENSGALG00000011801	-0.775096	4.52843	17.5552	2.7909e-05
ENSGALG00000007129	2.33323	1.72301	15.8907	6.7106e-05
ENSGALG00000008764	-0.806606	3.42766	15.7524	7.21969e-05
ENSGALG00000011314	-1.05438	1.30078	15.5511	8.03048e-05
ENSGALG00000017046	1.15413	4.3278	14.7251	0.00012438
ENSGALG00000015003	0.764905	7.9634	14.7017	0.000125932
ENSGALG00000013575	3.81956	5.84947	14.6244	0.000131206
ENSGALG00000025698	4.04583	5.36592	14.5815	0.000134222
ENSGALG00000021275	-0.782485	2.10942	14.3198	0.000154234
ENSGALG00000026592	7.06877	10.0057	14.0329	0.000179645
ENSGALG00000009014	0.452383	4.46744	13.8616	0.00019678
ENSGALG00000012407	-1.28751	0.812618	13.2136	0.000277927
ENSGALG00000017186	0.60035	7.05723	13.1607	0.000285882
ENSGALG00000016400	2.36047	1.55138	12.7568	0.000354723
ENSGALG00000023925	-2.28954	5.26077	12.3476	0.000441565
ENSGALG00000011391	-1.29589	2.06324	11.636	0.000646887
ENSGALG00000016428	-0.626661	5.79976	11.5261	0.00068625
ENSGALG00000015712	1.30611	0.40816	11.4644	0.000709416
ENSGALG00000016759	0.538641	2.08749	11.4619	0.000710389
ENSGALG00000005331	1.31777	0.612009	11.4328	0.000721575
ENSGALG00000026005	2.78534	4.74826	11.427	0.000723847
ENSGALG00000026283	0.533141	6.47544	11.3686	0.000746955
ENSGALG00000005469	-1.9919	5.87191	11.124	0.000852162
ENSGALG00000016142	2.16714	3.37356	11.1127	0.000857386
ENSGALG00000026578	-0.559081	1.94289	11.0809	0.000872234
ENSGALG00000013723	2.52053	4.28971	11.0777	0.000873743
ENSGALG00000026986	1.22339	2.39574	10.6481	0.00110183
ENSGALG00000011926	-0.702784	2.91489	10.564	0.00115308
ENSGALG00000020005	0.602549	4.57298	10.4645	0.00121687
ENSGALG00000002121	-1.00804	0.60578	10.2651	0.0013557
ENSGALG00000002116	-0.793444	1.32738	9.97754	0.00158462
ENSGALG00000008940	3.08403	2.03858	9.95702	0.00160237
ENSGALG00000013899	-0.343089	4.4604	9.92412	0.00163126
ENSGALG00000002452	-0.488005	4.5269	9.89619	0.00165621
ENSGALG00000004599	0.813077	3.00243	9.79607	0.00174885
ENSGALG00000025792	0.494158	3.20422	9.78528	0.00175914
ENSGALG00000008434	2.4162	1.59195	9.77648	0.00176759
ENSGALG00000012781	0.45697	3.51774	9.72436	0.00181841
ENSGALG00000016105	-0.595603	3.76708	9.64759	0.001896
ENSGALG00000006384	2.20296	4.71143	9.57762	0.00196963
ENSGALG00000010899	-0.670904	1.98365	9.50851	0.00204521
ENSGALG00000014877	0.929475	2.757	9.47468	0.00208327
ENSGALG00000011139	-0.476146	4.59363	9.19076	0.0024324
ENSGALG00000026371	-0.89789	2.73176	9.13391	0.00250914
ENSGALG00000009859	0.562749	4.17508	9.12128	0.00252653
ENSGALG00000005826	-0.774278	2.99179	9.09409	0.00256436
ENSGALG00000002201	1.05714	2.34209	9.09198	0.00256733
ENSGALG00000003246	0.375251	4.78386	9.03685	0.00264591
ENSGALG00000017674	3.51162	0.482572	9.0264	0.00266107
ENSGALG00000000560	1.22701	0.0455746	9.02582	0.00266192
ENSGALG00000003433	0.859232	2.13086	9.02075	0.00266931
ENSGALG00000026616	1.24854	1.87277	9.01036	0.00268454
ENSGALG00000015055	-0.527317	3.60586	8.97384	0.00273873
ENSGALG00000009777	-0.494015	3.90073	8.7111	0.00316278
ENSGALG00000013886	0.6604	3.80137	8.60776	0.00334734
ENSGALG00000014688	0.543357	4.56163	8.47504	0.00360053
ENSGALG00000014300	-0.654796	5.01543	8.47373	0.00360312
ENSGALG00000020160	-0.51896	8.29332	8.47047	0.00360958
ENSGALG00000013907	-0.471835	5.61844	8.46291	0.00362461
ENSGALG00000006597	-0.828222	1.51609	8.42915	0.00369253
ENSGALG00000028371	4.50326	7.38265	8.37948	0.0037948
ENSGALG00000007439	0.360368	4.64951	8.3781	0.0037977
ENSGALG00000008933	0.391543	4.51413	8.37338	0.00380758
ENSGALG00000013494	0.837108	0.447319	8.36031	0.00383506
ENSGALG00000013615	-0.37177	5.27159	8.32271	0.00391525
ENSGALG00000000449	-0.495658	5.38052	8.29562	0.00397409
ENSGALG00000005701	0.761243	4.86667	8.23704	0.00410441
ENSGALG00000006347	-0.35343	4.26819	8.0743	0.00448975
ENSGALG00000013756	0.562902	1.71933	8.05136	0.00454695
ENSGALG00000028902	-0.764997	1.07897	8.04137	0.00457209
ENSGALG00000027959	4.05553	6.36121	8.00902	0.0046545
ENSGALG00000002515	-0.866691	0.839822	7.93773	0.00484145
ENSGALG00000028810	-0.510881	7.44012	7.91399	0.0049054
ENSGALG00000000356	0.576908	2.6572	7.89868	0.00494708
ENSGALG00000010369	-1.54508	3.17083	7.8854	0.00498354
ENSGALG00000016444	0.546957	3.83755	7.8468	0.00509106
ENSGALG00000009639	1.56874	7.27012	7.83896	0.0051132
ENSGALG00000014764	-0.98019	2.42128	7.81978	0.00516776
ENSGALG00000014811	0.443001	5.74708	7.72145	0.00545685
ENSGALG00000016979	0.503531	4.04046	7.71887	0.00546466
ENSGALG00000029000	0.54711	1.77426	7.71457	0.0054777
ENSGALG00000005956	1.68363	0.148014	7.62321	0.0057622
ENSGALG00000005817	-0.507935	3.95421	7.60336	0.00582596
ENSGALG00000005362	-1.29772	0.417069	7.55804	0.0059743
ENSGALG00000000362	0.610368	1.54429	7.54815	0.00600716
ENSGALG00000013043	0.753803	0.867925	7.53375	0.00605536
ENSGALG00000005254	0.441607	3.7152	7.52566	0.00608261
ENSGALG00000000616	1.23748	3.92716	7.52266	0.00609277
ENSGALG00000024418	-0.450923	3.90759	7.52198	0.00609506
ENSGALG00000004629	0.594816	5.00742	7.48275	0.00622927
ENSGALG00000006886	-0.968475	0.103286	7.48274	0.00622932
ENSGALG00000015977	1.00144	2.96163	7.38843	0.00656449
ENSGALG00000026422	0.545299	5.50653	7.36629	0.00664579
ENSGALG00000015144	0.350786	3.42045	7.3483	0.00671263
ENSGALG00000020479	-0.440631	3.71839	7.3357	0.00675983
ENSGALG00000017025	1.18011	1.13531	7.32196	0.00681172
ENSGALG00000002461	1.70734	2.93444	7.24672	0.00710306
ENSGALG00000002437	0.87729	1.60001	7.14536	0.00751583
ENSGALG00000013617	-1.23083	0.0894234	7.14063	0.00753566
ENSGALG00000006917	0.712214	7.41981	7.14063	0.00753569
ENSGALG00000012788	0.611509	4.4983	7.12042	0.0076211
ENSGALG00000017272	-0.430117	7.69834	7.09473	0.00773111
ENSGALG00000021211	-0.737714	0.672514	7.06964	0.00784011
ENSGALG00000017715	-0.463803	4.1277	7.06691	0.00785204
ENSGALG00000011905	0.617195	8.40932	7.02686	0.00802962
ENSGALG00000020796	-0.965792	0.460406	7.01424	0.00808641
ENSGALG00000015377	0.434004	7.81218	7.0041	0.00813234
ENSGALG00000001808	-0.300921	5.37432	7.00172	0.00814312
ENSGALG00000005056	-0.68087	3.31392	6.97007	0.00828842
ENSGALG00000005013	2.55772	-0.424737	6.96879	0.00829438
ENSGALG00000023122	-1.20714	4.18014	6.94582	0.00840152
ENSGALG00000009935	-0.468711	2.26001	6.92287	0.00851001
ENSGALG00000013057	1.60241	3.11539	6.89815	0.0086285
ENSGALG00000028750	0.618493	2.90597	6.88293	0.00870229
ENSGALG00000028545	-0.927783	0.52829	6.86672	0.00878157
ENSGALG00000012032	0.583962	3.06414	6.85449	0.00884187
ENSGALG00000014653	0.884516	0.265	6.78398	0.00919797
ENSGALG00000005626	-0.47891	4.1575	6.77158	0.00926207
ENSGALG00000022887	0.479095	3.20405	6.746	0.00939582
ENSGALG00000001616	0.96894	0.761828	6.72951	0.00948307
ENSGALG00000005612	0.32625	3.97192	6.72428	0.00951092
ENSGALG00000027428	0.42835	3.99986	6.70284	0.00962592
ENSGALG00000027426	0.649772	2.19219	6.70025	0.00963996
ENSGALG00000008095	1.20255	1.85952	6.69547	0.00966582
ENSGALG00000009422	0.928417	0.346201	6.6864	0.00971511
ENSGALG00000004760	-0.579857	3.45564	6.68484	0.0097236
ENSGALG00000016459	-0.581751	4.02947	6.67926	0.00975409
ENSGALG00000012659	-0.417116	4.41313	6.67374	0.00978439
ENSGALG00000009492	0.531235	5.25455	6.67291	0.00978892
ENSGALG00000014295	-0.451786	4.74231	6.65742	0.00987436
ENSGALG00000028249	0.351804	6.86338	6.65201	0.00990443
ENSGALG00000013155	1.44487	2.57628	6.60525	0.0101678
ENSGALG00000004300	-0.304987	5.62184	6.5711	0.0103648
ENSGALG00000028982	1.22603	5.10026	6.54236	0.0105336
ENSGALG00000001802	0.469821	4.25171	6.52769	0.0106208
ENSGALG00000003550	-0.389674	3.76389	6.51156	0.0107175
ENSGALG00000015467	0.62648	0.617698	6.50555	0.0107538
ENSGALG00000004384	-0.689164	5.09595	6.44624	0.0111187
ENSGALG00000004286	-0.524054	3.62865	6.40848	0.0113576
ENSGALG00000015058	0.675039	0.609357	6.4075	0.0113639
ENSGALG00000023936	-0.739936	4.15609	6.40679	0.0113685
ENSGALG00000026144	0.723288	3.373	6.37447	0.0115773
ENSGALG00000011888	1.17429	0.978066	6.37422	0.011579
ENSGALG00000006700	0.779844	4.24446	6.3708	0.0116013
ENSGALG00000015899	0.585658	3.32549	6.31104	0.0119989
ENSGALG00000012254	-2.09527	0.605611	6.29814	0.0120865
ENSGALG00000017217	-0.91986	0.365271	6.26029	0.0123474
ENSGALG00000007082	0.50063	4.8423	6.25812	0.0123626
ENSGALG00000026047	0.619303	1.40567	6.23754	0.012507
ENSGALG00000012575	0.445795	5.53636	6.23315	0.012538
ENSGALG00000002672	0.64314	5.8938	6.22141	0.0126215
ENSGALG00000008518	0.957419	2.19632	6.21206	0.0126883
ENSGALG00000005024	-0.647488	1.53055	6.21035	0.0127005
ENSGALG00000001645	-1.03249	-0.182272	6.20504	0.0127387
ENSGALG00000014433	-0.443824	7.21463	6.1788	0.012929
ENSGALG00000012218	-1.07345	1.34705	6.1787	0.0129297
ENSGALG00000001983	-0.837943	0.3049	6.17415	0.012963
ENSGALG00000005278	0.691538	2.91105	6.13706	0.0132377
ENSGALG00000005318	-1.6784	3.38848	6.12125	0.0133567
ENSGALG00000015469	0.713352	0.678247	6.07583	0.0137044
ENSGALG00000005609	0.465119	3.14822	6.06959	0.0137529
ENSGALG00000008201	-0.340289	4.91385	6.05439	0.0138717
ENSGALG00000012787	-0.548691	3.13308	6.04118	0.013976
ENSGALG00000016746	0.441661	2.62073	6.01626	0.0141747
ENSGALG00000026313	1.16125	3.61572	6.01412	0.0141918
ENSGALG00000028540	-1.48111	0.223954	5.97586	0.014503
ENSGALG00000003790	0.345767	5.73825	5.93512	0.014842
ENSGALG00000015722	0.882535	1.35774	5.92596	0.0149194
ENSGALG00000019719	0.808731	2.44208	5.90414	0.0151054
ENSGALG00000021066	-0.634041	4.21925	5.89614	0.0151741
ENSGALG00000005291	0.580401	1.03829	5.89515	0.0151826
ENSGALG00000009954	1.18819	0.122923	5.89352	0.0151967
ENSGALG00000026875	-0.779056	0.74845	5.89263	0.0152044
ENSGALG00000010822	-0.814923	0.849022	5.87272	0.0153773
ENSGALG00000008039	0.271398	4.6521	5.86971	0.0154036
ENSGALG00000011264	0.884586	-0.140075	5.86329	0.0154599
ENSGALG00000002260	1.26867	4.42895	5.85296	0.0155509
ENSGALG00000011531	0.386805	4.70102	5.85189	0.0155604
ENSGALG00000007608	-0.490109	2.08409	5.84602	0.0156123
ENSGALG00000012751	-0.432931	6.77922	5.83614	0.0157003
ENSGALG00000014687	1.35576	2.20885	5.81406	0.0158986
ENSGALG00000022871	-0.887692	4.62461	5.81379	0.015901
ENSGALG00000003743	0.629483	3.91011	5.80899	0.0159445
ENSGALG00000012994	-0.368233	5.76471	5.80084	0.0160185
ENSGALG00000010708	1.34741	1.61085	5.77358	0.0162689
ENSGALG00000011970	0.803405	1.27295	5.76977	0.0163041
ENSGALG00000012108	0.643121	6.99368	5.76192	0.0163771
ENSGALG00000012115	0.89923	-0.285431	5.74479	0.0165376
ENSGALG00000009019	1.16757	0.174469	5.73855	0.0165964
ENSGALG00000000636	-0.321937	5.18435	5.72512	0.0167239
ENSGALG00000019555	0.693319	0.0789548	5.71774	0.0167943
ENSGALG00000016997	0.28918	4.93308	5.70906	0.0168776
ENSGALG00000006358	-0.727969	4.89235	5.70201	0.0169455
ENSGALG00000003465	-0.764196	1.11736	5.69871	0.0169774
ENSGALG00000000011	0.403306	2.0631	5.68508	0.0171098
ENSGALG00000012480	0.450719	5.15455	5.67481	0.0172102
ENSGALG00000014127	0.651864	0.840907	5.67166	0.0172411
ENSGALG00000012072	0.754009	7.16688	5.65279	0.0174276
ENSGALG00000009393	0.654545	0.530473	5.64829	0.0174724
ENSGALG00000015358	-1.22745	3.57293	5.63716	0.0175837
ENSGALG00000015001	0.654418	2.2522	5.63122	0.0176433
ENSGALG00000004859	1.1379	6.28099	5.61919	0.0177649
ENSGALG00000008544	0.699061	2.52614	5.61767	0.0177802
ENSGALG00000003906	0.33736	3.44654	5.61267	0.017831
ENSGALG00000009479	1.20745	3.58772	5.60278	0.017932
ENSGALG00000013985	0.602853	2.15166	5.59686	0.0179927
ENSGALG00000009958	1.36949	3.65628	5.58393	0.018126
ENSGALG00000006988	0.824213	7.94568	5.55639	0.0184134
ENSGALG00000001407	-0.545016	1.89863	5.55044	0.018476
ENSGALG00000026729	0.495363	1.61881	5.54649	0.0185178
ENSGALG00000001519	0.621895	1.06666	5.54494	0.0185342
ENSGALG00000016446	0.756587	0.264684	5.54	0.0185865
ENSGALG00000005769	0.80069	1.24072	5.52854	0.0187087
ENSGALG00000001875	0.682498	0.776053	5.52498	0.0187468
ENSGALG00000008058	0.321926	4.0277	5.49437	0.0190778
ENSGALG00000015352	0.286741	4.72806	5.49291	0.0190938
ENSGALG00000007191	0.800268	1.60172	5.46566	0.0193937
ENSGALG00000011349	1.19276	0.647841	5.4592	0.0194656
ENSGALG00000012075	0.452094	5.33225	5.45047	0.0195631
ENSGALG00000016373	0.320298	4.71137	5.44426	0.0196327
ENSGALG00000003727	0.440752	2.01362	5.4173	0.0199382
ENSGALG00000011952	0.436609	1.83321	5.41232	0.0199951
ENSGALG00000012282	-0.333568	5.22736	5.39374	0.0202091
ENSGALG00000016173	0.409777	2.00674	5.38962	0.0202568
ENSGALG00000012077	0.62653	5.36261	5.38567	0.0203028
ENSGALG00000014766	-0.714621	5.57569	5.36347	0.0205628
ENSGALG00000010820	-0.970624	-0.0556476	5.33869	0.0208572
ENSGALG00000006160	0.421028	3.48699	5.33027	0.0209582
ENSGALG00000000076	-0.571881	3.34751	5.3286	0.0209783
ENSGALG00000005451	0.48483	2.37054	5.31644	0.0211251
ENSGALG00000011654	2.37347	1.2783	5.31418	0.0211525
ENSGALG00000007161	-0.337385	4.36636	5.29978	0.0213281
ENSGALG00000013417	-0.997881	1.26886	5.27686	0.0216107
ENSGALG00000011706	-0.780267	2.8283	5.27398	0.0216465
ENSGALG00000023472	-0.672156	1.81415	5.26817	0.0217188
ENSGALG00000008641	-0.575286	4.29166	5.26332	0.0217794
ENSGALG00000016662	-0.466255	2.74916	5.25679	0.0218614
ENSGALG00000000745	1.40535	4.59766	5.22974	0.0222038
ENSGALG00000028876	0.361746	3.12984	5.21887	0.0223431
ENSGALG00000025738	0.711826	6.32128	5.21534	0.0223885
ENSGALG00000001956	0.814135	1.4215	5.19541	0.0226466
ENSGALG00000017396	0.359829	2.9631	5.19145	0.0226982
ENSGALG00000015384	-1.49375	-0.0362984	5.18532	0.0227785
ENSGALG00000011812	-0.264839	5.51485	5.16913	0.0229917
ENSGALG00000016964	0.913119	3.52026	5.15922	0.0231233
ENSGALG00000010870	0.783495	4.844	5.14631	0.0232958
ENSGALG00000012401	0.467935	1.79718	5.13716	0.0234189
ENSGALG00000013794	-0.364058	4.59221	5.13543	0.0234423
ENSGALG00000004198	-0.2826	4.03342	5.13508	0.0234469
ENSGALG00000002167	0.724907	1.14551	5.13288	0.0234767
ENSGALG00000025810	1.26407	0.114508	5.12409	0.0235959
ENSGALG00000026165	0.551506	3.61018	5.09568	0.0239856
ENSGALG00000009880	-0.386555	3.79683	5.07684	0.0242476
ENSGALG00000015792	1.04414	4.16578	5.07375	0.0242907
ENSGALG00000016719	0.455315	5.48945	5.07236	0.0243103
ENSGALG00000013628	0.29941	6.55526	5.06996	0.024344
ENSGALG00000002426	0.437315	2.03028	5.06943	0.0243514
ENSGALG00000012437	-1.04923	3.95672	5.06721	0.0243826
ENSGALG00000008629	-0.507977	6.74696	5.04937	0.0246349
ENSGALG00000005687	0.363943	3.13316	5.03491	0.0248414
ENSGALG00000001965	-0.453329	7.50253	5.03261	0.0248744
ENSGALG00000026825	0.730183	-0.0175164	5.02513	0.0249821
ENSGALG00000004844	-0.562524	5.11958	5.02041	0.0250503
ENSGALG00000017188	0.314265	3.71161	5.01814	0.0250831
ENSGALG00000001936	0.712448	1.47323	5.01352	0.0251501
ENSGALG00000009594	0.553506	6.11067	5.00944	0.0252094
ENSGALG00000003818	-0.498632	5.7957	5.00875	0.0252195
ENSGALG00000009973	-0.505713	5.14186	4.99884	0.0253643
ENSGALG00000023821	0.678241	3.62118	4.99506	0.0254198
ENSGALG00000028322	-0.454863	2.02597	4.99222	0.0254615
ENSGALG00000000820	-0.61554	1.8326	4.98864	0.0255142
ENSGALG00000013255	0.470576	3.27133	4.98566	0.0255582
ENSGALG00000007097	0.328688	3.53337	4.97254	0.0257528
ENSGALG00000012296	-0.288711	6.37326	4.96337	0.0258897
ENSGALG00000028996	-0.43031	5.58239	4.95673	0.0259893
ENSGALG00000012532	-0.265398	5.566	4.95519	0.0260125
ENSGALG00000011823	-0.289248	5.48108	4.95414	0.0260283
ENSGALG00000009957	-0.415146	4.34763	4.94925	0.026102
ENSGALG00000017324	-0.494307	1.55105	4.94018	0.0262393
ENSGALG00000012202	0.281002	4.66755	4.93463	0.0263237
ENSGALG00000006180	0.296663	4.63811	4.93132	0.0263742
ENSGALG00000005505	0.432939	4.06513	4.92481	0.0264738
ENSGALG00000008121	-1.41953	-0.222673	4.92183	0.0265194
ENSGALG00000015573	0.950941	0.463221	4.8936	0.0269564
ENSGALG00000003196	1.18501	2.19225	4.88189	0.0271399
ENSGALG00000012207	0.272393	3.91287	4.87234	0.0272905
ENSGALG00000003248	0.346511	5.26332	4.8659	0.0273925
ENSGALG00000007507	0.61211	0.637679	4.86018	0.0274835
ENSGALG00000016404	0.536173	1.05657	4.85933	0.0274971
ENSGALG00000008281	0.675893	0.873303	4.84524	0.0277226
ENSGALG00000006877	-0.52439	2.93057	4.84364	0.0277483
ENSGALG00000026031	-0.352169	3.85482	4.83616	0.0278688
ENSGALG00000013795	0.362323	4.98565	4.83436	0.027898
ENSGALG00000004321	0.322312	2.66075	4.83347	0.0279124
ENSGALG00000027272	0.556929	1.48179	4.82931	0.0279799
ENSGALG00000015057	-0.78789	4.19417	4.82654	0.0280249
ENSGALG00000011450	-0.591825	1.21455	4.8246	0.0280564
ENSGALG00000004675	0.564342	1.31106	4.82015	0.0281289
ENSGALG00000022800	-0.414038	6.76021	4.81432	0.0282242
ENSGALG00000015923	-0.237282	5.38531	4.81386	0.0282318
ENSGALG00000010637	0.458351	3.15341	4.81294	0.0282468
ENSGALG00000015675	0.306115	5.58957	4.80164	0.0284327
ENSGALG00000029047	-0.399558	3.98872	4.79821	0.0284894
ENSGALG00000016535	0.421562	5.93595	4.79632	0.0285207
ENSGALG00000016581	0.427671	2.42091	4.7768	0.0288458
ENSGALG00000005038	0.9206	-0.0351203	4.77554	0.0288668
ENSGALG00000015284	-0.455561	0.960808	4.77097	0.0289435
ENSGALG00000025858	0.271171	4.07043	4.76964	0.0289658
ENSGALG00000027418	-0.345343	2.54945	4.76419	0.0290577
ENSGALG00000003270	-0.58226	3.09079	4.75227	0.0292597
ENSGALG00000023719	-0.740964	0.0935177	4.75031	0.029293
ENSGALG00000010554	-0.448089	5.42847	4.74485	0.0293861
ENSGALG00000005302	0.25587	5.11119	4.74252	0.0294259
ENSGALG00000012066	0.431002	3.62577	4.7404	0.0294623
ENSGALG00000028821	0.514771	2.21099	4.7356	0.0295445
ENSGALG00000013156	0.264296	3.6233	4.7346	0.0295618
ENSGALG00000012110	-0.340223	3.05588	4.73333	0.0295836
ENSGALG00000008713	0.860156	0.974527	4.72828	0.0296706
ENSGALG00000001840	-0.327989	5.90609	4.71812	0.0298464
ENSGALG00000019202	0.530763	2.38182	4.71468	0.0299061
ENSGALG00000025851	0.410589	2.13466	4.70753	0.0300309
ENSGALG00000008326	0.529878	2.37877	4.69057	0.0303285
ENSGALG00000014455	0.68296	0.246688	4.67905	0.0305327
ENSGALG00000009064	0.334085	3.54507	4.67394	0.0306236
ENSGALG00000010219	-0.314741	4.29503	4.66033	0.0308672
ENSGALG00000004370	-0.51191	3.09682	4.65863	0.0308978
ENSGALG00000008865	-0.273778	5.40469	4.6487	0.031077
ENSGALG00000002740	-0.614171	2.34367	4.63627	0.031303
ENSGALG00000015148	1.20838	0.85056	4.63344	0.0313547
ENSGALG00000016147	0.405516	3.1479	4.63055	0.0314075
ENSGALG00000008497	0.448205	7.71472	4.62594	0.031492
ENSGALG00000001166	-0.607362	1.79144	4.62182	0.0315678
ENSGALG00000004741	-0.435723	5.93301	4.61536	0.0316868
ENSGALG00000008162	-0.345848	4.85778	4.60911	0.0318026
ENSGALG00000015683	0.389318	2.018	4.59944	0.0319824
ENSGALG00000028812	-0.305936	4.12565	4.59422	0.0320799
ENSGALG00000003407	0.28558	3.66342	4.59106	0.0321392
ENSGALG00000026355	0.850283	0.512041	4.5895	0.0321683
ENSGALG00000003263	-0.292306	4.60826	4.5795	0.0323567
ENSGALG00000000997	-0.545292	1.51685	4.55689	0.0327866
ENSGALG00000010250	0.590444	1.58603	4.55497	0.0328233
ENSGALG00000009279	-0.327645	4.42482	4.55286	0.0328637
ENSGALG00000002485	-0.272941	5.10118	4.54371	0.03304
ENSGALG00000017248	-0.372778	5.15719	4.54258	0.0330617
ENSGALG00000010149	0.602231	4.9022	4.52186	0.0334644
ENSGALG00000013868	-0.896735	1.91249	4.51471	0.0336046
ENSGALG00000021365	-0.309629	3.48263	4.5091	0.0337151
ENSGALG00000003251	0.370557	4.5345	4.50781	0.0337404
ENSGALG00000025929	-0.668754	-0.101333	4.49747	0.033945
ENSGALG00000001533	-0.571552	1.81972	4.48236	0.0342463
ENSGALG00000004695	0.795835	0.684659	4.47961	0.0343016
ENSGALG00000006472	1.01256	3.57395	4.47665	0.034361
ENSGALG00000007651	0.677262	6.22206	4.46228	0.0346513
ENSGALG00000011276	0.343407	7.31576	4.461	0.0346771
ENSGALG00000001246	-0.475346	2.78476	4.45513	0.0347965
ENSGALG00000002988	-0.424612	8.97026	4.44532	0.034997
ENSGALG00000025288	-0.558721	1.78276	4.44328	0.0350388
ENSGALG00000012194	-0.373791	2.85692	4.43756	0.0351565
ENSGALG00000028971	-0.334435	3.44805	4.42604	0.0353946
ENSGALG00000026229	-0.439514	4.91283	4.41829	0.0355557
ENSGALG00000017099	0.643769	0.699747	4.41804	0.0355609
ENSGALG00000005304	0.290665	3.48688	4.41405	0.0356441
ENSGALG00000025656	1.00581	1.39242	4.41359	0.0356537
ENSGALG00000011089	0.454889	5.02584	4.41342	0.0356573
ENSGALG00000013780	-0.405889	3.95776	4.41318	0.0356623
ENSGALG00000003733	-0.431094	5.07449	4.41263	0.0356737
ENSGALG00000014911	-0.39856	1.54049	4.40874	0.0357553
ENSGALG00000014118	-0.221134	5.02861	4.39795	0.0359822
ENSGALG00000007717	0.475378	5.27454	4.38604	0.0362344
ENSGALG00000015209	0.505691	4.66545	4.38472	0.0362624
ENSGALG00000017096	-0.444656	4.25038	4.38463	0.0362644
ENSGALG00000007069	0.461152	4.98636	4.38356	0.0362871
ENSGALG00000025887	0.697716	2.09741	4.38054	0.0363516
ENSGALG00000009257	0.22929	5.14686	4.37541	0.036461
ENSGALG00000029115	0.361468	3.34636	4.36946	0.0365886
ENSGALG00000013054	0.398767	3.6062	4.36218	0.0367453
ENSGALG00000011483	0.657723	7.17723	4.35265	0.0369513
ENSGALG00000007022	-0.610951	0.81701	4.34908	0.037029
ENSGALG00000015249	0.297099	3.52967	4.3442	0.0371352
ENSGALG00000008727	-0.55747	2.88464	4.34128	0.0371989
ENSGALG00000011880	0.466797	2.09831	4.34032	0.0372199
ENSGALG00000025582	-0.621822	0.680776	4.33441	0.0373493
ENSGALG00000015356	-0.577657	3.07068	4.33293	0.0373819
ENSGALG00000000504	0.882483	0.363415	4.33135	0.0374166
ENSGALG00000016443	0.315982	4.3609	4.32083	0.0376485
ENSGALG00000013830	0.680857	0.845755	4.31954	0.0376771
ENSGALG00000007238	0.620373	7.08031	4.31934	0.0376816
ENSGALG00000013094	-0.641538	5.63051	4.31723	0.0377283
ENSGALG00000009306	-0.351497	6.65557	4.31567	0.0377629
ENSGALG00000008546	-0.306266	4.31017	4.31356	0.0378098
ENSGALG00000027306	-0.642742	0.884642	4.31126	0.0378608
ENSGALG00000004345	-0.314412	6.94331	4.2969	0.0381818
ENSGALG00000011683	0.404764	1.85845	4.29563	0.0382104
ENSGALG00000020647	0.537163	1.07025	4.28869	0.0383667
ENSGALG00000000816	0.319343	3.51506	4.28521	0.0384453
ENSGALG00000017302	-0.478063	5.5356	4.27617	0.0386504
ENSGALG00000015951	0.494777	2.41664	4.26084	0.0390007
ENSGALG00000028510	1.24263	3.24921	4.24602	0.0393423
ENSGALG00000013149	0.689017	8.69111	4.2386	0.0395147
ENSGALG00000004170	0.862824	4.53528	4.23451	0.0396101
ENSGALG00000015244	-0.638682	1.74956	4.23144	0.0396818
ENSGALG00000009722	-1.3274	0.648346	4.22659	0.0397953
ENSGALG00000005653	0.450772	4.30861	4.22426	0.0398501
ENSGALG00000015320	-0.910738	5.84247	4.22387	0.0398592
ENSGALG00000015346	0.51433	3.46811	4.22242	0.0398931
ENSGALG00000015024	-0.26959	4.73563	4.20467	0.0403127
ENSGALG00000010668	0.28864	6.07312	4.1981	0.0404694
ENSGALG00000012211	0.288871	4.95252	4.19809	0.0404696
ENSGALG00000001231	0.435128	4.24915	4.19716	0.0404918
ENSGALG00000028728	0.589945	1.92376	4.19101	0.0406388
ENSGALG00000001403	-0.291165	3.6822	4.19021	0.040658
ENSGALG00000019094	0.538503	2.86989	4.1884	0.0407015
ENSGALG00000005192	0.719697	0.549427	4.18669	0.0407426
ENSGALG00000026027	0.608534	-0.0152349	4.184	0.0408072
ENSGALG00000008557	0.281007	4.73145	4.17714	0.0409729
ENSGALG00000014664	-0.493285	1.746	4.17533	0.0410167
ENSGALG00000027093	0.79865	3.10911	4.17398	0.0410494
ENSGALG00000000678	-0.342746	6.79059	4.17118	0.0411171
ENSGALG00000012668	0.916465	4.6989	4.17081	0.041126
ENSGALG00000027824	-0.487547	1.76586	4.16983	0.04115
ENSGALG00000012635	-0.493565	2.53886	4.16407	0.04129
ENSGALG00000023517	0.878006	6.69413	4.14334	0.0417985
ENSGALG00000015360	0.903399	0.827389	4.14246	0.0418204
ENSGALG00000012191	-0.244187	6.6081	4.14087	0.0418596
ENSGALG00000013095	-0.488528	4.65807	4.13945	0.0418948
ENSGALG00000001056	-0.409574	1.60575	4.13792	0.0419327
ENSGALG00000001561	0.373511	2.77149	4.13385	0.0420337
ENSGALG00000027684	-0.365655	2.89241	4.11986	0.0423825
ENSGALG00000000547	-0.396698	3.70759	4.11581	0.0424841
ENSGALG00000015060	1.79249	0.865027	4.1035	0.0427945
ENSGALG00000010973	0.210415	5.62548	4.10111	0.0428552
ENSGALG00000010522	-0.555551	6.27372	4.10039	0.0428734
ENSGALG00000016572	0.688953	4.68807	4.08642	0.043229
ENSGALG00000016564	0.452629	4.19792	4.08564	0.0432492
ENSGALG00000003580	0.417609	3.69067	4.08224	0.0433363
ENSGALG00000028935	0.299569	3.63777	4.07734	0.043462
ENSGALG00000013376	0.510511	4.88566	4.07547	0.0435103
ENSGALG00000009015	0.337155	5.67119	4.07437	0.0435385
ENSGALG00000011106	0.7446	4.93009	4.07205	0.0435983
ENSGALG00000016399	0.26287	6.94502	4.0706	0.0436356
ENSGALG00000013867	0.491113	4.71368	4.05553	0.044027
ENSGALG00000005768	0.533935	2.07667	4.05551	0.0440275
ENSGALG00000026559	-0.504612	1.91636	4.0452	0.0442971
ENSGALG00000011656	0.779503	1.96772	4.04407	0.0443268
ENSGALG00000011455	-0.358378	8.42705	4.04295	0.0443563
ENSGALG00000010218	0.63495	0.586169	4.0396	0.0444443
ENSGALG00000001493	-0.245935	3.48768	4.03956	0.0444455
ENSGALG00000021842	-0.603419	4.51602	4.03413	0.0445886
ENSGALG00000008875	-0.24918	3.96855	4.03051	0.0446845
ENSGALG00000017041	0.550524	0.980061	4.02017	0.0449593
ENSGALG00000020488	0.295063	5.60598	4.01925	0.0449837
ENSGALG00000014370	0.467227	5.56457	4.01711	0.0450407
ENSGALG00000021541	0.485157	3.09423	4.01631	0.0450621
ENSGALG00000016738	0.367387	2.5382	4.01106	0.0452028
ENSGALG00000006736	0.591528	2.00584	4.00908	0.0452559
ENSGALG00000007483	-0.298044	3.98561	4.00879	0.0452636
ENSGALG00000010020	-0.453395	5.21069	4.00751	0.0452979
ENSGALG00000000906	-0.250218	3.53815	4.00536	0.0453558
ENSGALG00000016231	0.261231	8.40346	4.00097	0.045474
ENSGALG00000007298	-0.235656	4.65259	3.99928	0.0455196
ENSGALG00000021286	-0.652296	0.559984	3.98369	0.0459429
ENSGALG00000009151	-0.609345	0.0750255	3.97768	0.0461072
ENSGALG00000016069	0.684524	3.37691	3.96756	0.046385
ENSGALG00000006413	-0.626379	6.7272	3.96732	0.0463916
ENSGALG00000002160	0.406011	7.38245	3.95939	0.0466105
ENSGALG00000026510	0.542929	4.07254	3.95206	0.0468141
ENSGALG00000014883	-0.916977	2.3538	3.94956	0.0468838
ENSGALG00000006181	0.288262	5.21938	3.94916	0.0468949
ENSGALG00000002200	-0.377398	4.90134	3.94726	0.0469477
ENSGALG00000004161	0.786988	1.78177	3.94646	0.0469701
ENSGALG00000011046	0.597284	3.02617	3.94376	0.0470454
ENSGALG00000019690	1.26781	1.82707	3.93611	0.0472599
ENSGALG00000014523	0.77468	0.789467	3.93512	0.0472877
ENSGALG00000023622	1.81056	2.42758	3.92775	0.0474955
ENSGALG00000016786	0.856395	1.83469	3.9245	0.0475874
ENSGALG00000008757	0.853471	1.56295	3.92146	0.0476734
ENSGALG00000028383	0.540059	2.66161	3.92	0.0477149
ENSGALG00000009086	-0.242548	7.03317	3.91146	0.0479579
ENSGALG00000023437	-0.247141	6.85339	3.91116	0.0479665
ENSGALG00000014861	0.844144	4.88098	3.90934	0.0480185
ENSGALG00000010258	-1.51159	1.99741	3.90757	0.0480691
ENSGALG00000011101	0.253638	3.92011	3.89605	0.0483997
ENSGALG00000004174	0.224357	4.54636	3.89329	0.0484794
ENSGALG00000003747	-0.325858	3.93907	3.87828	0.0489147
ENSGALG00000016332	0.729697	0.135842	3.87736	0.0489416
ENSGALG00000028631	-0.378817	6.15979	3.87454	0.0490237
ENSGALG00000000154	0.403272	3.36257	3.87251	0.049083
ENSGALG00000013929	0.582247	1.98321	3.8618	0.0493973
ENSGALG00000010314	-0.25702	5.63325	3.8613	0.0494121
ENSGALG00000029099	0.451075	0.93307	3.86055	0.049434
ENSGALG00000022661	0.709126	0.240283	3.84772	0.0498138
ENSGALG00000015916	-0.292919	5.61418	3.84611	0.0498615
ENSGALG00000011579	-0.394572	5.89324	3.84499	0.0498948
ENSGALG00000004196	-0.373698	7.00988	3.84249	0.0499692

## Sheet: HGE vs CON
Differently expreesed mRNA (LGE vs CON)
id	logFC	logCPM	LR	PValue
ENSGALG00000028540	-2.20337	0.223954	12.2327	0.000469588
ENSGALG00000024340	-2.06541	3.31287	4.99068	0.0254842
ENSGALG00000017652	-2.00135	-0.355558	6.04965	0.013909
ENSGALG00000008121	-1.86131	-0.222673	8.02363	0.00461708
ENSGALG00000028245	-1.77025	1.70353	4.20283	0.0403565
ENSGALG00000028268	-1.73614	1.15122	4.4184	0.0355534
ENSGALG00000015384	-1.69572	-0.0362984	6.52848	0.0106161
ENSGALG00000000081	-1.68235	1.06942	4.62907	0.0314345
ENSGALG00000015935	-1.68152	3.16582	9.26482	0.00233598
ENSGALG00000013838	-1.31675	-0.253028	8.38089	0.00379186
ENSGALG00000008901	-1.31518	0.296145	4.36201	0.036749
ENSGALG00000005720	-1.26088	3.97892	13.7346	0.000210544
ENSGALG00000028179	-1.21946	0.906958	4.30682	0.0379599
ENSGALG00000007463	-1.18152	4.1734	6.0259	0.0140974
ENSGALG00000000558	-1.16551	1.69761	5.13613	0.0234329
ENSGALG00000009396	-1.16487	1.1384	5.2412	0.0220581
ENSGALG00000021139	-1.13566	5.00224	4.12264	0.0423129
ENSGALG00000021848	-1.08771	0.0428127	7.35072	0.00670359
ENSGALG00000008072	-1.07691	1.16079	4.25266	0.0391889
ENSGALG00000028273	-1.04481	6.17077	5.87263	0.015378
ENSGALG00000008304	-0.964955	2.2019	7.64593	0.00569005
ENSGALG00000006597	-0.943908	1.51609	10.7391	0.00104895
ENSGALG00000002118	-0.921104	2.89576	7.25439	0.00707279
ENSGALG00000027450	-0.913773	0.438493	7.51101	0.00613231
ENSGALG00000008896	-0.908958	1.3527	9.09423	0.00256417
ENSGALG00000007468	-0.896091	5.95868	4.40927	0.0357441
ENSGALG00000001166	-0.879067	1.79144	9.39307	0.00217808
ENSGALG00000028367	-0.859019	0.50503	5.5607	0.0183681
ENSGALG00000014585	-0.857819	4.76739	4.98313	0.0255957
ENSGALG00000007332	-0.838737	2.35024	7.51001	0.00613572
ENSGALG00000007160	-0.831563	-0.335655	3.95141	0.0468322
ENSGALG00000012080	-0.831341	0.930518	6.51673	0.0106864
ENSGALG00000003594	-0.818832	2.895	4.0555	0.0440278
ENSGALG00000014923	-0.797214	1.91782	4.21789	0.0399998
ENSGALG00000009239	-0.782402	1.75467	4.45276	0.0348448
ENSGALG00000006335	-0.752714	2.63801	3.86847	0.0492012
ENSGALG00000005266	-0.729455	-0.170713	4.01921	0.0449849
ENSGALG00000006334	-0.725084	5.40255	16.9599	3.81784e-05
ENSGALG00000017876	-0.722128	0.78068	8.02521	0.00461306
ENSGALG00000002623	-0.695278	1.46812	6.38134	0.0115326
ENSGALG00000023936	-0.688136	4.15609	5.54466	0.0185371
ENSGALG00000027458	-0.669785	0.573812	4.68643	0.0304018
ENSGALG00000026941	-0.669483	2.83051	4.48896	0.0341143
ENSGALG00000023950	-0.665911	4.41846	7.62855	0.00574516
ENSGALG00000013370	-0.659988	0.992308	5.12437	0.0235921
ENSGALG00000004790	-0.653303	3.41392	6.88522	0.00869114
ENSGALG00000023612	-0.645624	1.5804	5.66762	0.0172809
ENSGALG00000016283	-0.643545	1.54784	5.30008	0.0213244
ENSGALG00000012635	-0.643193	2.53886	6.97848	0.00824957
ENSGALG00000021211	-0.625428	0.672514	5.1014	0.0239066
ENSGALG00000028740	-0.622917	3.1632	7.20021	0.00728949
ENSGALG00000015398	-0.617573	0.484044	6.86244	0.00880263
ENSGALG00000001567	-0.61154	5.22282	16.8158	4.1188e-05
ENSGALG00000026293	-0.608122	0.826602	4.85878	0.0275058
ENSGALG00000014317	-0.599662	4.48116	5.38512	0.0203092
ENSGALG00000000316	-0.594226	0.439191	5.45085	0.0195588
ENSGALG00000001171	-0.592055	1.56181	5.38643	0.020294
ENSGALG00000004849	-0.589868	0.93785	4.34358	0.0371487
ENSGALG00000003362	-0.58363	6.44451	4.74365	0.0294065
ENSGALG00000004512	-0.581832	0.616525	4.06517	0.0437762
ENSGALG00000014171	-0.574954	2.66374	5.5044	0.0189687
ENSGALG00000008641	-0.570353	4.29166	5.17109	0.0229658
ENSGALG00000002358	-0.570105	6.63243	4.09456	0.0430214
ENSGALG00000010182	-0.562615	1.88104	5.26304	0.021783
ENSGALG00000007809	-0.553543	1.92991	4.53594	0.0331903
ENSGALG00000011394	-0.540187	3.70885	4.14977	0.0416401
ENSGALG00000027166	-0.509148	4.61258	3.88191	0.0488089
ENSGALG00000009718	-0.501564	2.10117	5.10375	0.0238742
ENSGALG00000008780	-0.500716	5.15061	5.69639	0.0169998
ENSGALG00000021128	-0.500278	2.77568	4.88425	0.0271027
ENSGALG00000028708	-0.489165	3.82652	6.26038	0.0123468
ENSGALG00000011493	-0.484458	3.65173	5.91663	0.0149987
ENSGALG00000028135	-0.481332	2.65271	6.3567	0.0116939
ENSGALG00000016105	-0.478378	3.76708	6.23754	0.012507
ENSGALG00000007218	-0.471849	1.3944	4.69779	0.0302014
ENSGALG00000003722	-0.468798	3.02765	6.00227	0.0142875
ENSGALG00000018379	-0.467914	3.75033	4.5421	0.0330709
ENSGALG00000025284	-0.464555	5.07835	3.88153	0.0488201
ENSGALG00000021230	-0.4547	1.81702	4.47836	0.0343267
ENSGALG00000000850	-0.452604	1.66261	4.05624	0.0440083
ENSGALG00000027943	-0.452437	3.6585	3.85523	0.0495911
ENSGALG00000011783	-0.451286	3.97554	5.55369	0.0184418
ENSGALG00000013229	-0.445444	4.21829	5.41305	0.0199868
ENSGALG00000006981	-0.442815	2.52263	4.21147	0.0401516
ENSGALG00000015385	-0.442331	1.61429	4.23438	0.0396131
ENSGALG00000027684	-0.441489	2.89241	5.93139	0.0148735
ENSGALG00000009754	-0.438729	3.49015	4.20838	0.0402247
ENSGALG00000020479	-0.438337	3.71839	7.23151	0.0071635
ENSGALG00000015486	-0.425116	4.07225	7.367	0.00664316
ENSGALG00000012102	-0.420171	4.76256	4.32582	0.0375383
ENSGALG00000028931	-0.418164	7.10855	5.3623	0.0205766
ENSGALG00000005097	-0.416807	2.48783	4.18522	0.040778
ENSGALG00000006144	-0.415835	1.76844	4.1466	0.0417182
ENSGALG00000013131	-0.414046	1.83851	4.47614	0.0343712
ENSGALG00000006170	-0.408135	2.42883	4.72656	0.0297003
ENSGALG00000007599	-0.404963	3.74365	7.81712	0.00517536
ENSGALG00000004465	-0.398482	3.83494	3.94815	0.0469229
ENSGALG00000000132	-0.398449	3.22459	4.32687	0.0375151
ENSGALG00000009516	-0.397346	2.06372	4.42788	0.0353564
ENSGALG00000012659	-0.388262	4.41313	5.77427	0.0162625
ENSGALG00000010680	-0.386949	2.84528	5.53336	0.0186573
ENSGALG00000005675	-0.385087	3.48541	5.77451	0.0162602
ENSGALG00000008292	-0.38362	7.63917	5.30893	0.0212164
ENSGALG00000028581	-0.380481	2.74878	4.03962	0.0444439
ENSGALG00000006900	-0.374989	3.86473	4.14744	0.0416974
ENSGALG00000013851	-0.361211	4.4544	6.42863	0.0112295
ENSGALG00000014295	-0.353096	4.74231	4.07082	0.0436302
ENSGALG00000006122	-0.348597	2.81222	3.92058	0.0476985
ENSGALG00000011550	-0.344299	4.78686	4.70182	0.0301307
ENSGALG00000010392	-0.343962	3.73151	4.43318	0.0352469
ENSGALG00000012225	-0.336239	6.66874	5.786	0.0161543
ENSGALG00000000215	-0.333465	2.70139	4.62093	0.0315842
ENSGALG00000003549	-0.328728	4.46254	4.17257	0.0410833
ENSGALG00000014708	-0.327676	5.88008	5.19558	0.0226443
ENSGALG00000013591	-0.313405	3.69529	3.85124	0.0497093
ENSGALG00000026085	-0.305914	5.52691	4.51254	0.0336472
ENSGALG00000015396	-0.305697	3.68832	4.82277	0.0280862
ENSGALG00000016833	-0.305412	5.79609	4.8262	0.0280303
ENSGALG00000017906	-0.296313	7.37606	4.0497	0.0441791
ENSGALG00000009676	-0.286755	2.82343	4.48568	0.03418
ENSGALG00000004225	-0.284745	4.73843	3.84877	0.0497826
ENSGALG00000014697	-0.281056	3.28356	4.97918	0.0256541
ENSGALG00000002495	-0.26079	7.80905	4.05288	0.044096
ENSGALG00000010446	-0.260448	3.7053	4.99507	0.0254197
ENSGALG00000016124	-0.249419	6.3287	4.20502	0.0403045
ENSGALG00000015647	-0.247063	4.22394	4.14538	0.0417484
ENSGALG00000008957	-0.243251	4.34096	4.17204	0.0410962
ENSGALG00000000508	-0.240933	4.89199	3.93471	0.0472994
ENSGALG00000027545	-0.229789	4.20933	4.13668	0.0419634
ENSGALG00000001691	-0.221311	4.47569	3.89773	0.0483514
ENSGALG00000006524	0.228379	4.2689	4.16591	0.0412452
ENSGALG00000005415	0.240021	4.53255	4.40205	0.0358958
ENSGALG00000001104	0.244152	5.6676	4.28589	0.03843
ENSGALG00000014683	0.246968	5.90037	4.8932	0.0269627
ENSGALG00000012388	0.250709	4.15327	3.96745	0.046388
ENSGALG00000009836	0.250713	4.07432	3.98714	0.0458489
ENSGALG00000007439	0.255693	4.64951	4.18628	0.0407524
ENSGALG00000003798	0.256708	3.72756	3.88501	0.0487189
ENSGALG00000002106	0.268764	5.27822	4.26552	0.0388933
ENSGALG00000012202	0.269101	4.66755	4.50572	0.0337817
ENSGALG00000007810	0.279166	5.07473	4.54794	0.0329583
ENSGALG00000009014	0.2826	4.46744	5.35153	0.020704
ENSGALG00000003794	0.283574	3.84487	4.76813	0.0289912
ENSGALG00000011185	0.293272	3.42582	4.59179	0.0321255
ENSGALG00000011193	0.296657	4.31088	4.77412	0.0288906
ENSGALG00000017009	0.297159	4.84676	4.49269	0.0340401
ENSGALG00000010668	0.308597	6.07312	4.79443	0.0285518
ENSGALG00000009795	0.311223	7.4152	4.49541	0.033986
ENSGALG00000014371	0.313456	5.99807	3.88851	0.0486176
ENSGALG00000014737	0.320209	4.28676	5.57798	0.0181877
ENSGALG00000015377	0.324754	7.81218	3.92638	0.0475343
ENSGALG00000012561	0.338637	4.27547	5.99567	0.014341
ENSGALG00000017331	0.345814	6.54053	5.53738	0.0186145
ENSGALG00000004058	0.35288	6.72884	6.53898	0.0105536
ENSGALG00000002445	0.354085	6.80654	4.75537	0.0292071
ENSGALG00000003246	0.355823	4.78386	8.09876	0.00442955
ENSGALG00000012304	0.357239	5.1674	4.4631	0.0346345
ENSGALG00000015675	0.357424	5.58957	6.54021	0.0105463
ENSGALG00000016701	0.359588	4.23981	4.76371	0.0290659
ENSGALG00000026944	0.361016	4.75353	4.24874	0.0392794
ENSGALG00000007888	0.369026	2.62393	4.16195	0.0413418
ENSGALG00000013377	0.369585	4.98034	7.6825	0.0055759
ENSGALG00000007564	0.380468	4.37683	5.58353	0.0181301
ENSGALG00000001642	0.382865	4.04317	3.97171	0.0462708
ENSGALG00000008477	0.384576	5.17876	4.98168	0.0256171
ENSGALG00000027686	0.386787	2.7368	5.06516	0.0244115
ENSGALG00000013174	0.3904	2.59813	5.10689	0.0238309
ENSGALG00000016077	0.391587	6.47028	4.68567	0.0304152
ENSGALG00000011952	0.395045	1.83321	4.35484	0.0369038
ENSGALG00000004122	0.397627	6.51443	7.93031	0.00486134
ENSGALG00000011155	0.405756	3.36689	7.67597	0.00559609
ENSGALG00000023083	0.408713	7.66652	4.38409	0.0362759
ENSGALG00000001870	0.419206	4.48965	4.5144	0.0336106
ENSGALG00000005064	0.419681	3.57056	4.11682	0.0424589
ENSGALG00000015113	0.422427	1.7529	3.86776	0.0492223
ENSGALG00000024273	0.424571	3.86217	6.33063	0.011867
ENSGALG00000009859	0.42888	4.17508	5.28113	0.0215577
ENSGALG00000000908	0.434002	4.44125	4.93856	0.026264
ENSGALG00000000356	0.436569	2.6572	4.4689	0.0345172
ENSGALG00000027337	0.439853	8.12136	4.29655	0.0381898
ENSGALG00000013424	0.441303	5.10178	4.19314	0.0405879
ENSGALG00000007113	0.446905	5.04458	6.13654	0.0132416
ENSGALG00000011605	0.447986	3.77277	5.98191	0.0144534
ENSGALG00000001945	0.459326	4.03423	6.83141	0.00895684
ENSGALG00000027848	0.461357	1.19334	3.91805	0.0477702
ENSGALG00000009705	0.462007	2.29016	4.5951	0.0320635
ENSGALG00000016560	0.4638	8.13925	3.86103	0.04942
ENSGALG00000019768	0.46702	6.28708	11.4801	0.000703438
ENSGALG00000010749	0.470059	0.873601	4.07358	0.043559	EDA2R
ENSGALG00000014688	0.478113	4.56163	6.55138	0.0104803
ENSGALG00000004745	0.485532	2.05029	4.41927	0.0355352
ENSGALG00000012319	0.494692	2.49762	6.31836	0.0119494
ENSGALG00000026283	0.501861	6.47544	10.0713	0.001506
ENSGALG00000016541	0.503303	1.19822	4.91486	0.0266266
ENSGALG00000015943	0.503747	3.90042	3.96181	0.0465435
ENSGALG00000001172	0.505399	0.571803	5.45752	0.0194843
ENSGALG00000015136	0.510115	5.67658	7.64613	0.00568942
ENSGALG00000020488	0.511079	5.60598	12.0439	0.000519628
ENSGALG00000009493	0.521427	4.57323	4.77581	0.0288623
ENSGALG00000022611	0.524358	0.496047	4.58901	0.0321777
ENSGALG00000019232	0.531262	1.33288	4.37792	0.0364073
ENSGALG00000012401	0.540987	1.79718	6.84587	0.00888463
ENSGALG00000012486	0.569439	1.82967	4.07277	0.0435797
ENSGALG00000004599	0.570271	3.00243	4.80262	0.0284165
ENSGALG00000008646	0.573166	9.00764	4.30166	0.0380751
ENSGALG00000006480	0.575111	1.7725	4.06664	0.0437383
ENSGALG00000012781	0.575694	3.51774	15.4481	8.48013e-05
ENSGALG00000017041	0.582875	0.980061	4.48356	0.0342223
ENSGALG00000015058	0.600584	0.609357	4.95545	0.0260085
ENSGALG00000014178	0.609864	0.954245	4.19873	0.0404542
ENSGALG00000006368	0.622179	1.25363	5.33872	0.0208568
ENSGALG00000015333	0.62907	3.65357	6.32199	0.011925
ENSGALG00000029120	0.633992	6.66141	8.9364	0.00279544
ENSGALG00000028695	0.636183	0.085003	3.90103	0.0482566
ENSGALG00000015003	0.636263	7.9634	10.2045	0.00140097
ENSGALG00000008007	0.647608	1.06405	5.81509	0.0158893
ENSGALG00000027215	0.651427	1.47768	4.04083	0.044412
ENSGALG00000003726	0.655764	0.546756	4.25486	0.0391381
ENSGALG00000017271	0.655995	-0.032199	4.06662	0.0437386
ENSGALG00000004112	0.671293	3.13331	5.84519	0.0156197
ENSGALG00000006724	0.673285	3.24701	5.09512	0.0239932
ENSGALG00000008615	0.681058	0.693183	3.98593	0.0458819
ENSGALG00000016069	0.68122	3.37691	3.92878	0.0474663
ENSGALG00000016233	0.705682	2.0056	8.391	0.00377084
ENSGALG00000025738	0.713845	6.32128	5.24382	0.0220248
ENSGALG00000007135	0.717912	-0.249284	4.92955	0.0264012
ENSGALG00000005061	0.720207	2.359	3.90611	0.0481108
ENSGALG00000025818	0.726635	6.40421	6.31153	0.0119955
ENSGALG00000019202	0.728493	2.38182	8.93593	0.00279615
ENSGALG00000001875	0.736466	0.776053	6.40806	0.0113603
ENSGALG00000013200	0.737113	0.76811	5.12792	0.023544
ENSGALG00000015836	0.743364	3.17372	5.34231	0.0208138
ENSGALG00000004754	0.74912	2.38854	5.5438	0.0185463
ENSGALG00000022887	0.750969	3.20405	16.6559	4.48111e-05
ENSGALG00000014720	0.762973	0.314758	6.56514	0.0103996
ENSGALG00000026392	0.769613	3.72092	4.7636	0.0290676
ENSGALG00000011041	0.779855	4.07565	3.88415	0.0487441
ENSGALG00000010854	0.780725	2.95771	6.61176	0.0101308
ENSGALG00000027638	0.788121	0.278575	4.40564	0.0358202
ENSGALG00000005751	0.788606	0.714585	4.85795	0.0275191
ENSGALG00000011899	0.798753	2.83166	4.45051	0.0348908
ENSGALG00000008518	0.809199	2.19632	4.43708	0.0351663
ENSGALG00000015977	0.8142	2.96163	4.89412	0.0269483
ENSGALG00000005256	0.825275	2.74689	6.2366	0.0125137
ENSGALG00000005037	0.852122	0.591523	6.32382	0.0119127
ENSGALG00000015573	0.853902	0.463221	3.92243	0.047646
ENSGALG00000012886	0.855679	3.33653	6.57466	0.0103441
ENSGALG00000006964	0.860074	-0.117005	4.71104	0.0299695
ENSGALG00000004047	0.87631	4.5927	10.7181	0.00106094
ENSGALG00000009651	0.882078	1.24912	12.7315	0.000359544
ENSGALG00000003157	0.885044	2.01954	4.59273	0.0321079
ENSGALG00000009594	0.886938	6.11067	12.7556	0.000354946
ENSGALG00000000680	0.887952	1.52957	7.08539	0.00777149
ENSGALG00000008661	0.892812	2.71407	3.66367	0.0556112
ENSGALG00000005331	0.894458	0.612009	5.15055	0.023239
ENSGALG00000024047	0.901592	2.535	5.21305	0.022418
ENSGALG00000021627	0.902329	5.18183	3.99687	0.0455849
ENSGALG00000011970	0.902978	1.27295	7.2696	0.00701315
ENSGALG00000014144	0.912312	-0.161505	4.7378	0.0295068
ENSGALG00000005752	0.931549	0.0922815	4.75564	0.0292024
ENSGALG00000001109	0.995386	3.56586	7.90115	0.00494033
ENSGALG00000027960	1.00118	1.89075	8.05611	0.00453504
ENSGALG00000026113	1.00475	4.39944	4.50929	0.0337113
ENSGALG00000004057	1.00607	7.52009	6.39734	0.0114292
ENSGALG00000015729	1.03118	1.61729	4.84818	0.0276754
ENSGALG00000004464	1.07384	4.9258	4.34711	0.0370718
ENSGALG00000004631	1.08868	1.37489	3.89722	0.048366
ENSGALG00000000560	1.09101	0.0455746	6.99379	0.00817932
ENSGALG00000007786	1.10086	0.985009	8.70701	0.00316988
ENSGALG00000015792	1.1336	4.16578	5.95842	0.0146472
ENSGALG00000025169	1.15253	0.154395	7.83229	0.00513211
ENSGALG00000014463	1.17689	2.14333	3.88703	0.0486605
ENSGALG00000009567	1.19461	2.05169	6.82482	0.00898994
ENSGALG00000014615	1.19825	0.872141	5.55596	0.0184178
ENSGALG00000026553	1.29874	0.817613	7.0784	0.00780188
ENSGALG00000014687	1.34623	2.20885	5.729	0.016687
ENSGALG00000008803	1.3489	1.76154	4.46138	0.0346695
ENSGALG00000008109	1.3507	0.410697	12.4083	0.000427427
ENSGALG00000006469	1.39671	-0.155055	5.03705	0.0248107
ENSGALG00000010866	1.45093	0.880753	7.21151	0.00724375
ENSGALG00000026986	1.49817	2.39574	15.8461	6.87079e-05
ENSGALG00000012783	1.52869	1.19278	8.10936	0.00440372
ENSGALG00000012495	1.60848	1.50957	13.2098	0.000278496
ENSGALG00000015060	1.77447	0.865027	4.01788	0.0450202
ENSGALG00000014912	1.77731	4.44414	13.2108	0.000278346
ENSGALG00000000187	1.92254	2.86753	8.26147	0.00404954
ENSGALG00000028654	1.92924	1.63206	10.5017	0.00119263
ENSGALG00000026366	2.16111	4.64885	7.71976	0.00546195
ENSGALG00000009089	2.47619	1.71886	8.70514	0.00317314
ENSGALG00000011086	2.48758	0.914074	8.81773	0.00298317
ENSGALG00000011654	2.56732	1.2783	6.13322	0.0132665
ENSGALG00000028371	2.9121	7.38265	4.05591	0.0440171
ENSGALG00000026592	3.58493	10.0057	5.00581	0.0252624
ENSGALG00000027959	5.08389	6.36121	11.4092	0.000730817
