# Supplementary material for: RNA Expression Profile and Alternative Splicing Signatures of Genistein-Treated Breeder Hens Revealed by Hepatic Transcriptomic Analysis
Source: Oxid Med Cell Longev. 2019 Nov 25;2019:3829342. doi: 10.1155/2019/3829342 (PMC6899279; doi:10.1155/2019/3829342)
Supplement: Supplementary 3 — Table S3: GO terms-biological processes enriched by DEGs between LGE and CON groups. [file 3829342.f3.xls]

## Sheet: LGE vs CON
GO terms-Biological processes enriched by DEGs between LGE and CON groups
maxLevel	levels	GO_Name	GO_ID	Pvalue	Pvalue_adjusted	PAS_Value	PAS_Zscore	max_zscore	min_zscore	Genes	Count	Pop_Hit	List_Total	Background_Genes
2	2	immune system process	GO:0002376	4.5e-11	5.97e-08	13.47	3.26	17.4994	-2.90715	EGR1|3.3421296557;TRAF2|1.36829820845;RSAD2|5.13536401043;Enpp2|0.647673645637;Mx|4.49133354175;OASL|5.73791499316;AQP3|0.71301034118;TXLNA|1.29706518442;KDR|0.72104711245;DDX60|2.96644828861;RNF216|1.51027961009;LOC101750363|0.599688637315;TINAGL1|0.725072265;CTNNB1|1.53389022987;JMJD6|1.3849373803;ENSGALG00000015467|1.54379405956;SBNO2|1.56172473978;BMP6|0.683639986412;ENSGALG00000022871|0.5404…	64	1523	381	21829
2	2	multicellular organismal process	GO:0032501	1.68e-09	7.28e-07	28.65	7.22	17.4994	-2.90715	EGR1|3.3421296557;DOK5|2.93778650889;BAMBI|0.709765064599;ALDH6|5.03931778278;ENSGALG00000015003|1.69925846945;TRAF2|1.36829820845;RSAD2|5.13536401043;AMN|0.407285614614;Enpp2|0.647673645637;AQP3|0.71301034118;SORCS3|5.33763570384;CCDC85C|0.718895369072;ENSGALG00000000560|2.34081893229;LDLRAD4|1.58052068078;KDR|0.72104711245;CASP7|1.31179547191;OLFM1|0.548403303979;ODC1|1.46100117946;SMCHD1|1.359…	143	5228	381	21829
2	2	single-organism process	GO:0044699	2.68e-09	9.6e-07	63.09	16.21	17.4994	-2.90715	AREG|7.44121669097;EGR1|3.3421296557;LOC422316|0.645649535697;DOK5|2.93778650889;BAMBI|0.709765064599;ESR2|0.584349694358;ALDH6|5.03931778278;POSTN|2.22550727221;ENSGALG00000015003|1.69925846945;LTC4S|0.581364748134;TRAF2|1.36829820845;BIRC2|1.51608463736;RSAD2|5.13536401043;CYP2C45|0.204540772836;AMN|0.407285614614;Enpp2|0.647673645637;SLBP|2.47274141822;MITD1|1.45260306136;GJC2|2.49281010276;DI…	312	14985	381	21829
2	2	response to stimulus	GO:0050896	4.32e-09	1.34e-06	39.24	9.99	17.4994	-2.90715	AREG|7.44121669097;EGR1|3.3421296557;LOC422316|0.645649535697;DOK5|2.93778650889;BAMBI|0.709765064599;ESR2|0.584349694358;ALDH6|5.03931778278;POSTN|2.22550727221;ENSGALG00000015003|1.69925846945;LTC4S|0.581364748134;TRAF2|1.36829820845;RSAD2|5.13536401043;CYP2C45|0.204540772836;Enpp2|0.647673645637;GJC2|2.49281010276;ENSGALG00000005469|0.251407045821;Mx|4.49133354175;OASL|5.73791499316;KIAA1324|2…	187	7579	381	21829
2	2	positive regulation of biological process	GO:0048518	5.69e-08	1.26e-05	23.72	5.94	17.4994	-2.90715	AREG|7.44121669097;EGR1|3.3421296557;BAMBI|0.709765064599;ESR2|0.584349694358;ALDH6|5.03931778278;ENSGALG00000015003|1.69925846945;LTC4S|0.581364748134;TRAF2|1.36829820845;RSAD2|5.13536401043;KIAA1324|2.33494953376;AQP3|0.71301034118;EDA2R|1.75695495575;KLB|0.635165466735;KDR|0.72104711245;ENSGALG00000000449|0.709238193535;OLFM1|0.548403303979;ODC1|1.46100117946;ELF3|2.35786312493;CTNNB1|1.533890…	119	4315	381	21829
2	2	developmental process	GO:0032502	2.83e-07	3.76e-05	23.27	5.82	17.4994	-2.90715	EGR1|3.3421296557;DOK5|2.93778650889;BAMBI|0.709765064599;ALDH6|5.03931778278;POSTN|2.22550727221;RSAD2|5.13536401043;Enpp2|0.647673645637;CCDC85C|0.718895369072;ENSGALG00000000560|2.34081893229;LDLRAD4|1.58052068078;KDR|0.72104711245;ENSGALG00000006597|0.563222832828;CASP7|1.31179547191;OLFM1|0.548403303979;ODC1|1.46100117946;SMCHD1|1.3594294303;HYAL3|1.4611553836;Gga.50675|0.703228262501;NAV1|1…	121	4539	381	21829
2	2	negative regulation of biological process	GO:0048519	6.08e-07	6.9e-05	20.74	5.16	17.4994	-2.90715	EGR1|3.3421296557;BAMBI|0.709765064599;ESR2|0.584349694358;ENSGALG00000015003|1.69925846945;RSAD2|5.13536401043;OASL|5.73791499316;KIAA1324|2.33494953376;ENSGALG00000011926|0.614385406617;SORCS3|5.33763570384;DLEC1|0.58468125201;ENSGALG00000000560|2.34081893229;LDLRAD4|1.58052068078;KDR|0.72104711245;OLFM1|0.548403303979;CHCHD10|0.701793819415;Gga.50675|0.703228262501;LOC107049138|0.406769312928;…	103	3726	381	21829
2	2	multi-organism process	GO:0051704	9.64e-07	9.54e-05	9.9	2.33	17.4994	-2.90715	RSAD2|5.13536401043;Mx|4.49133354175;OASL|5.73791499316;ODC1|1.46100117946;DDX60|2.96644828861;HYAL3|1.4611553836;RNF216|1.51027961009;LOC101750363|0.599688637315;CTNNB1|1.53389022987;HORMAD1|1.84614568341;TPST2|0.717519475948;CMPK2|2.33922614718;CREM|1.41483135547;ENSGALG00000012751|0.740755364476;VPS37B|1.5470110145;CAV1|1.57411949433;CHGA|0.510285340718;HNRNPA0|1.33888085094;GATA4|0.7238409898…	42	1075	381	21829
2	2	biological regulation	GO:0065007	4.02e-06	0.000302	50.01	12.8	17.4994	-2.90715	AREG|7.44121669097;EGR1|3.3421296557;LOC422316|0.645649535697;DOK5|2.93778650889;BAMBI|0.709765064599;ESR2|0.584349694358;ALDH6|5.03931778278;POSTN|2.22550727221;ENSGALG00000015003|1.69925846945;LTC4S|0.581364748134;TRAF2|1.36829820845;BIRC2|1.51608463736;RSAD2|5.13536401043;Enpp2|0.647673645637;MITD1|1.45260306136;DIO2|6.89401669852;OASL|5.73791499316;KIAA1324|2.33494953376;ENSGALG00000011926|0.…	247	11677	381	21829
2	2	biological adhesion	GO:0022610	4.41e-05	0.00197	7.98	1.83	17.4994	-2.90715	EGR1|3.3421296557;POSTN|2.22550727221;RSAD2|5.13536401043;ZYX|1.4573592862;KDR|0.72104711245;VWF|0.742201749589;TINAGL1|0.725072265;CTNNB1|1.53389022987;JMJD6|1.3849373803;COL13A1|0.695414745258;ENSGALG00000005278|1.61500396168;SULF1|1.84623496011;ENSGALG00000012751|0.740755364476;EPHA1|2.55931921948;ENSGALG00000022871|0.540478025959;TXK|1.5711965176;CAV1|1.57411949433;LAMA4|1.57398136736;TNFRSF2…	40	1175	381	21829
2	2	signaling	GO:0023052	5.44e-05	0.0023	27.5	6.92	17.4994	-2.90715	AREG|7.44121669097;EGR1|3.3421296557;LOC422316|0.645649535697;DOK5|2.93778650889;BAMBI|0.709765064599;ESR2|0.584349694358;ALDH6|5.03931778278;POSTN|2.22550727221;TRAF2|1.36829820845;RSAD2|5.13536401043;GJC2|2.49281010276;KIAA1324|2.33494953376;EDA2R|1.75695495575;C9ORF4|1.40849868458;SORCS3|5.33763570384;G6PC2|0.628112939858;LDLRAD4|1.58052068078;ZYX|1.4573592862;KLB|0.635165466735;KDR|0.72104711…	135	5761	381	21829
2	2	locomotion	GO:0040011	0.000127	0.00449	7.37	1.67	17.4994	-2.90715	BAMBI|0.709765064599;Enpp2|0.647673645637;LDLRAD4|1.58052068078;KDR|0.72104711245;OLFM1|0.548403303979;NAV1|1.5266488403;ZFAND5|1.27525497026;CTNNB1|1.53389022987;SULF1|1.84623496011;EPHA1|2.55931921948;VPS37B|1.5470110145;ENPEP|1.56170389002;CAV1|1.57411949433;LAMA4|1.57398136736;PAK3|1.24999853366;CHGA|0.510285340718;LRRK2|0.791474374345;ACKR4|0.582258903526;JUN|1.72129530614;SEMA6D|0.677116390…	40	1234	381	21829
2	2	localization	GO:0051179	0.000209	0.00639	26.18	6.58	17.4994	-2.90715	BAMBI|0.709765064599;ENSGALG00000015003|1.69925846945;TRAF2|1.36829820845;RSAD2|5.13536401043;AMN|0.407285614614;Enpp2|0.647673645637;SLBP|2.47274141822;GJC2|2.49281010276;SFT2D1|1.51839743348;SPTBN5|8.47980831078;VPS45|0.78835140067;AQP3|0.71301034118;DYSF|0.66176762937;G6PC2|0.628112939858;SLC22A16|0.693843907005;LDLRAD4|1.58052068078;KDR|0.72104711245;SLMO2|1.28375294462;OLFM1|0.548403303979;S…	132	5765	381	21829
2	2	reproductive process	GO:0022414	0.00301	0.0369	-2.3	-0.85	17.4994	-2.90715	LOC769510|0.678734228824;KDR|0.72104711245;DACH2|0.511046141535;CTNNB1|1.53389022987;HORMAD1|1.84614568341;TPST2|0.717519475948;CREM|1.41483135547;BMP6|0.683639986412;SULF1|1.84623496011;GATA4|0.723840989827;ADAMTS1|2.06213592906;CYP17A1|0.373834269713;NEURL1|1.59758558433;DDO|0.57919036485;DRD1|0.667916609064;ZNF830|1.20104993437;CENPC|1.32387208279;ADA|1.8185950883;KIAA1524|1.87046736284;LGR4|0…	23	701	381	21829
2	2	cellular component organization or biogenesis	GO:0071840	0.00313	0.0375	23.75	5.94	17.4994	-2.90715	BAMBI|0.709765064599;ALDH6|5.03931778278;POSTN|2.22550727221;TRAF2|1.36829820845;AMN|0.407285614614;Mx|4.49133354175;KIAA1324|2.33494953376;SPTBN5|8.47980831078;AQP3|0.71301034118;DYSF|0.66176762937;TXLNA|1.29706518442;ENSGALG00000000560|2.34081893229;LDLRAD4|1.58052068078;ZYX|1.4573592862;KDR|0.72104711245;ENSGALG00000006597|0.563222832828;CENPN|1.78646558873;OLFM1|0.548403303979;CHCHD10|0.70179…	124	5717	381	21829
2	2	reproduction	GO:0000003	0.0039	0.0434	-4.34	-1.39	17.4994	-2.90715	LOC769510|0.678734228824;KDR|0.72104711245;DACH2|0.511046141535;CTNNB1|1.53389022987;HORMAD1|1.84614568341;TPST2|0.717519475948;CREM|1.41483135547;BMP6|0.683639986412;GATA4|0.723840989827;ADAMTS1|2.06213592906;CYP17A1|0.373834269713;NEURL1|1.59758558433;DDO|0.57919036485;DRD1|0.667916609064;ZNF830|1.20104993437;CENPC|1.32387208279;ADA|1.8185950883;KIAA1524|1.87046736284;LGR4|0.844291617646;PLCB1|…	22	674	381	21829
2	2	behavior	GO:0007610	0.00915	0.0726	1.12	0.04	17.4994	-2.90715	ALDH6|5.03931778278;SORCS3|5.33763570384;KDR|0.72104711245;LRRK2|0.791474374345;HTR1D|0.652685417287;ENSGALG00000013255|1.38566254316;APRT|1.47113468999;DDO|0.57919036485;DRD1|0.667916609064;EPHB2|0.739323288032;DCDC2|1.88748433634;PTK2B|1.36853151527;PTPN2|1.4055286196;ETV5|1.44787340883;PPM1F|0.843269176783;PLCB1|0.841374509747;PDGFRA|1.4971794998	17	513	381	21829
2	2	rhythmic process	GO:0048511	0.0266	0.127	1.25	0.07	17.4994	-2.90715	KDR|0.72104711245;CREM|1.41483135547;BMP6|0.683639986412;ADAMTS1|2.06213592906;ZNF830|1.20104993437;NFIL3|1.41980278598;LGR4|0.844291617646;PDGFRA|1.4971794998	8	203	381	21829
2	2	cellular process	GO:0009987	0.0339	0.134	68.02	17.5	17.4994	-2.90715	AREG|7.44121669097;EGR1|3.3421296557;LOC422316|0.645649535697;DOK5|2.93778650889;BAMBI|0.709765064599;ESR2|0.584349694358;ALDH6|5.03931778278;POSTN|2.22550727221;ENSGALG00000015003|1.69925846945;LTC4S|0.581364748134;TRAF2|1.36829820845;BIRC2|1.51608463736;RSAD2|5.13536401043;CYP2C45|0.204540772836;AMN|0.407285614614;Enpp2|0.647673645637;SLBP|2.47274141822;MITD1|1.45260306136;GJC2|2.49281010276;DI…	336	18511	381	21829
2	2	growth	GO:0040007	0.0478	0.166	1.5	0.13	17.4994	-2.90715	ENSGALG00000000560|2.34081893229;OLFM1|0.548403303979;CCM2|1.25374990489;BMP6|0.683639986412;RB1|1.22194566616;TXK|1.5711965176;GATA4|0.723840989827;IGFBP1|0.483225059773;ENSGALG00000017188|1.24337799815;CYFIP2|0.70777772292;ENSGALG00000013255|1.38566254316;SLC9A6|1.22829988709;ANXA1|2.31077432719;HOXA5|0.629049607874;WWC2|1.22148831025;PPM1F|0.843269176783;PLCB1|0.841374509747;CCNB2|1.7254682498…	19	717	381	21829
2	2	cell aggregation	GO:0098743	0.113	0.244	0.39	-0.15	17.4994	-2.90715	SULF1|1.84623496011;MMP2|1.33571234528	2	33	381	21829
2	2	cell killing	GO:0001906	0.217	0.341	0.29	-0.18	17.4994	-2.90715	B2M|1.32501742659;LOC100858751|1.45692710109	2	50	381	21829
2	2	metabolic process	GO:0008152	0.335	0.441	51.64	13.22	17.4994	-2.90715	AREG|7.44121669097;EGR1|3.3421296557;LOC422316|0.645649535697;DOK5|2.93778650889;BAMBI|0.709765064599;ESR2|0.584349694358;ALDH6|5.03931778278;ENSGALG00000015003|1.69925846945;LTC4S|0.581364748134;TRAF2|1.36829820845;RSAD2|5.13536401043;CYP2C45|0.204540772836;Enpp2|0.647673645637;SLBP|2.47274141822;DIO2|6.89401669852;ENSGALG00000005469|0.251407045821;Mx|4.49133354175;OASL|5.73791499316;KIAA1324|2.…	253	14240	381	21829
2	2	detoxification	GO:0098754	0.432	0.521	-0.41	-0.36	17.4994	-2.90715	LTC4S|0.581364748134;LTC4SL|0.663503212749	2	84	381	21829
2	2	presynaptic process involved in chemical synaptic transmission	GO:0099531	0.806	0.828	0	-0.26	17.4994	-2.90715	PDZD11|0.822107973381	1	93	381	21829
3	3	single-organism cellular process	GO:0044763	2.11e-12	9.8e-09	54.86	14.07	17.4994	-2.90715	AREG|7.44121669097;EGR1|3.3421296557;LOC422316|0.645649535697;DOK5|2.93778650889;BAMBI|0.709765064599;ESR2|0.584349694358;ALDH6|5.03931778278;POSTN|2.22550727221;ENSGALG00000015003|1.69925846945;LTC4S|0.581364748134;TRAF2|1.36829820845;BIRC2|1.51608463736;RSAD2|5.13536401043;CYP2C45|0.204540772836;AMN|0.407285614614;Enpp2|0.647673645637;SLBP|2.47274141822;MITD1|1.45260306136;GJC2|2.49281010276;EN…	274	11925	381	21829
3	3	response to chemical	GO:0042221	1.82e-11	4.23e-08	19.77	4.91	17.4994	-2.90715	AREG|7.44121669097;EGR1|3.3421296557;LOC422316|0.645649535697;DOK5|2.93778650889;BAMBI|0.709765064599;ESR2|0.584349694358;ENSGALG00000015003|1.69925846945;LTC4S|0.581364748134;TRAF2|1.36829820845;CYP2C45|0.204540772836;Enpp2|0.647673645637;GJC2|2.49281010276;ENSGALG00000005469|0.251407045821;AQP3|0.71301034118;LDLRAD4|1.58052068078;ZYX|1.4573592862;KLB|0.635165466735;KDR|0.72104711245;HYAL3|1.461…	96	2772	381	21829
3	3	single-multicellular organism process	GO:0044707	1.32e-10	8.94e-08	27.46	6.91	17.4994	-2.90715	EGR1|3.3421296557;DOK5|2.93778650889;BAMBI|0.709765064599;ALDH6|5.03931778278;ENSGALG00000015003|1.69925846945;TRAF2|1.36829820845;RSAD2|5.13536401043;AMN|0.407285614614;Enpp2|0.647673645637;AQP3|0.71301034118;SORCS3|5.33763570384;CCDC85C|0.718895369072;ENSGALG00000000560|2.34081893229;LDLRAD4|1.58052068078;KDR|0.72104711245;CASP7|1.31179547191;OLFM1|0.548403303979;ODC1|1.46100117946;SMCHD1|1.359…	138	4805	381	21829
3	3	regulation of multicellular organismal process	GO:0051239	6.35e-09	1.85e-06	13.9	3.37	17.4994	-2.90715	EGR1|3.3421296557;BAMBI|0.709765064599;ENSGALG00000015003|1.69925846945;TRAF2|1.36829820845;RSAD2|5.13536401043;Enpp2|0.647673645637;ENSGALG00000000560|2.34081893229;LDLRAD4|1.58052068078;KDR|0.72104711245;OLFM1|0.548403303979;RNF216|1.51027961009;CTNNB1|1.53389022987;Gga.20508|1.35097788843;ENSGALG00000015467|1.54379405956;BMP6|0.683639986412;SULF1|1.84623496011;ENSGALG00000012751|0.740755364476…	71	2007	381	21829
3	3	anatomical structure morphogenesis	GO:0009653	8.16e-08	1.72e-05	13.32	3.22	17.4994	-2.90715	BAMBI|0.709765064599;ALDH6|5.03931778278;Enpp2|0.647673645637;LDLRAD4|1.58052068078;KDR|0.72104711245;ENSGALG00000006597|0.563222832828;OLFM1|0.548403303979;Gga.50675|0.703228262501;ELF3|2.35786312493;ZFAND5|1.27525497026;CTNNB1|1.53389022987;Gga.20508|1.35097788843;CCM2|1.25374990489;JMJD6|1.3849373803;COL13A1|0.695414745258;SBNO2|1.56172473978;CBY1|0.475182144061;ENSGALG00000005278|1.6150039616…	72	2181	381	21829
3	3	anatomical structure development	GO:0048856	9.24e-08	1.79e-05	22.57	5.64	17.4994	-2.90715	EGR1|3.3421296557;DOK5|2.93778650889;BAMBI|0.709765064599;ALDH6|5.03931778278;POSTN|2.22550727221;RSAD2|5.13536401043;Enpp2|0.647673645637;CCDC85C|0.718895369072;ENSGALG00000000560|2.34081893229;LDLRAD4|1.58052068078;KDR|0.72104711245;ENSGALG00000006597|0.563222832828;CASP7|1.31179547191;OLFM1|0.548403303979;ODC1|1.46100117946;SMCHD1|1.3594294303;HYAL3|1.4611553836;Gga.50675|0.703228262501;NAV1|1…	117	4255	381	21829
3	3	regulation of response to stimulus	GO:0048583	1.21e-07	2.25e-05	17.5	4.31	17.4994	-2.90715	EGR1|3.3421296557;DOK5|2.93778650889;BAMBI|0.709765064599;ALDH6|5.03931778278;POSTN|2.22550727221;TRAF2|1.36829820845;RSAD2|5.13536401043;KIAA1324|2.33494953376;EDA2R|1.75695495575;C9ORF4|1.40849868458;TXLNA|1.29706518442;ENSGALG00000000560|2.34081893229;LDLRAD4|1.58052068078;KLB|0.635165466735;KDR|0.72104711245;ENSGALG00000000449|0.709238193535;RNF216|1.51027961009;CTNNB1|1.53389022987;STAT2|1.5…	85	2776	381	21829
3	3	response to biotic stimulus	GO:0009607	1.6e-07	2.75e-05	6.79	1.52	17.4994	-2.90715	RSAD2|5.13536401043;Mx|4.49133354175;OASL|5.73791499316;ODC1|1.46100117946;DDX60|2.96644828861;HYAL3|1.4611553836;RNF216|1.51027961009;LOC101750363|0.599688637315;CMPK2|2.33922614718;ENSGALG00000012751|0.740755364476;CAV1|1.57411949433;CHGA|0.510285340718;HNRNPA0|1.33888085094;JUN|1.72129530614;TNFRSF21|1.37108244594;DHX58|1.60018700235;FBXO18|0.786845404531;STAT1|1.5991020336;PPM1D|1.22320418779…	26	458	381	21829
3	3	positive regulation of multicellular organismal process	GO:0051240	1.67e-07	2.77e-05	8.7	2.02	17.4994	-2.90715	EGR1|3.3421296557;BAMBI|0.709765064599;ENSGALG00000015003|1.69925846945;TRAF2|1.36829820845;RSAD2|5.13536401043;KDR|0.72104711245;OLFM1|0.548403303979;CTNNB1|1.53389022987;Gga.20508|1.35097788843;ENSGALG00000015467|1.54379405956;BMP6|0.683639986412;SULF1|1.84623496011;EPHA1|2.55931921948;ENSGALG00000022871|0.540478025959;RB1|1.22194566616;TXK|1.5711965176;CAV1|1.57411949433;SLC8A1|1.6234472974;GA…	43	1043	381	21829
3	3	regulation of immune system process	GO:0002682	2.46e-07	3.46e-05	6.19	1.36	17.4994	-2.90715	TRAF2|1.36829820845;RSAD2|5.13536401043;AQP3|0.71301034118;KDR|0.72104711245;RNF216|1.51027961009;CTNNB1|1.53389022987;ENSGALG00000015467|1.54379405956;ENSGALG00000022871|0.540478025959;RB1|1.22194566616;NMI|1.36672136914;TXK|1.5711965176;CAV1|1.57411949433;UBASH3A|1.32848017419;PARP9|1.54384698366;TNFRSF21|1.37108244594;EXOSC3|1.35408149715;DHX58|1.60018700235;PIK3CB|1.3499813135;TEK|0.796645934…	35	767	381	21829
3	3	immune response	GO:0006955	2.48e-07	3.46e-05	8.2	1.88	17.4994	-2.90715	TRAF2|1.36829820845;RSAD2|5.13536401043;Enpp2|0.647673645637;Mx|4.49133354175;OASL|5.73791499316;LOC101750363|0.599688637315;TINAGL1|0.725072265;SBNO2|1.56172473978;BMP6|0.683639986412;NMI|1.36672136914;TXK|1.5711965176;CAV1|1.57411949433;UBASH3A|1.32848017419;PARP9|1.54384698366;CHGA|0.510285340718;TNFRSF21|1.37108244594;EXOSC3|1.35408149715;DHX58|1.60018700235;PIK3CB|1.3499813135;TEK|0.79664593…	37	838	381	21829
3	3	regulation of signaling	GO:0023051	3.06e-07	3.95e-05	16.63	4.09	17.4994	-2.90715	EGR1|3.3421296557;DOK5|2.93778650889;BAMBI|0.709765064599;ALDH6|5.03931778278;POSTN|2.22550727221;TRAF2|1.36829820845;RSAD2|5.13536401043;KIAA1324|2.33494953376;EDA2R|1.75695495575;C9ORF4|1.40849868458;SORCS3|5.33763570384;G6PC2|0.628112939858;LDLRAD4|1.58052068078;KLB|0.635165466735;KDR|0.72104711245;ENSGALG00000000449|0.709238193535;LOC107049138|0.406769312928;CTNNB1|1.53389022987;MCL1|1.276155…	75	2388	381	21829
3	3	positive regulation of immune system process	GO:0002684	3.51e-07	4.42e-05	5.15	1.09	17.4994	-2.90715	TRAF2|1.36829820845;RSAD2|5.13536401043;AQP3|0.71301034118;ENSGALG00000015467|1.54379405956;ENSGALG00000022871|0.540478025959;RB1|1.22194566616;TXK|1.5711965176;CAV1|1.57411949433;UBASH3A|1.32848017419;TNFRSF21|1.37108244594;EXOSC3|1.35408149715;DHX58|1.60018700235;PIK3CB|1.3499813135;TEK|0.796645934481;ANXA1|2.31077432719;HOXA5|0.629049607874;PPARGC1B|0.71929404264;ADA|1.8185950883;CD5|1.6468359…	28	541	381	21829
3	3	single-organism developmental process	GO:0044767	8.51e-07	8.99e-05	22.39	5.59	17.4994	-2.90715	EGR1|3.3421296557;DOK5|2.93778650889;BAMBI|0.709765064599;ALDH6|5.03931778278;RSAD2|5.13536401043;Enpp2|0.647673645637;CCDC85C|0.718895369072;ENSGALG00000000560|2.34081893229;LDLRAD4|1.58052068078;KDR|0.72104711245;ENSGALG00000006597|0.563222832828;CASP7|1.31179547191;OLFM1|0.548403303979;ODC1|1.46100117946;SMCHD1|1.3594294303;HYAL3|1.4611553836;Gga.50675|0.703228262501;NAV1|1.5266488403;ELF3|2.3…	118	4483	381	21829
3	3	immune effector process	GO:0002252	8.71e-07	9e-05	5.69	1.23	17.4994	-2.90715	TRAF2|1.36829820845;RSAD2|5.13536401043;Mx|4.49133354175;OASL|5.73791499316;DDX60|2.96644828861;RNF216|1.51027961009;LOC101750363|0.599688637315;SBNO2|1.56172473978;CHGA|0.510285340718;EXOSC3|1.35408149715;DHX58|1.60018700235;TEK|0.796645934481;ANXA1|2.31077432719;ADA|1.8185950883;SAMHD1|1.35203095896;PTK2B|1.36853151527;BCL10|1.23077645412;B2M|1.32501742659;LOC100858751|1.45692710109;IL18R1|1.81…	21	346	381	21829
3	3	response to stress	GO:0006950	1.06e-06	0.000102	15.77	3.86	17.4994	-2.90715	EGR1|3.3421296557;TRAF2|1.36829820845;RSAD2|5.13536401043;Mx|4.49133354175;OASL|5.73791499316;KIAA1324|2.33494953376;AQP3|0.71301034118;EDA2R|1.75695495575;DYSF|0.66176762937;TXLNA|1.29706518442;DDX60|2.96644828861;HYAL3|1.4611553836;ELF3|2.35786312493;RNF216|1.51027961009;VWF|0.742201749589;LOC101750363|0.599688637315;STAT2|1.53527043729;ENSGALG00000001616|1.95740194633;DNAJB9|1.44516595939;MCL1…	78	2601	381	21829
3	3	leukocyte activation	GO:0045321	1.3e-06	0.000121	5.54	1.19	17.4994	-2.90715	EGR1|3.3421296557;RSAD2|5.13536401043;TXLNA|1.29706518442;LOC101750363|0.599688637315;CTNNB1|1.53389022987;JMJD6|1.3849373803;SBNO2|1.56172473978;ENSGALG00000022871|0.540478025959;TXK|1.5711965176;CAV1|1.57411949433;CHGA|0.510285340718;HELLS|1.39942068997;JUN|1.72129530614;TNFRSF21|1.37108244594;EXOSC3|1.35408149715;ENSGALG00000013255|1.38566254316;ANXA1|2.31077432719;ADA|1.8185950883;CD5|1.64683…	25	479	381	21829
3	3	anatomical structure formation involved in morphogenesis	GO:0048646	1.76e-06	0.000154	7.92	1.81	17.4994	-2.90715	ALDH6|5.03931778278;Enpp2|0.647673645637;KDR|0.72104711245;ENSGALG00000006597|0.563222832828;OLFM1|0.548403303979;CTNNB1|1.53389022987;Gga.20508|1.35097788843;JMJD6|1.3849373803;SBNO2|1.56172473978;CBY1|0.475182144061;DYNC2LI1|2.27866837171;SULF1|1.84623496011;APAF1|1.30749447235;EPHA1|2.55931921948;ENPEP|1.56170389002;CAV1|1.57411949433;GATA4|0.723840989827;JUN|1.72129530614;ADAMTS1|2.0621359290…	39	985	381	21829
3	3	positive regulation of response to stimulus	GO:0048584	2.46e-06	0.000201	10.24	2.42	17.4994	-2.90715	BAMBI|0.709765064599;ALDH6|5.03931778278;TRAF2|1.36829820845;RSAD2|5.13536401043;KIAA1324|2.33494953376;EDA2R|1.75695495575;KLB|0.635165466735;KDR|0.72104711245;CTNNB1|1.53389022987;MCL1|1.27615554255;BMP6|0.683639986412;SULF1|1.84623496011;APAF1|1.30749447235;TXK|1.5711965176;CAV1|1.57411949433;ATP6V1C2|1.68948913576;PAK3|1.24999853366;UBASH3A|1.32848017419;ACPP|5.18185884667;LRRK2|0.79147437434…	49	1396	381	21829
3	3	negative regulation of cellular process	GO:0048523	3.69e-06	0.000286	18.39	4.54	17.4994	-2.90715	EGR1|3.3421296557;BAMBI|0.709765064599;ESR2|0.584349694358;ENSGALG00000015003|1.69925846945;RSAD2|5.13536401043;KIAA1324|2.33494953376;ENSGALG00000011926|0.614385406617;SORCS3|5.33763570384;DLEC1|0.58468125201;ENSGALG00000000560|2.34081893229;LDLRAD4|1.58052068078;KDR|0.72104711245;OLFM1|0.548403303979;Gga.50675|0.703228262501;LOC107049138|0.406769312928;ELF3|2.35786312493;TINAGL1|0.725072265;CTN…	94	3438	381	21829
3	3	hormone metabolic process	GO:0042445	4.53e-06	0.000324	-1.25	-0.58	17.4994	-2.90715	EGR1|3.3421296557;ALDH6|5.03931778278;ENSGALG00000015003|1.69925846945;DIO2|6.89401669852;SULT1B|0.433125267504;RETSAT|0.735183329639;BMP6|0.683639986412;Gga.5859|0.832291473363;CYP17A1|0.373834269713;DDO|0.57919036485;PCSK6|1.53727265589;PDGFRA|1.4971794998	12	135	381	21829
3	3	immune system development	GO:0002520	5.08e-06	0.000344	6.03	1.32	17.4994	-2.90715	EGR1|3.3421296557;RSAD2|5.13536401043;KDR|0.72104711245;CTNNB1|1.53389022987;JMJD6|1.3849373803;ENSGALG00000015467|1.54379405956;SBNO2|1.56172473978;RB1|1.22194566616;TXK|1.5711965176;SAMD9L|2.30929677443;SLC25A38|1.3534195298;JUN|1.72129530614;EXOSC3|1.35408149715;ENSGALG00000013255|1.38566254316;TEK|0.796645934481;ANXA1|2.31077432719;SFXN1|0.816595856268;HOXA5|0.629049607874;PPARGC1B|0.71929404…	29	656	381	21829
3	3	response to external stimulus	GO:0009605	5.7e-06	0.000362	12.06	2.89	17.4994	-2.90715	ALDH6|5.03931778278;RSAD2|5.13536401043;Enpp2|0.647673645637;Mx|4.49133354175;OASL|5.73791499316;KIAA1324|2.33494953376;AQP3|0.71301034118;TXLNA|1.29706518442;KDR|0.72104711245;ODC1|1.46100117946;DDX60|2.96644828861;HYAL3|1.4611553836;RNF216|1.51027961009;LOC101750363|0.599688637315;STAT2|1.53527043729;CMPK2|2.33922614718;SBNO2|1.56172473978;ENSGALG00000012751|0.740755364476;TXK|1.5711965176;CAV1…	50	1481	381	21829
3	3	positive regulation of cellular process	GO:0048522	6.73e-06	0.000401	20.34	5.05	17.4994	-2.90715	AREG|7.44121669097;EGR1|3.3421296557;BAMBI|0.709765064599;ESR2|0.584349694358;ALDH6|5.03931778278;TRAF2|1.36829820845;RSAD2|5.13536401043;KIAA1324|2.33494953376;EDA2R|1.75695495575;KLB|0.635165466735;KDR|0.72104711245;OLFM1|0.548403303979;ODC1|1.46100117946;ELF3|2.35786312493;CTNNB1|1.53389022987;Gga.20508|1.35097788843;ENSGALG00000001616|1.95740194633;MCL1|1.27615554255;ENSGALG00000015467|1.5437…	99	3729	381	21829
3	3	regulation of locomotion	GO:0040012	1.68e-05	0.00088	1.78	0.21	17.4994	-2.90715	Enpp2|0.647673645637;LDLRAD4|1.58052068078;KDR|0.72104711245;OLFM1|0.548403303979;SULF1|1.84623496011;EPHA1|2.55931921948;CAV1|1.57411949433;LAMA4|1.57398136736;LRRK2|0.791474374345;JUN|1.72129530614;SEMA6D|0.677116390122;HTR1D|0.652685417287;TIE1|0.749943838744;DRD1|0.667916609064;GLIPR2|1.42876731198;TEK|0.796645934481;ANXA1|2.31077432719;SRGAP2|1.24776195493;ADA|1.8185950883;PTK2B|1.3685315152…	25	555	381	21829
3	3	cell proliferation	GO:0008283	2.35e-05	0.00119	9.13	2.13	17.4994	-2.90715	AREG|7.44121669097;BAMBI|0.709765064599;DLEC1|0.58468125201;KLB|0.635165466735;KDR|0.72104711245;ODC1|1.46100117946;LOC107049138|0.406769312928;CTNNB1|1.53389022987;BMP6|0.683639986412;SULF1|1.84623496011;EPHA1|2.55931921948;ENSGALG00000022871|0.540478025959;ENPEP|1.56170389002;MDM4|0.799994947044;RB1|1.22194566616;TXK|1.5711965176;CAV1|1.57411949433;SAMD9L|2.30929677443;HELLS|1.39942068997;LRRK2…	45	1349	381	21829
3	3	cell communication	GO:0007154	3.03e-05	0.00152	28.23	7.11	17.4994	-2.90715	AREG|7.44121669097;EGR1|3.3421296557;LOC422316|0.645649535697;DOK5|2.93778650889;BAMBI|0.709765064599;ESR2|0.584349694358;ALDH6|5.03931778278;POSTN|2.22550727221;TRAF2|1.36829820845;RSAD2|5.13536401043;GJC2|2.49281010276;KIAA1324|2.33494953376;AQP3|0.71301034118;EDA2R|1.75695495575;C9ORF4|1.40849868458;SORCS3|5.33763570384;G6PC2|0.628112939858;TXLNA|1.29706518442;LDLRAD4|1.58052068078;ZYX|1.45735…	139	5904	381	21829
3	3	cellular response to stimulus	GO:0051716	3.12e-05	0.00154	30.63	7.74	17.4994	-2.90715	AREG|7.44121669097;EGR1|3.3421296557;LOC422316|0.645649535697;DOK5|2.93778650889;BAMBI|0.709765064599;ESR2|0.584349694358;ALDH6|5.03931778278;POSTN|2.22550727221;ENSGALG00000015003|1.69925846945;TRAF2|1.36829820845;RSAD2|5.13536401043;CYP2C45|0.204540772836;ENSGALG00000005469|0.251407045821;KIAA1324|2.33494953376;AQP3|0.71301034118;EDA2R|1.75695495575;C9ORF4|1.40849868458;TXLNA|1.29706518442;LDLR…	150	6488	381	21829
3	3	positive regulation of signaling	GO:0023056	4.11e-05	0.00193	8.45	1.95	17.4994	-2.90715	BAMBI|0.709765064599;ALDH6|5.03931778278;TRAF2|1.36829820845;RSAD2|5.13536401043;EDA2R|1.75695495575;KLB|0.635165466735;KDR|0.72104711245;CTNNB1|1.53389022987;MCL1|1.27615554255;BMP6|0.683639986412;SULF1|1.84623496011;APAF1|1.30749447235;TXK|1.5711965176;CAV1|1.57411949433;ATP6V1C2|1.68948913576;PAK3|1.24999853366;ACPP|5.18185884667;LRRK2|0.791474374345;LPAR2|0.500734824431;JUN|1.72129530614;ENSG…	39	1130	381	21829
3	3	cell adhesion	GO:0007155	4.17e-05	0.00194	7.98	1.83	17.4994	-2.90715	EGR1|3.3421296557;POSTN|2.22550727221;RSAD2|5.13536401043;ZYX|1.4573592862;KDR|0.72104711245;VWF|0.742201749589;TINAGL1|0.725072265;CTNNB1|1.53389022987;JMJD6|1.3849373803;COL13A1|0.695414745258;ENSGALG00000005278|1.61500396168;SULF1|1.84623496011;ENSGALG00000012751|0.740755364476;EPHA1|2.55931921948;ENSGALG00000022871|0.540478025959;TXK|1.5711965176;CAV1|1.57411949433;LAMA4|1.57398136736;TNFRSF2…	40	1172	381	21829
3	3	single organism signaling	GO:0044700	4.49e-05	0.00197	27.5	6.92	17.4994	-2.90715	AREG|7.44121669097;EGR1|3.3421296557;LOC422316|0.645649535697;DOK5|2.93778650889;BAMBI|0.709765064599;ESR2|0.584349694358;ALDH6|5.03931778278;POSTN|2.22550727221;TRAF2|1.36829820845;RSAD2|5.13536401043;GJC2|2.49281010276;KIAA1324|2.33494953376;EDA2R|1.75695495575;C9ORF4|1.40849868458;SORCS3|5.33763570384;G6PC2|0.628112939858;LDLRAD4|1.58052068078;ZYX|1.4573592862;KLB|0.635165466735;KDR|0.72104711…	135	5739	381	21829
3	2,3	regulation of biological process	GO:0050789	4.81e-05	0.00209	46.26	11.82	17.4994	-2.90715	AREG|7.44121669097;EGR1|3.3421296557;LOC422316|0.645649535697;DOK5|2.93778650889;BAMBI|0.709765064599;ESR2|0.584349694358;ALDH6|5.03931778278;POSTN|2.22550727221;ENSGALG00000015003|1.69925846945;LTC4S|0.581364748134;TRAF2|1.36829820845;BIRC2|1.51608463736;RSAD2|5.13536401043;Enpp2|0.647673645637;OASL|5.73791499316;KIAA1324|2.33494953376;ENSGALG00000011926|0.614385406617;AQP3|0.71301034118;EDA2R|1…	230	10995	381	21829
3	3	regulation of developmental process	GO:0050793	4.92e-05	0.0021	9.33	2.18	17.4994	-2.90715	BAMBI|0.709765064599;Enpp2|0.647673645637;ENSGALG00000000560|2.34081893229;LDLRAD4|1.58052068078;KDR|0.72104711245;OLFM1|0.548403303979;CTNNB1|1.53389022987;Gga.20508|1.35097788843;ENSGALG00000015467|1.54379405956;BMP6|0.683639986412;DYNC2LI1|2.27866837171;SULF1|1.84623496011;EPHA1|2.55931921948;CHADL|1.74521586873;RB1|1.22194566616;CAV1|1.57411949433;LAMA4|1.57398136736;SLC8A1|1.6234472974;PAK3|…	54	1783	381	21829
3	3	myeloid cell homeostasis	GO:0002262	6.08e-05	0.00244	1.56	0.15	17.4994	-2.90715	JMJD6|1.3849373803;RB1|1.22194566616;SLC25A38|1.3534195298;ENSGALG00000013255|1.38566254316;PIK3CB|1.3499813135;ANXA1|2.31077432719;SFXN1|0.816595856268;HOXA5|0.629049607874;PTPN2|1.4055286196;B2M|1.32501742659	10	123	381	21829
3	3	negative regulation of multicellular organismal process	GO:0051241	8.39e-05	0.00323	5.35	1.14	17.4994	-2.90715	ENSGALG00000015003|1.69925846945;ENSGALG00000000560|2.34081893229;LDLRAD4|1.58052068078;OLFM1|0.548403303979;CTNNB1|1.53389022987;SULF1|1.84623496011;CHADL|1.74521586873;NMI|1.36672136914;ABCG8|2.58379697043;TNFRSF4|1.60491648849;TNFRSF21|1.37108244594;DHX58|1.60018700235;ENSGALG00000013255|1.38566254316;TIE1|0.749943838744;TEK|0.796645934481;ANXA1|2.31077432719;EPHB2|0.739323288032;HOXA5|0.62904…	28	726	381	21829
3	3	negative regulation of immune system process	GO:0002683	9.77e-05	0.00364	2.25	0.33	17.4994	-2.90715	CTNNB1|1.53389022987;NMI|1.36672136914;UBASH3A|1.32848017419;TNFRSF21|1.37108244594;DHX58|1.60018700235;ANXA1|2.31077432719;HOXA5|0.629049607874;ADA|1.8185950883;LGR4|0.844291617646;PTK2B|1.36853151527;BCL10|1.23077645412;PTPN2|1.4055286196;PLCB1|0.841374509747;PGLYRP2|0.769067958302	14	242	381	21829
3	3	cell motility	GO:0048870	0.000182	0.00598	6.28	1.38	17.4994	-2.90715	BAMBI|0.709765064599;Enpp2|0.647673645637;LDLRAD4|1.58052068078;KDR|0.72104711245;OLFM1|0.548403303979;NAV1|1.5266488403;ZFAND5|1.27525497026;CTNNB1|1.53389022987;SULF1|1.84623496011;EPHA1|2.55931921948;ENPEP|1.56170389002;LAMA4|1.57398136736;PAK3|1.24999853366;CHGA|0.510285340718;LRRK2|0.791474374345;JUN|1.72129530614;SEMA6D|0.677116390122;ENSGALG00000013255|1.38566254316;TIE1|0.749943838744;PIK…	34	1003	381	21829
3	3	localization of cell	GO:0051674	0.000186	0.006	6.28	1.38	17.4994	-2.90715	BAMBI|0.709765064599;Enpp2|0.647673645637;LDLRAD4|1.58052068078;KDR|0.72104711245;OLFM1|0.548403303979;NAV1|1.5266488403;ZFAND5|1.27525497026;CTNNB1|1.53389022987;SULF1|1.84623496011;EPHA1|2.55931921948;ENPEP|1.56170389002;LAMA4|1.57398136736;PAK3|1.24999853366;CHGA|0.510285340718;LRRK2|0.791474374345;JUN|1.72129530614;SEMA6D|0.677116390122;ENSGALG00000013255|1.38566254316;TIE1|0.749943838744;PIK…	34	1004	381	21829
3	3	cellular component biogenesis	GO:0044085	0.0002	0.00625	13.09	3.16	17.4994	-2.90715	ALDH6|5.03931778278;TRAF2|1.36829820845;Mx|4.49133354175;KIAA1324|2.33494953376;SPTBN5|8.47980831078;LDLRAD4|1.58052068078;ZYX|1.4573592862;KDR|0.72104711245;ENSGALG00000006597|0.563222832828;CENPN|1.78646558873;OLFM1|0.548403303979;DACH2|0.511046141535;VWF|0.742201749589;LOC101750363|0.599688637315;CTNNB1|1.53389022987;Gga.20508|1.35097788843;HORMAD1|1.84614568341;ENSGALG00000001616|1.9574019463…	64	2346	381	21829
3	3	positive regulation of metabolic process	GO:0009893	0.000207	0.00638	13.25	3.2	17.4994	-2.90715	AREG|7.44121669097;EGR1|3.3421296557;BAMBI|0.709765064599;ESR2|0.584349694358;LTC4S|0.581364748134;TRAF2|1.36829820845;KIAA1324|2.33494953376;EDA2R|1.75695495575;KLB|0.635165466735;KDR|0.72104711245;ENSGALG00000000449|0.709238193535;OLFM1|0.548403303979;ELF3|2.35786312493;CTNNB1|1.53389022987;CREM|1.41483135547;SBNO2|1.56172473978;BMP6|0.683639986412;APAF1|1.30749447235;ARHGEF9|0.711971325622;EPH…	73	2777	381	21829
3	3	response to endogenous stimulus	GO:0009719	0.000277	0.00785	7.78	1.77	17.4994	-2.90715	AREG|7.44121669097;EGR1|3.3421296557;BAMBI|0.709765064599;ESR2|0.584349694358;ENSGALG00000015003|1.69925846945;LDLRAD4|1.58052068078;ZYX|1.4573592862;KLB|0.635165466735;LOC107049138|0.406769312928;CTNNB1|1.53389022987;CREM|1.41483135547;BMP6|0.683639986412;SULF1|1.84623496011;CISH|2.40940161548;CAV1|1.57411949433;LRRK2|0.791474374345;GATA4|0.723840989827;CHRNB3|0.355088378424;JUN|1.72129530614;AA…	35	1068	381	21829
3	3	negative regulation of metabolic process	GO:0009892	0.000302	0.00822	10.19	2.4	17.4994	-2.90715	EGR1|3.3421296557;ESR2|0.584349694358;ENSGALG00000015003|1.69925846945;ENSGALG00000011926|0.614385406617;LDLRAD4|1.58052068078;OLFM1|0.548403303979;CHCHD10|0.701793819415;Gga.50675|0.703228262501;ELF3|2.35786312493;TINAGL1|0.725072265;CTNNB1|1.53389022987;ENSGALG00000001616|1.95740194633;CREM|1.41483135547;AEBP1|1.53613250573;SBNO2|1.56172473978;CISH|2.40940161548;EPHA1|2.55931921948;MDM4|0.79999…	57	2053	381	21829
3	3	regulation of biological quality	GO:0065008	0.000417	0.0104	15.65	3.83	17.4994	-2.90715	EGR1|3.3421296557;BAMBI|0.709765064599;ALDH6|5.03931778278;ENSGALG00000015003|1.69925846945;DIO2|6.89401669852;AQP3|0.71301034118;SORCS3|5.33763570384;G6PC2|0.628112939858;KDR|0.72104711245;OLFM1|0.548403303979;SLC37A2|1.49164839009;LOC107049138|0.406769312928;VWF|0.742201749589;CTNNB1|1.53389022987;SULT1B|0.433125267504;JMJD6|1.3849373803;RETSAT|0.735183329639;BMP6|0.683639986412;ATP10A|1.358166…	73	2843	381	21829
3	3	response to estrogen	GO:0043627	0.000615	0.0136	-0.62	-0.42	17.4994	-2.90715	AREG|7.44121669097;LOC107049138|0.406769312928;CTNNB1|1.53389022987;CAV1|1.57411949433;GATA4|0.723840989827;CITED3|0.788539261445	6	60	381	21829
3	3	regulation of localization	GO:0032879	0.000818	0.0166	10.98	2.61	17.4994	-2.90715	BAMBI|0.709765064599;TRAF2|1.36829820845;RSAD2|5.13536401043;Enpp2|0.647673645637;G6PC2|0.628112939858;LDLRAD4|1.58052068078;KDR|0.72104711245;OLFM1|0.548403303979;LOC107049138|0.406769312928;CTNNB1|1.53389022987;KCNJ9|0.72261009312;KCNJ4|0.234024679564;BMP6|0.683639986412;SULF1|1.84623496011;EPHA1|2.55931921948;VPS37B|1.5470110145;ICA1|2.54455343225;RB1|1.22194566616;CAV1|1.57411949433;LAMA4|1.5…	52	1903	381	21829
3	3	activation of immune response	GO:0002253	0.000858	0.0174	2.63	0.43	17.4994	-2.90715	TRAF2|1.36829820845;RSAD2|5.13536401043;TXK|1.5711965176;CAV1|1.57411949433;UBASH3A|1.32848017419;TNFRSF21|1.37108244594;DHX58|1.60018700235;ADA|1.8185950883;TLR1B|1.73947268267;LGR4|0.844291617646;BCL10|1.23077645412;PTPN2|1.4055286196;PGLYRP2|0.769067958302	13	266	381	21829
3	3	negative regulation of locomotion	GO:0040013	0.000875	0.0175	2.01	0.27	17.4994	-2.90715	LDLRAD4|1.58052068078;OLFM1|0.548403303979;SULF1|1.84623496011;EPHA1|2.55931921948;SEMA6D|0.677116390122;TIE1|0.749943838744;SRGAP2|1.24776195493;ADA|1.8185950883;PTPN2|1.4055286196;PLCB1|0.841374509747	10	171	381	21829
3	3	negative regulation of response to stimulus	GO:0048585	0.000933	0.0182	6.45	1.43	17.4994	-2.90715	EGR1|3.3421296557;BAMBI|0.709765064599;KIAA1324|2.33494953376;LDLRAD4|1.58052068078;CTNNB1|1.53389022987;MCL1|1.27615554255;CBY1|0.475182144061;SULF1|1.84623496011;CISH|2.40940161548;RB1|1.22194566616;NMI|1.36672136914;CAV1|1.57411949433;UBASH3A|1.32848017419;Gga.52003|0.672739008652;HELLS|1.39942068997;LRRK2|0.791474374345;ENSGALG00000017188|1.24337799815;DHX58|1.60018700235;NEURL1|1.59758558433…	33	1056	381	21829
3	3	negative regulation of multi-organism process	GO:0043901	0.000943	0.0183	2.52	0.4	17.4994	-2.90715	RSAD2|5.13536401043;OASL|5.73791499316;TPST2|0.717519475948;JUN|1.72129530614;DHX58|1.60018700235;STAT1|1.5991020336;ADA|1.8185950883	7	89	381	21829
3	3	lymphocyte costimulation	GO:0031294	0.00132	0.0233	0.27	-0.19	17.4994	-2.90715	ENSGALG00000022871|0.540478025959;CAV1|1.57411949433;CD5|1.64683594997	3	13	381	21829
3	3	multicellular organism reproduction	GO:0032504	0.00151	0.0255	1.35	0.1	17.4994	-2.90715	KDR|0.72104711245;CTNNB1|1.53389022987;HORMAD1|1.84614568341;TPST2|0.717519475948;CREM|1.41483135547;BMP6|0.683639986412;GATA4|0.723840989827;ADAMTS1|2.06213592906;NEURL1|1.59758558433;DDO|0.57919036485;DRD1|0.667916609064;ZNF830|1.20104993437;ADA|1.8185950883;KIAA1524|1.87046736284;LGR4|0.844291617646;MCM9|0.529617712731;PDGFRA|1.4971794998	17	428	381	21829
3	3	positive regulation of developmental process	GO:0051094	0.00168	0.027	4.7	0.97	17.4994	-2.90715	BAMBI|0.709765064599;KDR|0.72104711245;OLFM1|0.548403303979;CTNNB1|1.53389022987;Gga.20508|1.35097788843;ENSGALG00000015467|1.54379405956;BMP6|0.683639986412;EPHA1|2.55931921948;RB1|1.22194566616;SLC8A1|1.6234472974;GATA4|0.723840989827;Gga.5859|0.832291473363;JUN|1.72129530614;EXOSC3|1.35408149715;ENSGALG00000017188|1.24337799815;ENSGALG00000013255|1.38566254316;NEURL1|1.59758558433;GLIPR2|1.428…	28	878	381	21829
3	3	regulation of cellular process	GO:0050794	0.00208	0.0301	42.42	10.82	17.4994	-2.90715	AREG|7.44121669097;EGR1|3.3421296557;LOC422316|0.645649535697;DOK5|2.93778650889;BAMBI|0.709765064599;ESR2|0.584349694358;ALDH6|5.03931778278;POSTN|2.22550727221;ENSGALG00000015003|1.69925846945;TRAF2|1.36829820845;BIRC2|1.51608463736;RSAD2|5.13536401043;Enpp2|0.647673645637;OASL|5.73791499316;KIAA1324|2.33494953376;ENSGALG00000011926|0.614385406617;EDA2R|1.75695495575;C9ORF4|1.40849868458;SORCS3…	210	10416	381	21829
3	3	multicellular organismal reproductive process	GO:0048609	0.0031	0.0375	3.12	0.56	17.4994	-2.90715	KDR|0.72104711245;CTNNB1|1.53389022987;HORMAD1|1.84614568341;CREM|1.41483135547;BMP6|0.683639986412;GATA4|0.723840989827;ADAMTS1|2.06213592906;NEURL1|1.59758558433;DDO|0.57919036485;DRD1|0.667916609064;ZNF830|1.20104993437;ADA|1.8185950883;KIAA1524|1.87046736284;LGR4|0.844291617646;MCM9|0.529617712731;PDGFRA|1.4971794998	16	420	381	21829
3	3	leukocyte homeostasis	GO:0001776	0.00314	0.0375	1.08	0.03	17.4994	-2.90715	PIK3CB|1.3499813135;ANXA1|2.31077432719;ADA|1.8185950883;BCL10|1.23077645412;CCNB2|1.72546824984	5	57	381	21829
3	3	negative regulation of developmental process	GO:0051093	0.00364	0.041	4.03	0.8	17.4994	-2.90715	ENSGALG00000000560|2.34081893229;LDLRAD4|1.58052068078;OLFM1|0.548403303979;CTNNB1|1.53389022987;SULF1|1.84623496011;CHADL|1.74521586873;CAV1|1.57411949433;TNFRSF21|1.37108244594;ENSGALG00000017188|1.24337799815;TIE1|0.749943838744;TEK|0.796645934481;ANXA1|2.31077432719;EPHB2|0.739323288032;HOXA5|0.629049607874;STAT1|1.5991020336;WWC2|1.22148831025;PTK2B|1.36853151527;MMP2|1.33571234528;PTPN2|1.4…	22	670	381	21829
3	3	production of molecular mediator of immune response	GO:0002440	0.00371	0.0416	1.72	0.19	17.4994	-2.90715	TRAF2|1.36829820845;RSAD2|5.13536401043;CHGA|0.510285340718;EXOSC3|1.35408149715;TEK|0.796645934481;GALNT2|1.67550975305;B2M|1.32501742659	7	113	381	21829
3	3	ovulation cycle	GO:0042698	0.00484	0.0485	0.31	-0.18	17.4994	-2.90715	KDR|0.72104711245;BMP6|0.683639986412;ADAMTS1|2.06213592906;ZNF830|1.20104993437;PDGFRA|1.4971794998	5	63	381	21829
3	3	cellular component organization	GO:0016043	0.00558	0.0532	23.06	5.76	17.4994	-2.90715	BAMBI|0.709765064599;ALDH6|5.03931778278;POSTN|2.22550727221;TRAF2|1.36829820845;AMN|0.407285614614;Mx|4.49133354175;KIAA1324|2.33494953376;SPTBN5|8.47980831078;AQP3|0.71301034118;DYSF|0.66176762937;TXLNA|1.29706518442;ENSGALG00000000560|2.34081893229;LDLRAD4|1.58052068078;ZYX|1.4573592862;KDR|0.72104711245;ENSGALG00000006597|0.563222832828;CENPN|1.78646558873;OLFM1|0.548403303979;CHCHD10|0.70179…	119	5542	381	21829
3	3	negative regulation of transport	GO:0051051	0.00594	0.0556	2.99	0.52	17.4994	-2.90715	RSAD2|5.13536401043;CAV1|1.57411949433;ABCG8|2.58379697043;TNFRSF4|1.60491648849;CHGA|0.510285340718;LRRK2|0.791474374345;TNFRSF21|1.37108244594;FZD1|1.2605775335;ANXA1|2.31077432719;ADA|1.8185950883;LGR4|0.844291617646;PTK2B|1.36853151527	12	295	381	21829
3	3	positive regulation of cellular component biogenesis	GO:0044089	0.00594	0.0556	2.72	0.45	17.4994	-2.90715	KIAA1324|2.33494953376;KDR|0.72104711245;Gga.20508|1.35097788843;EPHA1|2.55931921948;VPS37B|1.5470110145;CAV1|1.57411949433;CHGA|0.510285340718;JUN|1.72129530614;ENSGALG00000013255|1.38566254316;SUB1|1.27148232469;NEURL1|1.59758558433;TEK|0.796645934481;PTK2B|1.36853151527;PPM1F|0.843269176783	14	371	381	21829
3	3	macromolecule localization	GO:0033036	0.00673	0.0598	10.65	2.52	17.4994	-2.90715	BAMBI|0.709765064599;TRAF2|1.36829820845;RSAD2|5.13536401043;AMN|0.407285614614;SLBP|2.47274141822;SFT2D1|1.51839743348;G6PC2|0.628112939858;SLMO2|1.28375294462;Gga.50675|0.703228262501;LOC107049138|0.406769312928;CTNNB1|1.53389022987;ZDHHC21|1.34569403261;EFCC1|0.638390769799;BMP6|0.683639986412;ATP10A|1.35816680432;DYNC2LI1|2.27866837171;VPS37B|1.5470110145;ICA1|2.54455343225;RB1|1.22194566616;…	55	2254	381	21829
3	3	regulation of reproductive process	GO:2000241	0.00745	0.0641	-0.33	-0.34	17.4994	-2.90715	CTNNB1|1.53389022987;TPST2|0.717519475948;BMP6|0.683639986412;SULF1|1.84623496011;ADA|1.8185950883;PLCB1|0.841374509747	6	98	381	21829
3	3	single-organism localization	GO:1902578	0.00755	0.0649	17.61	4.34	17.4994	-2.90715	BAMBI|0.709765064599;ENSGALG00000015003|1.69925846945;TRAF2|1.36829820845;RSAD2|5.13536401043;AMN|0.407285614614;GJC2|2.49281010276;SPTBN5|8.47980831078;VPS45|0.78835140067;AQP3|0.71301034118;G6PC2|0.628112939858;SLC22A16|0.693843907005;SLMO2|1.28375294462;SLC37A2|1.49164839009;SLC25A30|1.41767954719;Gga.50675|0.703228262501;LOC107049138|0.406769312928;SLC43A3|0.736812524878;LOC101750363|0.599688…	85	3793	381	21829
3	3	establishment of localization	GO:0051234	0.00923	0.0731	21.34	5.31	17.4994	-2.90715	BAMBI|0.709765064599;ENSGALG00000015003|1.69925846945;TRAF2|1.36829820845;RSAD2|5.13536401043;AMN|0.407285614614;Enpp2|0.647673645637;SLBP|2.47274141822;GJC2|2.49281010276;SFT2D1|1.51839743348;SPTBN5|8.47980831078;VPS45|0.78835140067;AQP3|0.71301034118;DYSF|0.66176762937;G6PC2|0.628112939858;SLC22A16|0.693843907005;SLMO2|1.28375294462;SLC37A2|1.49164839009;SLC25A30|1.41767954719;LOC107049138|0.40…	103	4771	381	21829
3	3	cellular localization	GO:0051641	0.0115	0.0835	11.78	2.82	17.4994	-2.90715	BAMBI|0.709765064599;TRAF2|1.36829820845;RSAD2|5.13536401043;AMN|0.407285614614;SPTBN5|8.47980831078;VPS45|0.78835140067;G6PC2|0.628112939858;SLC25A30|1.41767954719;Gga.50675|0.703228262501;LOC107049138|0.406769312928;CTNNB1|1.53389022987;ZDHHC21|1.34569403261;KIF23|2.3014687619;EFCC1|0.638390769799;BMP6|0.683639986412;ATP10A|1.35816680432;DYNC2LI1|2.27866837171;ERC1|0.774730826035;ICA1|2.5445534…	59	2519	381	21829
3	3	positive regulation of locomotion	GO:0040017	0.0122	0.0875	-1.11	-0.55	17.4994	-2.90715	KDR|0.72104711245;EPHA1|2.55931921948;JUN|1.72129530614;SEMA6D|0.677116390122;DRD1|0.667916609064;GLIPR2|1.42876731198;TEK|0.796645934481;PTK2B|1.36853151527;PPM1F|0.843269176783;CEMIP|0.647800358145;PDGFRA|1.4971794998	11	286	381	21829
3	3	developmental process involved in reproduction	GO:0003006	0.0145	0.0956	1.24	0.07	17.4994	-2.90715	KDR|0.72104711245;DACH2|0.511046141535;CTNNB1|1.53389022987;HORMAD1|1.84614568341;BMP6|0.683639986412;SULF1|1.84623496011;GATA4|0.723840989827;ADAMTS1|2.06213592906;CYP17A1|0.373834269713;NEURL1|1.59758558433;ZNF830|1.20104993437;LGR4|0.844291617646;PDGFRA|1.4971794998	13	373	381	21829
3	3	activation of meiosis involved in egg activation	GO:0060466	0.0175	0.0956	0	-0.26	17.4994	-2.90715	PLCB1|0.841374509747	1	1	381	21829
3	3	single organism reproductive process	GO:0044702	0.0191	0.101	3.48	0.65	17.4994	-2.90715	LOC769510|0.678734228824;KDR|0.72104711245;CTNNB1|1.53389022987;HORMAD1|1.84614568341;TPST2|0.717519475948;CREM|1.41483135547;BMP6|0.683639986412;SULF1|1.84623496011;GATA4|0.723840989827;ADAMTS1|2.06213592906;NEURL1|1.59758558433;ZNF830|1.20104993437;CENPC|1.32387208279;ADA|1.8185950883;KIAA1524|1.87046736284;LGR4|0.844291617646;PLCB1|0.841374509747;MCM9|0.529617712731;PDGFRA|1.4971794998	19	645	381	21829
3	3	response to abiotic stimulus	GO:0009628	0.0252	0.122	3.47	0.65	17.4994	-2.90715	EGR1|3.3421296557;AQP3|0.71301034118;CASP7|1.31179547191;HYAL3|1.4611553836;MDM4|0.799994947044;CAV1|1.57411949433;SLC8A1|1.6234472974;SUV39H1|1.40967518687;JUN|1.72129530614;ENSGALG00000017188|1.24337799815;ENSGALG00000013255|1.38566254316;RGS9BP|1.47871315545;DRD1|0.667916609064;DNAJA4|1.29285201076;ADA|1.8185950883;DCDC2|1.88748433634;MMP2|1.33571234528;BCL10|1.23077645412;AEN|1.50684224176	19	665	381	21829
3	3	positive regulation of multi-organism process	GO:0043902	0.0265	0.127	0.87	-0.03	17.4994	-2.90715	VPS37B|1.5470110145;JUN|1.72129530614;DHX58|1.60018700235;PLCB1|0.841374509747;LOC100858751|1.45692710109	5	96	381	21829
3	3	system process	GO:0003008	0.0273	0.129	8.21	1.89	17.4994	-2.90715	ALDH6|5.03931778278;ENSGALG00000015003|1.69925846945;AMN|0.407285614614;AQP3|0.71301034118;SORCS3|5.33763570384;ENSGALG00000000560|2.34081893229;ZFAND5|1.27525497026;BMP6|0.683639986412;SULF1|1.84623496011;ENPEP|1.56170389002;CAV1|1.57411949433;SLC8A1|1.6234472974;ABCG8|2.58379697043;ACPP|5.18185884667;GATA4|0.723840989827;CHRNB3|0.355088378424;TNFRSF21|1.37108244594;AARS|0.730355854315;HTR1D|0.6…	33	1332	381	21829
3	3	regulation of molecular function	GO:0065009	0.029	0.134	9.34	2.18	17.4994	-2.90715	BAMBI|0.709765064599;ESR2|0.584349694358;LTC4S|0.581364748134;TRAF2|1.36829820845;MITD1|1.45260306136;ENSGALG00000011926|0.614385406617;EDA2R|1.75695495575;ENSGALG00000000449|0.709238193535;CHCHD10|0.701793819415;Gga.50675|0.703228262501;TINAGL1|0.725072265;CTNNB1|1.53389022987;CISH|2.40940161548;APAF1|1.30749447235;ARHGEF9|0.711971325622;EPHA1|2.55931921948;SERPINB1|1.61699979318;RB1|1.221945666…	56	2494	381	21829
3	3	positive regulation of reproductive process	GO:2000243	0.0324	0.134	-0.19	-0.3	17.4994	-2.90715	CTNNB1|1.53389022987;BMP6|0.683639986412;PLCB1|0.841374509747	3	40	381	21829
3	3	negative regulation of reproductive process	GO:2000242	0.0324	0.134	0.14	-0.22	17.4994	-2.90715	TPST2|0.717519475948;SULF1|1.84623496011;ADA|1.8185950883	3	40	381	21829
3	3	multi-organism reproductive process	GO:0044703	0.0342	0.134	-0.53	-0.39	17.4994	-2.90715	CTNNB1|1.53389022987;HORMAD1|1.84614568341;TPST2|0.717519475948;CREM|1.41483135547;GATA4|0.723840989827;ADAMTS1|2.06213592906;NEURL1|1.59758558433;DDO|0.57919036485;DRD1|0.667916609064;ADA|1.8185950883;KIAA1524|1.87046736284;LGR4|0.844291617646;PLCB1|0.841374509747;MCM9|0.529617712731	14	464	381	21829
3	3	cell cycle process	GO:0022402	0.0396	0.148	4.89	1.02	17.4994	-2.90715	SLBP|2.47274141822;MITD1|1.45260306136;CENPN|1.78646558873;CTNNB1|1.53389022987;HORMAD1|1.84614568341;ENSGALG00000001616|1.95740194633;KIF23|2.3014687619;MDM4|0.799994947044;RB1|1.22194566616;WEE1|1.74193436737;RHOU|1.63787565375;TXNL4A|1.28327404132;CCNB3|2.40172146176;MTBP|1.45012021739;SASS6|1.19405527103;ZNF830|1.20104993437;BIRC5|1.81523469204;ANXA1|2.31077432719;DCTN3|0.806849053741;PPM1D|1…	25	984	381	21829
3	3	multi-organism cellular process	GO:0044764	0.0457	0.165	1.74	0.2	17.4994	-2.90715	RSAD2|5.13536401043;VPS37B|1.5470110145;CAV1|1.57411949433;JUN|1.72129530614;DHX58|1.60018700235;STAT1|1.5991020336	6	148	381	21829
3	3	single-organism metabolic process	GO:0044710	0.049	0.166	21.64	5.39	17.4994	-2.90715	EGR1|3.3421296557;DOK5|2.93778650889;ALDH6|5.03931778278;ENSGALG00000015003|1.69925846945;LTC4S|0.581364748134;TRAF2|1.36829820845;CYP2C45|0.204540772836;SLBP|2.47274141822;DIO2|6.89401669852;ENSGALG00000005469|0.251407045821;KIAA1324|2.33494953376;EDA2R|1.75695495575;G6PC2|0.628112939858;TXLNA|1.29706518442;KLB|0.635165466735;ADH6|0.697874532942;KDR|0.72104711245;D2HGDH|0.782720821658;CHCHD10|0.…	105	5198	381	21829
3	3	prevention of polyspermy	GO:0060468	0.0515	0.166	0	-0.26	17.4994	-2.90715	TPST2|0.717519475948	1	3	381	21829
3	3	interspecies interaction between organisms	GO:0044419	0.057	0.18	2.49	0.39	17.4994	-2.90715	RSAD2|5.13536401043;OASL|5.73791499316;VPS37B|1.5470110145;CAV1|1.57411949433;JUN|1.72129530614;CCNT2|1.2078099563;STAT1|1.5991020336;PGLYRP2|0.769067958302	8	237	381	21829
3	3	positive regulation of transport	GO:0051050	0.0816	0.21	0.92	-0.01	17.4994	-2.90715	BAMBI|0.709765064599;BMP6|0.683639986412;VPS37B|1.5470110145;CAV1|1.57411949433;RHOU|1.63787565375;DRD1|0.667916609064;TEK|0.796645934481;ANXA1|2.31077432719;KCNQ1|2.01748826704;SLMO1|1.60309201343;PLCB1|0.841374509747;CEMIP|0.647800358145;B2M|1.32501742659;IL18R1|1.81050856167;EHD3|0.845251090091	15	576	381	21829
3	3	regulation of cell killing	GO:0031341	0.0853	0.211	0.29	-0.18	17.4994	-2.90715	B2M|1.32501742659;LOC100858751|1.45692710109	2	28	381	21829
3	3	multi-multicellular organism process	GO:0044706	0.0906	0.222	-0.41	-0.36	17.4994	-2.90715	DDO|0.57919036485;DRD1|0.667916609064	2	29	381	21829
3	3	taxis	GO:0042330	0.0929	0.226	-0.12	-0.29	17.4994	-2.90715	Enpp2|0.647673645637;KDR|0.72104711245;CHGA|0.510285340718;ACKR4|0.582258903526;PIK3CB|1.3499813135;ANXA1|2.31077432719;EPHB2|0.739323288032;PTK2B|1.36853151527;PTPN2|1.4055286196;PPM1F|0.843269176783;ENSGALG00000014523|1.71081089233;PDGFRA|1.4971794998	12	446	381	21829
3	3	positive regulation of membrane depolarization	GO:1904181	0.1	0.23	0	-0.26	17.4994	-2.90715	KDR|0.72104711245	1	6	381	21829
3	3	single-organism behavior	GO:0044708	0.101	0.23	-1.31	-0.6	17.4994	-2.90715	SORCS3|5.33763570384;LRRK2|0.791474374345;ENSGALG00000013255|1.38566254316;APRT|1.47113468999;DDO|0.57919036485;DRD1|0.667916609064;EPHB2|0.739323288032;DCDC2|1.88748433634;PLCB1|0.841374509747	9	314	381	21829
3	3	positive regulation of behavior	GO:0048520	0.105	0.237	-0.14	-0.29	17.4994	-2.90715	KDR|0.72104711245;PTK2B|1.36853151527;PPM1F|0.843269176783	3	65	381	21829
3	3	catabolic process	GO:0009056	0.108	0.243	8.6	1.99	17.4994	-2.90715	TRAF2|1.36829820845;CYP2C45|0.204540772836;DIO2|6.89401669852;ENSGALG00000005469|0.251407045821;KIAA1324|2.33494953376;TXLNA|1.29706518442;KDR|0.72104711245;ODC1|1.46100117946;HYAL3|1.4611553836;RNF216|1.51027961009;SMOX|2.00199922244;TINAGL1|0.725072265;USP18|3.0364942117;STAT2|1.53527043729;DNAJB9|1.44516595939;FMO4|0.644369059972;APAF1|1.30749447235;ENPEP|1.56170389002;MDM4|0.799994947044;SAMD…	41	1928	381	21829
3	3	T cell selection	GO:0045058	0.113	0.244	0.29	-0.18	17.4994	-2.90715	ENSGALG00000013255|1.38566254316;PTPN2|1.4055286196	2	33	381	21829
3	3	movement in environment of other organism involved in symbiotic interaction	GO:0052192	0.124	0.257	0.39	-0.15	17.4994	-2.90715	VPS37B|1.5470110145;CAV1|1.57411949433	2	35	381	21829
3	3	positive regulation of growth	GO:0045927	0.146	0.274	-0.24	-0.32	17.4994	-2.90715	GATA4|0.723840989827;ENSGALG00000017188|1.24337799815;ENSGALG00000013255|1.38566254316;PPM1F|0.843269176783;PLCB1|0.841374509747	5	159	381	21829
3	3	leukocyte migration	GO:0050900	0.186	0.315	0.37	-0.16	17.4994	-2.90715	CHGA|0.510285340718;ANXA1|2.31077432719;ADA|1.8185950883;PTK2B|1.36853151527;PLCB1|0.841374509747	5	173	381	21829
3	3	multi-organism localization	GO:1902579	0.191	0.315	0	-0.26	17.4994	-2.90715	CAV1|1.57411949433	1	12	381	21829
3	3	organic substance metabolic process	GO:0071704	0.193	0.318	44.32	11.31	17.4994	-2.90715	AREG|7.44121669097;EGR1|3.3421296557;LOC422316|0.645649535697;DOK5|2.93778650889;BAMBI|0.709765064599;ESR2|0.584349694358;ALDH6|5.03931778278;ENSGALG00000015003|1.69925846945;LTC4S|0.581364748134;TRAF2|1.36829820845;CYP2C45|0.204540772836;Enpp2|0.647673645637;SLBP|2.47274141822;DIO2|6.89401669852;ENSGALG00000005469|0.251407045821;ENSGALG00000011926|0.614385406617;EDA2R|1.75695495575;G6PC2|0.62811…	223	12271	381	21829
3	3	response to activity	GO:0014823	0.205	0.327	0	-0.26	17.4994	-2.90715	LOC428186|0.582747796078	1	13	381	21829
3	3	positive regulation of cellular protein localization	GO:1903829	0.215	0.341	-0.24	-0.32	17.4994	-2.90715	BAMBI|0.709765064599;RHOU|1.63787565375;TEK|0.796645934481;SLMO1|1.60309201343;CEMIP|0.647800358145;IL18R1|1.81050856167	6	230	381	21829
3	3	killing of cells of other organism	GO:0031640	0.246	0.362	0	-0.26	17.4994	-2.90715	LOC100858751|1.45692710109	1	16	381	21829
3	3	cell separation after cytokinesis	GO:0000920	0.246	0.362	0	-0.26	17.4994	-2.90715	MITD1|1.45260306136	1	16	381	21829
3	3	biosynthetic process	GO:0009058	0.262	0.376	22.27	5.56	17.4994	-2.90715	AREG|7.44121669097;EGR1|3.3421296557;BAMBI|0.709765064599;ESR2|0.584349694358;ALDH6|5.03931778278;ENSGALG00000015003|1.69925846945;LTC4S|0.581364748134;TRAF2|1.36829820845;SLBP|2.47274141822;DIO2|6.89401669852;EDA2R|1.75695495575;G6PC2|0.628112939858;KDR|0.72104711245;CHCHD10|0.701793819415;ODC1|1.46100117946;HSD3B2|0.506913098881;ELF3|2.35786312493;DACH2|0.511046141535;CHKA|1.63831591304;CTNNB1|…	115	6244	381	21829
3	3	regulation of growth	GO:0040008	0.267	0.382	0.09	-0.23	17.4994	-2.90715	ENSGALG00000000560|2.34081893229;OLFM1|0.548403303979;RB1|1.22194566616;GATA4|0.723840989827;IGFBP1|0.483225059773;ENSGALG00000017188|1.24337799815;ENSGALG00000013255|1.38566254316;WWC2|1.22148831025;PPM1F|0.843269176783;PLCB1|0.841374509747	10	452	381	21829
3	3	cellular metabolic process	GO:0044237	0.28	0.394	40.63	10.35	17.4994	-2.90715	AREG|7.44121669097;EGR1|3.3421296557;LOC422316|0.645649535697;DOK5|2.93778650889;BAMBI|0.709765064599;ESR2|0.584349694358;ALDH6|5.03931778278;ENSGALG00000015003|1.69925846945;LTC4S|0.581364748134;TRAF2|1.36829820845;CYP2C45|0.204540772836;Enpp2|0.647673645637;SLBP|2.47274141822;DIO2|6.89401669852;ENSGALG00000005469|0.251407045821;KIAA1324|2.33494953376;ENSGALG00000011926|0.614385406617;EDA2R|1.75…	209	11623	381	21829
3	3	negative regulation of GTPase activity	GO:0034260	0.297	0.407	0	-0.26	17.4994	-2.90715	LRRK2|0.791474374345	1	20	381	21829
3	3	negative regulation of behavior	GO:0048521	0.309	0.418	0	-0.26	17.4994	-2.90715	PTPN2|1.4055286196	1	21	381	21829
3	3	primary metabolic process	GO:0044238	0.332	0.439	41.34	10.54	17.4994	-2.90715	AREG|7.44121669097;EGR1|3.3421296557;LOC422316|0.645649535697;DOK5|2.93778650889;BAMBI|0.709765064599;ESR2|0.584349694358;ALDH6|5.03931778278;ENSGALG00000015003|1.69925846945;LTC4S|0.581364748134;TRAF2|1.36829820845;CYP2C45|0.204540772836;Enpp2|0.647673645637;SLBP|2.47274141822;ENSGALG00000005469|0.251407045821;ENSGALG00000011926|0.614385406617;EDA2R|1.75695495575;G6PC2|0.628112939858;LOC10705426…	211	11820	381	21829
3	3	acrosome reaction	GO:0007340	0.345	0.448	0	-0.26	17.4994	-2.90715	PLCB1|0.841374509747	1	24	381	21829
3	3	cytolysis	GO:0019835	0.356	0.457	0	-0.26	17.4994	-2.90715	LOC101750363|0.599688637315	1	25	381	21829
3	3	developmental induction	GO:0031128	0.389	0.484	0	-0.26	17.4994	-2.90715	CTNNB1|1.53389022987	1	28	381	21829
3	3	circadian rhythm	GO:0007623	0.415	0.508	0.07	-0.24	17.4994	-2.90715	CREM|1.41483135547;NFIL3|1.41980278598;LGR4|0.844291617646	3	134	381	21829
3	3	cellular detoxification	GO:1990748	0.426	0.516	-0.41	-0.36	17.4994	-2.90715	LTC4S|0.581364748134;LTC4SL|0.663503212749	2	83	381	21829
3	3	locomotory behavior	GO:0007626	0.436	0.524	-0.59	-0.41	17.4994	-2.90715	ALDH6|5.03931778278;LRRK2|0.791474374345;DRD1|0.667916609064;ETV5|1.44787340883	4	193	381	21829
3	3	multi-organism metabolic process	GO:0044033	0.46	0.543	0	-0.26	17.4994	-2.90715	JUN|1.72129530614	1	35	381	21829
3	3	leukocyte mediated cytotoxicity	GO:0001909	0.479	0.558	0	-0.26	17.4994	-2.90715	B2M|1.32501742659	1	37	381	21829
3	3	antigen processing and presentation	GO:0019882	0.479	0.558	0.25	-0.19	17.4994	-2.90715	RAB10|1.339376591;B2M|1.32501742659	2	92	381	21829
3	3	microtubule-based process	GO:0007017	0.548	0.614	2.49	0.39	17.4994	-2.90715	NAV1|1.5266488403;CTNNB1|1.53389022987;KIF23|2.3014687619;NEURL1|1.59758558433;SASS6|1.19405527103;BIRC5|1.81523469204;DCTN3|0.806849053741;IFT57|0.670051275097;CENPC|1.32387208279;SRGAP2|1.24776195493;DYNC1I1|0.398484978312;ENSGALG00000027684|0.776116429013;MCPH1|1.65829094452	13	749	381	21829
3	3	nitrogen compound metabolic process	GO:0006807	0.582	0.644	33.81	8.57	17.4994	-2.90715	AREG|7.44121669097;EGR1|3.3421296557;LOC422316|0.645649535697;DOK5|2.93778650889;BAMBI|0.709765064599;ESR2|0.584349694358;TRAF2|1.36829820845;Enpp2|0.647673645637;SLBP|2.47274141822;DIO2|6.89401669852;EDA2R|1.75695495575;LOC107054267|1.81407229952;KDR|0.72104711245;CASP7|1.31179547191;OLFM1|0.548403303979;CHCHD10|0.701793819415;ODC1|1.46100117946;HYAL3|1.4611553836;Gga.50675|0.703228262501;ELF3|2…	178	10285	381	21829
3	3	somatic diversification of immune receptors	GO:0002200	0.586	0.647	0	-0.26	17.4994	-2.90715	EXOSC3|1.35408149715	1	50	381	21829
3	3	multi-organism behavior	GO:0051705	0.593	0.652	0	-0.26	17.4994	-2.90715	DRD1|0.667916609064	1	51	381	21829
3	3	neurotransmitter secretion	GO:0007269	0.631	0.683	-0.19	-0.3	17.4994	-2.90715	LRRK2|0.791474374345;PDZD11|0.822107973381	2	122	381	21829
3	3	protein folding	GO:0006457	0.659	0.704	-0.02	-0.26	17.4994	-2.90715	AARS|0.730355854315;TXN2|0.831969055464;DNAJA4|1.29285201076;B2M|1.32501742659	4	257	381	21829
3	3	feeding behavior	GO:0007631	0.688	0.727	0	-0.26	17.4994	-2.90715	DRD1|0.667916609064	1	66	381	21829
3	3	maintenance of cell number	GO:0098727	0.705	0.739	0.31	-0.17	17.4994	-2.90715	ENSGALG00000017188|1.24337799815;MCPH1|1.65829094452	2	140	381	21829
3	3	negative regulation of growth	GO:0045926	0.771	0.798	0.46	-0.14	17.4994	-2.90715	ENSGALG00000000560|2.34081893229;WWC2|1.22148831025	2	160	381	21829
3	3	negative regulation of sequence-specific DNA binding transcription factor activity	GO:0043433	0.81	0.831	0	-0.26	17.4994	-2.90715	ENSGALG00000016069|1.60717215373	1	94	381	21829
3	3	cell cycle checkpoint	GO:0000075	0.832	0.85	0.35	-0.17	17.4994	-2.90715	HORMAD1|1.84614568341;ZNF830|1.20104993437	2	183	381	21829
3	3	detection of stimulus	GO:0051606	0.881	0.895	0.11	-0.23	17.4994	-2.90715	RGS9BP|1.47871315545;TLR1B|1.73947268267;PGLYRP2|0.769067958302	3	288	381	21829
3	3	methylation	GO:0032259	0.904	0.915	0.55	-0.11	17.4994	-2.90715	SUV39H1|1.40967518687;HELLS|1.39942068997;MTO1|0.848342209922;CMTR1|1.51806270693	4	383	381	21829
4	4	cellular response to chemical stimulus	GO:0070887	5.14e-11	5.97e-08	14.41	3.51	17.4994	-2.90715	EGR1|3.3421296557;LOC422316|0.645649535697;DOK5|2.93778650889;BAMBI|0.709765064599;ESR2|0.584349694358;ENSGALG00000015003|1.69925846945;TRAF2|1.36829820845;CYP2C45|0.204540772836;ENSGALG00000005469|0.251407045821;AQP3|0.71301034118;LDLRAD4|1.58052068078;ZYX|1.4573592862;KLB|0.635165466735;KDR|0.72104711245;HYAL3|1.4611553836;LOC107049138|0.406769312928;CTNNB1|1.53389022987;SULT1B|0.433125267504;M…	73	1874	381	21829
4	4	response to organic substance	GO:0010033	9.88e-11	8.94e-08	14.6	3.56	17.4994	-2.90715	AREG|7.44121669097;EGR1|3.3421296557;LOC422316|0.645649535697;DOK5|2.93778650889;BAMBI|0.709765064599;ESR2|0.584349694358;ENSGALG00000015003|1.69925846945;TRAF2|1.36829820845;AQP3|0.71301034118;LDLRAD4|1.58052068078;ZYX|1.4573592862;KLB|0.635165466735;KDR|0.72104711245;HYAL3|1.4611553836;LOC107049138|0.406769312928;CTNNB1|1.53389022987;USP18|3.0364942117;DNAJB9|1.44516595939;MCL1|1.27615554255;CM…	73	1901	381	21829
4	4	system development	GO:0048731	2.09e-10	1.21e-07	19.86	4.93	17.4994	-2.90715	EGR1|3.3421296557;DOK5|2.93778650889;BAMBI|0.709765064599;ALDH6|5.03931778278;RSAD2|5.13536401043;Enpp2|0.647673645637;CCDC85C|0.718895369072;ENSGALG00000000560|2.34081893229;LDLRAD4|1.58052068078;KDR|0.72104711245;CASP7|1.31179547191;OLFM1|0.548403303979;ODC1|1.46100117946;SMCHD1|1.3594294303;HYAL3|1.4611553836;Gga.50675|0.703228262501;NAV1|1.5266488403;ZFAND5|1.27525497026;CTNNB1|1.53389022987;…	106	3339	381	21829
4	4	multicellular organism development	GO:0007275	2.37e-09	9.18e-07	21.05	5.24	17.4994	-2.90715	EGR1|3.3421296557;DOK5|2.93778650889;BAMBI|0.709765064599;ALDH6|5.03931778278;RSAD2|5.13536401043;Enpp2|0.647673645637;CCDC85C|0.718895369072;ENSGALG00000000560|2.34081893229;LDLRAD4|1.58052068078;KDR|0.72104711245;CASP7|1.31179547191;OLFM1|0.548403303979;ODC1|1.46100117946;SMCHD1|1.3594294303;HYAL3|1.4611553836;Gga.50675|0.703228262501;NAV1|1.5266488403;DACH2|0.511046141535;ZFAND5|1.27525497026;…	111	3714	381	21829
4	4	defense response	GO:0006952	3.19e-09	1.06e-06	9.29	2.17	17.4994	-2.90715	TRAF2|1.36829820845;RSAD2|5.13536401043;Mx|4.49133354175;OASL|5.73791499316;DDX60|2.96644828861;HYAL3|1.4611553836;ELF3|2.35786312493;RNF216|1.51027961009;LOC101750363|0.599688637315;SBNO2|1.56172473978;BMP6|0.683639986412;ENSGALG00000012751|0.740755364476;NMI|1.36672136914;TXK|1.5711965176;CAV1|1.57411949433;TNFRSF4|1.60491648849;PARP9|1.54384698366;CHGA|0.510285340718;HNRNPA0|1.33888085094;TNFR…	39	773	381	21829
4	4	cell activation	GO:0001775	3.24e-08	8.29e-06	6.4	1.42	17.4994	-2.90715	EGR1|3.3421296557;RSAD2|5.13536401043;TXLNA|1.29706518442;VWF|0.742201749589;LOC101750363|0.599688637315;CTNNB1|1.53389022987;TPST2|0.717519475948;JMJD6|1.3849373803;SBNO2|1.56172473978;ENSGALG00000022871|0.540478025959;TXK|1.5711965176;CAV1|1.57411949433;CHGA|0.510285340718;HELLS|1.39942068997;JUN|1.72129530614;TNFRSF21|1.37108244594;EXOSC3|1.35408149715;ENSGALG00000013255|1.38566254316;PIK3CB|1…	31	575	381	21829
4	4	cytokine production	GO:0001816	8.62e-08	1.74e-05	5.4	1.15	17.4994	-2.90715	EGR1|3.3421296557;TRAF2|1.36829820845;RSAD2|5.13536401043;RNF216|1.51027961009;CTNNB1|1.53389022987;SULF1|1.84623496011;ENSGALG00000022871|0.540478025959;NMI|1.36672136914;TXK|1.5711965176;TNFRSF4|1.60491648849;UBASH3A|1.32848017419;CHGA|0.510285340718;GATA4|0.723840989827;TNFRSF21|1.37108244594;DHX58|1.60018700235;TEK|0.796645934481;ANXA1|2.31077432719;TLR1B|1.73947268267;AGPAT2|1.83783401777;LG…	25	414	381	21829
4	4	blood vessel development	GO:0001568	1.6e-07	2.75e-05	4.53	0.93	17.4994	-2.90715	Enpp2|0.647673645637;KDR|0.72104711245;CTNNB1|1.53389022987;CCM2|1.25374990489;JMJD6|1.3849373803;SULF1|1.84623496011;EPHA1|2.55931921948;ENPEP|1.56170389002;CAV1|1.57411949433;LAMA4|1.57398136736;GATA4|0.723840989827;JUN|1.72129530614;ENSGALG00000017188|1.24337799815;ENSGALG00000013255|1.38566254316;TIE1|0.749943838744;PIK3CB|1.3499813135;ANG|2.2736491328;LUZP1|1.20678727995;TEK|0.796645934481;G…	26	458	381	21829
4	4	response to external biotic stimulus	GO:0043207	1.93e-07	3e-05	6.69	1.49	17.4994	-2.90715	RSAD2|5.13536401043;Mx|4.49133354175;OASL|5.73791499316;ODC1|1.46100117946;DDX60|2.96644828861;HYAL3|1.4611553836;RNF216|1.51027961009;LOC101750363|0.599688637315;CMPK2|2.33922614718;ENSGALG00000012751|0.740755364476;CAV1|1.57411949433;CHGA|0.510285340718;HNRNPA0|1.33888085094;JUN|1.72129530614;TNFRSF21|1.37108244594;DHX58|1.60018700235;STAT1|1.5991020336;PPM1D|1.22320418779;IFIH1|1.37067763428;S…	25	432	381	21829
4	4	regulation of cell communication	GO:0010646	2.41e-07	3.46e-05	17.03	4.19	17.4994	-2.90715	EGR1|3.3421296557;DOK5|2.93778650889;BAMBI|0.709765064599;ALDH6|5.03931778278;POSTN|2.22550727221;TRAF2|1.36829820845;RSAD2|5.13536401043;KIAA1324|2.33494953376;EDA2R|1.75695495575;C9ORF4|1.40849868458;SORCS3|5.33763570384;G6PC2|0.628112939858;TXLNA|1.29706518442;LDLRAD4|1.58052068078;KLB|0.635165466735;KDR|0.72104711245;ENSGALG00000000449|0.709238193535;LOC107049138|0.406769312928;CTNNB1|1.53389…	77	2462	381	21829
4	4	tissue development	GO:0009888	4.99e-07	5.8e-05	10.21	2.41	17.4994	-2.90715	EGR1|3.3421296557;BAMBI|0.709765064599;ALDH6|5.03931778278;POSTN|2.22550727221;ENSGALG00000000560|2.34081893229;LDLRAD4|1.58052068078;KDR|0.72104711245;OLFM1|0.548403303979;HYAL3|1.4611553836;Gga.50675|0.703228262501;ELF3|2.35786312493;ZFAND5|1.27525497026;CTNNB1|1.53389022987;Gga.20508|1.35097788843;CCM2|1.25374990489;JMJD6|1.3849373803;SBNO2|1.56172473978;CBY1|0.475182144061;BMP6|0.683639986412…	52	1440	381	21829
4	4	blood vessel morphogenesis	GO:0048514	9.45e-07	9.54e-05	4.13	0.82	17.4994	-2.90715	Enpp2|0.647673645637;KDR|0.72104711245;CTNNB1|1.53389022987;CCM2|1.25374990489;JMJD6|1.3849373803;SULF1|1.84623496011;EPHA1|2.55931921948;ENPEP|1.56170389002;CAV1|1.57411949433;GATA4|0.723840989827;JUN|1.72129530614;ENSGALG00000017188|1.24337799815;ENSGALG00000013255|1.38566254316;TIE1|0.749943838744;PIK3CB|1.3499813135;ANG|2.2736491328;TEK|0.796645934481;GJC1|0.685252465879;HOXA5|0.629049607874;…	23	408	381	21829
4	4	angiogenesis	GO:0001525	1.95e-06	0.000167	3.77	0.73	17.4994	-2.90715	Enpp2|0.647673645637;KDR|0.72104711245;CTNNB1|1.53389022987;JMJD6|1.3849373803;SULF1|1.84623496011;EPHA1|2.55931921948;ENPEP|1.56170389002;CAV1|1.57411949433;GATA4|0.723840989827;JUN|1.72129530614;ENSGALG00000013255|1.38566254316;TIE1|0.749943838744;PIK3CB|1.3499813135;ANG|2.2736491328;TEK|0.796645934481;HOXA5|0.629049607874;STAT1|1.5991020336;BTG1|1.26874905133;PTK2B|1.36853151527;PDGFRA|1.49717…	20	334	381	21829
4	4	cell death	GO:0008219	1.98e-06	0.000167	8.98	2.09	17.4994	-2.90715	EGR1|3.3421296557;ALDH6|5.03931778278;TRAF2|1.36829820845;BIRC2|1.51608463736;KIAA1324|2.33494953376;EDA2R|1.75695495575;KDR|0.72104711245;CASP7|1.31179547191;CTNNB1|1.53389022987;MCL1|1.27615554255;RIPK2|1.50072341745;BMP6|0.683639986412;HIP1R|1.27082603805;APAF1|1.30749447235;WT1|1.86506967113;MDM4|0.799994947044;RB1|1.22194566616;CAV1|1.57411949433;TNFRSF4|1.60491648849;PAK3|1.24999853366;HELL…	49	1385	381	21829
4	4	lymphocyte activation	GO:0046649	4.42e-06	0.000321	4.82	1	17.4994	-2.90715	EGR1|3.3421296557;RSAD2|5.13536401043;TXLNA|1.29706518442;LOC101750363|0.599688637315;CTNNB1|1.53389022987;JMJD6|1.3849373803;ENSGALG00000022871|0.540478025959;TXK|1.5711965176;CAV1|1.57411949433;HELLS|1.39942068997;TNFRSF21|1.37108244594;EXOSC3|1.35408149715;ENSGALG00000013255|1.38566254316;ANXA1|2.31077432719;ADA|1.8185950883;CD5|1.64683594997;PTK2B|1.36853151527;BCL10|1.23077645412;PTPN2|1.405…	22	415	381	21829
4	4	hematopoietic or lymphoid organ development	GO:0048534	4.83e-06	0.000338	5.9	1.29	17.4994	-2.90715	EGR1|3.3421296557;RSAD2|5.13536401043;KDR|0.72104711245;CTNNB1|1.53389022987;JMJD6|1.3849373803;ENSGALG00000015467|1.54379405956;SBNO2|1.56172473978;RB1|1.22194566616;TXK|1.5711965176;SAMD9L|2.30929677443;SLC25A38|1.3534195298;JUN|1.72129530614;ENSGALG00000013255|1.38566254316;TEK|0.796645934481;ANXA1|2.31077432719;SFXN1|0.816595856268;HOXA5|0.629049607874;PPARGC1B|0.71929404264;ADA|1.8185950883;…	28	619	381	21829
4	4	T cell aggregation	GO:0070489	4.87e-06	0.000338	3.96	0.78	17.4994	-2.90715	EGR1|3.3421296557;RSAD2|5.13536401043;CTNNB1|1.53389022987;JMJD6|1.3849373803;ENSGALG00000022871|0.540478025959;TXK|1.5711965176;CAV1|1.57411949433;TNFRSF21|1.37108244594;ENSGALG00000013255|1.38566254316;ANXA1|2.31077432719;ADA|1.8185950883;CD5|1.64683594997;BCL10|1.23077645412;PTPN2|1.4055286196;B2M|1.32501742659;IL18R1|1.81050856167	16	238	381	21829
4	4	regulation of multicellular organismal development	GO:2000026	5.42e-06	0.00035	7.77	1.77	17.4994	-2.90715	BAMBI|0.709765064599;Enpp2|0.647673645637;ENSGALG00000000560|2.34081893229;LDLRAD4|1.58052068078;KDR|0.72104711245;OLFM1|0.548403303979;CTNNB1|1.53389022987;Gga.20508|1.35097788843;ENSGALG00000015467|1.54379405956;BMP6|0.683639986412;SULF1|1.84623496011;EPHA1|2.55931921948;CHADL|1.74521586873;RB1|1.22194566616;CAV1|1.57411949433;LAMA4|1.57398136736;SLC8A1|1.6234472974;PAK3|1.24999853366;LRRK2|0.7…	46	1313	381	21829
4	4	regulation of immune response	GO:0050776	5.77e-06	0.000362	4.09	0.81	17.4994	-2.90715	TRAF2|1.36829820845;RSAD2|5.13536401043;NMI|1.36672136914;TXK|1.5711965176;CAV1|1.57411949433;UBASH3A|1.32848017419;PARP9|1.54384698366;TNFRSF21|1.37108244594;EXOSC3|1.35408149715;DHX58|1.60018700235;TEK|0.796645934481;ANXA1|2.31077432719;ADA|1.8185950883;SAMHD1|1.35203095896;TLR1B|1.73947268267;LGR4|0.844291617646;MMP2|1.33571234528;BCL10|1.23077645412;PTPN2|1.4055286196;B2M|1.32501742659;LOC100…	22	422	381	21829
4	4	adaptive immune response	GO:0002250	6.48e-06	0.000391	2.94	0.51	17.4994	-2.90715	TRAF2|1.36829820845;RSAD2|5.13536401043;TXK|1.5711965176;TNFRSF21|1.37108244594;EXOSC3|1.35408149715;PIK3CB|1.3499813135;ANXA1|2.31077432719;ADA|1.8185950883;TLR1B|1.73947268267;BCL10|1.23077645412;B2M|1.32501742659;LOC100858751|1.45692710109;IL18R1|1.81050856167	13	164	381	21829
4	4	positive regulation of immune response	GO:0050778	1.21e-05	0.000673	3.64	0.69	17.4994	-2.90715	TRAF2|1.36829820845;RSAD2|5.13536401043;TXK|1.5711965176;CAV1|1.57411949433;UBASH3A|1.32848017419;TNFRSF21|1.37108244594;EXOSC3|1.35408149715;DHX58|1.60018700235;TEK|0.796645934481;ANXA1|2.31077432719;ADA|1.8185950883;TLR1B|1.73947268267;LGR4|0.844291617646;MMP2|1.33571234528;BCL10|1.23077645412;PTPN2|1.4055286196;B2M|1.32501742659;LOC100858751|1.45692710109;PGLYRP2|0.769067958302	19	346	381	21829
4	4	regulation of anatomical structure morphogenesis	GO:0022603	1.68e-05	0.00088	5.43	1.16	17.4994	-2.90715	BAMBI|0.709765064599;Enpp2|0.647673645637;LDLRAD4|1.58052068078;KDR|0.72104711245;OLFM1|0.548403303979;CTNNB1|1.53389022987;Gga.20508|1.35097788843;DYNC2LI1|2.27866837171;SULF1|1.84623496011;EPHA1|2.55931921948;PAK3|1.24999853366;LRRK2|0.791474374345;GATA4|0.723840989827;RHOU|1.63787565375;ENSGALG00000013255|1.38566254316;TIE1|0.749943838744;GLIPR2|1.42876731198;TEK|0.796645934481;FZD1|1.26057753…	30	736	381	21829
4	4	positive regulation of cell communication	GO:0010647	2.29e-05	0.00117	8.82	2.05	17.4994	-2.90715	BAMBI|0.709765064599;ALDH6|5.03931778278;TRAF2|1.36829820845;RSAD2|5.13536401043;KIAA1324|2.33494953376;EDA2R|1.75695495575;KLB|0.635165466735;KDR|0.72104711245;CTNNB1|1.53389022987;MCL1|1.27615554255;BMP6|0.683639986412;SULF1|1.84623496011;APAF1|1.30749447235;TXK|1.5711965176;CAV1|1.57411949433;ATP6V1C2|1.68948913576;PAK3|1.24999853366;ACPP|5.18185884667;LRRK2|0.791474374345;LPAR2|0.500734824431…	40	1141	381	21829
4	4	heart development	GO:0007507	3.84e-05	0.00182	3.79	0.73	17.4994	-2.90715	ENSGALG00000000560|2.34081893229;CASP7|1.31179547191;OLFM1|0.548403303979;CTNNB1|1.53389022987;CCM2|1.25374990489;JMJD6|1.3849373803;CBY1|0.475182144061;SLC8A1|1.6234472974;GATA4|0.723840989827;JUN|1.72129530614;ADAMTS1|2.06213592906;ENSGALG00000017188|1.24337799815;ENSGALG00000013255|1.38566254316;FAT4|0.818328688265;LUZP1|1.20678727995;FZD1|1.2605775335;GJC1|0.685252465879;BBS7|1.38203800111;IF…	21	443	381	21829
4	4	response to drug	GO:0042493	4.38e-05	0.00197	0.68	-0.08	17.4994	-2.90715	ENSGALG00000015003|1.69925846945;CYP2C45|0.204540772836;ENSGALG00000005469|0.251407045821;CTNNB1|1.53389022987;SLC19A1|0.620213338688;GATA4|0.723840989827;JUN|1.72129530614;DRD1|0.667916609064;FZD1|1.2605775335;KCNQ1|2.01748826704;PPM1F|0.843269176783;SLC47A1|1.39973842692	12	169	381	21829
4	4	tube morphogenesis	GO:0035239	4.5e-05	0.00197	2.27	0.34	17.4994	-2.90715	KDR|0.72104711245;CTNNB1|1.53389022987;CCM2|1.25374990489;APAF1|1.30749447235;GATA4|0.723840989827;ENSGALG00000017188|1.24337799815;ENSGALG00000013255|1.38566254316;FAT4|0.818328688265;LUZP1|1.20678727995;FZD1|1.2605775335;HOXA5|0.629049607874;IFT57|0.670051275097;LGR4|0.844291617646;BCL10|1.23077645412;ETV5|1.44787340883;ENSGALG00000016069|1.60717215373;PDGFRA|1.4971794998	17	316	381	21829
4	4	regulation of cell proliferation	GO:0042127	4.88e-05	0.0021	7.93	1.82	17.4994	-2.90715	AREG|7.44121669097;BAMBI|0.709765064599;DLEC1|0.58468125201;KLB|0.635165466735;KDR|0.72104711245;ODC1|1.46100117946;LOC107049138|0.406769312928;CTNNB1|1.53389022987;BMP6|0.683639986412;SULF1|1.84623496011;EPHA1|2.55931921948;ENSGALG00000022871|0.540478025959;MDM4|0.799994947044;RB1|1.22194566616;TXK|1.5711965176;CAV1|1.57411949433;LRRK2|0.791474374345;GATA4|0.723840989827;JUN|1.72129530614;TNFRSF…	38	1098	381	21829
4	4	cell migration	GO:0016477	5.61e-05	0.00235	6.28	1.38	17.4994	-2.90715	BAMBI|0.709765064599;Enpp2|0.647673645637;LDLRAD4|1.58052068078;KDR|0.72104711245;OLFM1|0.548403303979;NAV1|1.5266488403;ZFAND5|1.27525497026;CTNNB1|1.53389022987;SULF1|1.84623496011;EPHA1|2.55931921948;ENPEP|1.56170389002;LAMA4|1.57398136736;PAK3|1.24999853366;CHGA|0.510285340718;LRRK2|0.791474374345;JUN|1.72129530614;SEMA6D|0.677116390122;ENSGALG00000013255|1.38566254316;TIE1|0.749943838744;PIK…	34	943	381	21829
4	4	regulation of hormone levels	GO:0010817	7.4e-05	0.00292	2	0.27	17.4994	-2.90715	EGR1|3.3421296557;ALDH6|5.03931778278;ENSGALG00000015003|1.69925846945;DIO2|6.89401669852;G6PC2|0.628112939858;LOC107049138|0.406769312928;SULT1B|0.433125267504;RETSAT|0.735183329639;BMP6|0.683639986412;ICA1|2.54455343225;Gga.5859|0.832291473363;CYP17A1|0.373834269713;DDO|0.57919036485;BIRC5|1.81523469204;ANXA1|2.31077432719;PCSK6|1.53727265589;PDGFRA|1.4971794998	17	329	381	21829
4	4	response to oxygen-containing compound	GO:1901700	9.17e-05	0.00347	6.89	1.54	17.4994	-2.90715	AREG|7.44121669097;EGR1|3.3421296557;ENSGALG00000015003|1.69925846945;TRAF2|1.36829820845;AQP3|0.71301034118;LOC107049138|0.406769312928;CTNNB1|1.53389022987;CMPK2|2.33922614718;CREM|1.41483135547;CISH|2.40940161548;CAV1|1.57411949433;SLC8A1|1.6234472974;HNRNPA0|1.33888085094;LRRK2|0.791474374345;GATA4|0.723840989827;JUN|1.72129530614;TNFRSF21|1.37108244594;AARS|0.730355854315;ENSGALG00000017188|…	31	847	381	21829
4	4	cell-cell adhesion	GO:0098609	0.000115	0.00414	5.47	1.17	17.4994	-2.90715	EGR1|3.3421296557;RSAD2|5.13536401043;CTNNB1|1.53389022987;JMJD6|1.3849373803;COL13A1|0.695414745258;ENSGALG00000005278|1.61500396168;ENSGALG00000022871|0.540478025959;TXK|1.5711965176;CAV1|1.57411949433;TNFRSF21|1.37108244594;CYFIP2|0.70777772292;ENSGALG00000013255|1.38566254316;FAT4|0.818328688265;PIK3CB|1.3499813135;RAB10|1.339376591;TEK|0.796645934481;ANXA1|2.31077432719;ADA|1.8185950883;PDLI…	27	701	381	21829
4	4	dendritic spine development	GO:0060996	0.000159	0.00537	0.72	-0.07	17.4994	-2.90715	PAK3|1.24999853366;LRRK2|0.791474374345;SLC9A6|1.22829988709;NEURL1|1.59758558433;EPHB2|0.739323288032;SRGAP2|1.24776195493	6	47	381	21829
4	4	tube development	GO:0035295	0.000162	0.00541	3.17	0.57	17.4994	-2.90715	KDR|0.72104711245;CTNNB1|1.53389022987;CCM2|1.25374990489;JMJD6|1.3849373803;APAF1|1.30749447235;RB1|1.22194566616;SLC8A1|1.6234472974;GATA4|0.723840989827;ENSGALG00000017188|1.24337799815;ENSGALG00000013255|1.38566254316;FAT4|0.818328688265;LUZP1|1.20678727995;FZD1|1.2605775335;HOXA5|0.629049607874;STAT1|1.5991020336;IFT57|0.670051275097;ADA|1.8185950883;LGR4|0.844291617646;BCL10|1.23077645412;E…	22	527	381	21829
4	4	morphogenesis of a branching structure	GO:0001763	0.000186	0.006	-0.85	-0.48	17.4994	-2.90715	KDR|0.72104711245;CTNNB1|1.53389022987;COL13A1|0.695414745258;SULF1|1.84623496011;LRRK2|0.791474374345;ENSGALG00000017188|1.24337799815;ENSGALG00000013255|1.38566254316;FAT4|0.818328688265;HOXA5|0.629049607874;LGR4|0.844291617646;ETV5|1.44787340883	11	168	381	21829
4	4	cellular developmental process	GO:0048869	0.000191	0.00608	15.72	3.85	17.4994	-2.90715	EGR1|3.3421296557;BAMBI|0.709765064599;RSAD2|5.13536401043;ENSGALG00000000560|2.34081893229;LDLRAD4|1.58052068078;KDR|0.72104711245;ENSGALG00000006597|0.563222832828;OLFM1|0.548403303979;NAV1|1.5266488403;ELF3|2.35786312493;CTNNB1|1.53389022987;Gga.20508|1.35097788843;HORMAD1|1.84614568341;CCM2|1.25374990489;JMJD6|1.3849373803;ENSGALG00000015467|1.54379405956;SBNO2|1.56172473978;CBY1|0.4751821440…	81	3157	381	21829
4	4	epithelial cell proliferation	GO:0050673	0.000191	0.00608	2.42	0.37	17.4994	-2.90715	KDR|0.72104711245;CTNNB1|1.53389022987;BMP6|0.683639986412;SULF1|1.84623496011;RB1|1.22194566616;CAV1|1.57411949433;JUN|1.72129530614;ENSGALG00000017188|1.24337799815;PIK3CB|1.3499813135;BIRC5|1.81523469204;HOXA5|0.629049607874;STAT1|1.5991020336;IFT57|0.670051275097;LGR4|0.844291617646	14	258	381	21829
4	4	regulation of cellular component movement	GO:0051270	0.000199	0.00625	4.49	0.92	17.4994	-2.90715	Enpp2|0.647673645637;LDLRAD4|1.58052068078;KDR|0.72104711245;OLFM1|0.548403303979;SULF1|1.84623496011;EPHA1|2.55931921948;CAV1|1.57411949433;LAMA4|1.57398136736;JUN|1.72129530614;SEMA6D|0.677116390122;TIE1|0.749943838744;DRD1|0.667916609064;GLIPR2|1.42876731198;TEK|0.796645934481;ANXA1|2.31077432719;KCNQ1|2.01748826704;SRGAP2|1.24776195493;ADA|1.8185950883;PTK2B|1.36853151527;PPM1F|0.843269176783…	23	572	381	21829
4	3,4	single organism cell adhesion	GO:0098602	0.00021	0.0064	5.07	1.07	17.4994	-2.90715	EGR1|3.3421296557;RSAD2|5.13536401043;CTNNB1|1.53389022987;JMJD6|1.3849373803;COL13A1|0.695414745258;EPHA1|2.55931921948;ENSGALG00000022871|0.540478025959;TXK|1.5711965176;CAV1|1.57411949433;TNFRSF21|1.37108244594;CYFIP2|0.70777772292;ENSGALG00000013255|1.38566254316;TEK|0.796645934481;ANXA1|2.31077432719;ADA|1.8185950883;CD5|1.64683594997;MMP2|1.33571234528;BCL10|1.23077645412;PTPN2|1.4055286196…	22	537	381	21829
4	4	regulation of response to stress	GO:0080134	0.000238	0.0071	6	1.31	17.4994	-2.90715	TRAF2|1.36829820845;RSAD2|5.13536401043;KIAA1324|2.33494953376;EDA2R|1.75695495575;TXLNA|1.29706518442;RNF216|1.51027961009;STAT2|1.53527043729;MCL1|1.27615554255;SBNO2|1.56172473978;ENSGALG00000012751|0.740755364476;NMI|1.36672136914;TXK|1.5711965176;CAV1|1.57411949433;PARP9|1.54384698366;Gga.52003|0.672739008652;LRRK2|0.791474374345;DHX58|1.60018700235;ANXA1|2.31077432719;FBXO18|0.786845404531;…	31	894	381	21829
4	4	positive regulation of immune effector process	GO:0002699	0.000259	0.00749	1.93	0.25	17.4994	-2.90715	TRAF2|1.36829820845;RSAD2|5.13536401043;EXOSC3|1.35408149715;DHX58|1.60018700235;TEK|0.796645934481;ANXA1|2.31077432719;B2M|1.32501742659;LOC100858751|1.45692710109	8	95	381	21829
4	4	cellular hormone metabolic process	GO:0034754	0.000283	0.00792	-1.4	-0.62	17.4994	-2.90715	EGR1|3.3421296557;ALDH6|5.03931778278;RETSAT|0.735183329639;BMP6|0.683639986412;Gga.5859|0.832291473363;CYP17A1|0.373834269713;PDGFRA|1.4971794998	7	73	381	21829
4	4	regulation of cell motility	GO:2000145	0.000295	0.00812	1.5	0.14	17.4994	-2.90715	Enpp2|0.647673645637;LDLRAD4|1.58052068078;KDR|0.72104711245;OLFM1|0.548403303979;SULF1|1.84623496011;EPHA1|2.55931921948;LAMA4|1.57398136736;JUN|1.72129530614;SEMA6D|0.677116390122;TIE1|0.749943838744;DRD1|0.667916609064;GLIPR2|1.42876731198;TEK|0.796645934481;ANXA1|2.31077432719;SRGAP2|1.24776195493;ADA|1.8185950883;PTK2B|1.36853151527;PPM1F|0.843269176783;PLCB1|0.841374509747;CEMIP|0.647800358…	21	513	381	21829
4	4	cellular component assembly	GO:0022607	0.000298	0.00815	12.4	2.98	17.4994	-2.90715	ALDH6|5.03931778278;TRAF2|1.36829820845;Mx|4.49133354175;KIAA1324|2.33494953376;SPTBN5|8.47980831078;LDLRAD4|1.58052068078;ZYX|1.4573592862;KDR|0.72104711245;ENSGALG00000006597|0.563222832828;CENPN|1.78646558873;OLFM1|0.548403303979;DACH2|0.511046141535;VWF|0.742201749589;LOC101750363|0.599688637315;CTNNB1|1.53389022987;Gga.20508|1.35097788843;HORMAD1|1.84614568341;ENSGALG00000001616|1.9574019463…	59	2145	381	21829
4	3,4	regulation of multi-organism process	GO:0043900	0.000311	0.00834	3.32	0.61	17.4994	-2.90715	RSAD2|5.13536401043;OASL|5.73791499316;RNF216|1.51027961009;TPST2|0.717519475948;VPS37B|1.5470110145;CAV1|1.57411949433;JUN|1.72129530614;DHX58|1.60018700235;STAT1|1.5991020336;ADA|1.8185950883;PLCB1|0.841374509747;LOC100858751|1.45692710109	12	208	381	21829
4	4	trabecula formation	GO:0060343	0.000355	0.00911	0.72	-0.07	17.4994	-2.90715	ADAMTS1|2.06213592906;ENSGALG00000013255|1.38566254316;PPARGC1B|0.71929404264;MMP2|1.33571234528	4	20	381	21829
4	3,4	regulation of cell adhesion	GO:0030155	0.000411	0.0103	3.56	0.67	17.4994	-2.90715	KDR|0.72104711245;CTNNB1|1.53389022987;EPHA1|2.55931921948;ENSGALG00000022871|0.540478025959;CAV1|1.57411949433;LAMA4|1.57398136736;TNFRSF21|1.37108244594;ENSGALG00000013255|1.38566254316;PIK3CB|1.3499813135;TEK|0.796645934481;ANXA1|2.31077432719;ECM2|1.73608171206;ADA|1.8185950883;CD5|1.64683594997;PTK2B|1.36853151527;MMP2|1.33571234528;BCL10|1.23077645412;PTPN2|1.4055286196;PPM1F|0.843269176783	19	452	381	21829
4	4	trabecula morphogenesis	GO:0061383	0.000493	0.012	0.92	-0.02	17.4994	-2.90715	SBNO2|1.56172473978;ADAMTS1|2.06213592906;ENSGALG00000013255|1.38566254316;PPARGC1B|0.71929404264;MMP2|1.33571234528	5	38	381	21829
4	3,4	signal transduction	GO:0007165	0.000511	0.0122	24.41	6.12	17.4994	-2.90715	AREG|7.44121669097;EGR1|3.3421296557;LOC422316|0.645649535697;DOK5|2.93778650889;BAMBI|0.709765064599;ESR2|0.584349694358;ALDH6|5.03931778278;POSTN|2.22550727221;TRAF2|1.36829820845;RSAD2|5.13536401043;KIAA1324|2.33494953376;EDA2R|1.75695495575;C9ORF4|1.40849868458;LDLRAD4|1.58052068078;ZYX|1.4573592862;KLB|0.635165466735;KDR|0.72104711245;ENSGALG00000000449|0.709238193535;OLFM1|0.548403303979;LO…	122	5353	381	21829
4	4	head development	GO:0060322	0.000577	0.013	1.4	0.11	17.4994	-2.90715	ALDH6|5.03931778278;Enpp2|0.647673645637;CCDC85C|0.718895369072;ZFAND5|1.27525497026;CTNNB1|1.53389022987;APAF1|1.30749447235;LRRK2|0.791474374345;AARS|0.730355854315;SEMA6D|0.677116390122;ENSGALG00000013255|1.38566254316;FAT4|0.818328688265;DRD1|0.667916609064;EPHB2|0.739323288032;BBS7|1.38203800111;SRGAP2|1.24776195493;TBX19|0.642299516668;MMP2|1.33571234528;PLCB1|0.841374509747;ENSGALG00000016…	21	540	381	21829
4	4	erythrocyte homeostasis	GO:0034101	0.000581	0.013	1.06	0.02	17.4994	-2.90715	JMJD6|1.3849373803;RB1|1.22194566616;SLC25A38|1.3534195298;ENSGALG00000013255|1.38566254316;SFXN1|0.816595856268;HOXA5|0.629049607874;PTPN2|1.4055286196;B2M|1.32501742659	8	107	381	21829
4	4	homeostatic process	GO:0042592	0.000611	0.0136	6.57	1.46	17.4994	-2.90715	ENSGALG00000015003|1.69925846945;AQP3|0.71301034118;G6PC2|0.628112939858;KDR|0.72104711245;SLC37A2|1.49164839009;CTNNB1|1.53389022987;JMJD6|1.3849373803;BMP6|0.683639986412;RB1|1.22194566616;CAV1|1.57411949433;SLC8A1|1.6234472974;ABCG8|2.58379697043;SLC25A38|1.3534195298;LRRK2|0.791474374345;SLC26A9|2.64882040498;ENSGALG00000013255|1.38566254316;TXN2|0.831969055464;SLC9A6|1.22829988709;PIK3CB|1.3…	38	1246	381	21829
4	4	cell-substrate adhesion	GO:0031589	0.000624	0.0136	2.13	0.3	17.4994	-2.90715	ZYX|1.4573592862;KDR|0.72104711245;VWF|0.742201749589;CTNNB1|1.53389022987;COL13A1|0.695414745258;EPHA1|2.55931921948;ENSGALG00000013255|1.38566254316;PIK3CB|1.3499813135;TEK|0.796645934481;ECM2|1.73608171206;PTK2B|1.36853151527;MMP2|1.33571234528;PPM1F|0.843269176783	13	257	381	21829
4	4	regulation of cell differentiation	GO:0045595	0.000627	0.0136	6.17	1.36	17.4994	-2.90715	BAMBI|0.709765064599;ENSGALG00000000560|2.34081893229;LDLRAD4|1.58052068078;KDR|0.72104711245;OLFM1|0.548403303979;CTNNB1|1.53389022987;Gga.20508|1.35097788843;ENSGALG00000015467|1.54379405956;BMP6|0.683639986412;CHADL|1.74521586873;RB1|1.22194566616;CAV1|1.57411949433;PAK3|1.24999853366;LRRK2|0.791474374345;GATA4|0.723840989827;Gga.5859|0.832291473363;JUN|1.72129530614;TNFRSF21|1.37108244594;ENS…	37	1204	381	21829
4	4	kidney development	GO:0001822	0.00063	0.0136	1.96	0.26	17.4994	-2.90715	ODC1|1.46100117946;CTNNB1|1.53389022987;JMJD6|1.3849373803;BMP6|0.683639986412;SULF1|1.84623496011;ENPEP|1.56170389002;LRRK2|0.791474374345;ADAMTS1|2.06213592906;ENSGALG00000017188|1.24337799815;FAT4|0.818328688265;LGR4|0.844291617646;PDGFRA|1.4971794998	12	225	381	21829
4	4	positive regulation of muscle contraction	GO:0045933	0.000736	0.0154	0.94	-0.01	17.4994	-2.90715	ENSGALG00000015003|1.69925846945;ENSGALG00000013255|1.38566254316;KCNQ1|2.01748826704;ADA|1.8185950883	4	24	381	21829
4	4	animal organ morphogenesis	GO:0009887	0.000772	0.0161	4.99	1.05	17.4994	-2.90715	ALDH6|5.03931778278;OLFM1|0.548403303979;ZFAND5|1.27525497026;CTNNB1|1.53389022987;COL13A1|0.695414745258;BMP6|0.683639986412;SULF1|1.84623496011;SLC8A1|1.6234472974;LRRK2|0.791474374345;GATA4|0.723840989827;JUN|1.72129530614;ADAMTS1|2.06213592906;ENSGALG00000017188|1.24337799815;ENSGALG00000013255|1.38566254316;FAT4|0.818328688265;FZD1|1.2605775335;EPHB2|0.739323288032;HOXA5|0.629049607874;PPARG…	27	792	381	21829
4	4	regulation of immune effector process	GO:0002697	0.000799	0.0163	2.22	0.32	17.4994	-2.90715	TRAF2|1.36829820845;RSAD2|5.13536401043;RNF216|1.51027961009;EXOSC3|1.35408149715;DHX58|1.60018700235;TEK|0.796645934481;ANXA1|2.31077432719;B2M|1.32501742659;LOC100858751|1.45692710109;PGLYRP2|0.769067958302	10	169	381	21829
4	4	hormone biosynthetic process	GO:0042446	0.000979	0.0187	0.59	-0.1	17.4994	-2.90715	EGR1|3.3421296557;ENSGALG00000015003|1.69925846945;DIO2|6.89401669852;BMP6|0.683639986412;CYP17A1|0.373834269713	5	44	381	21829
4	4	negative regulation of cell communication	GO:0010648	0.00105	0.0194	6.34	1.4	17.4994	-2.90715	EGR1|3.3421296557;BAMBI|0.709765064599;KIAA1324|2.33494953376;SORCS3|5.33763570384;LDLRAD4|1.58052068078;CTNNB1|1.53389022987;MCL1|1.27615554255;CBY1|0.475182144061;SULF1|1.84623496011;CISH|2.40940161548;RB1|1.22194566616;CAV1|1.57411949433;UBASH3A|1.32848017419;Gga.52003|0.672739008652;HELLS|1.39942068997;LRRK2|0.791474374345;ENSGALG00000017188|1.24337799815;DHX58|1.60018700235;ENSGALG0000001325…	30	935	381	21829
4	4	regulation of response to external stimulus	GO:0032101	0.00107	0.0196	4.08	0.81	17.4994	-2.90715	KIAA1324|2.33494953376;TXLNA|1.29706518442;KDR|0.72104711245;RNF216|1.51027961009;STAT2|1.53527043729;SBNO2|1.56172473978;ENSGALG00000012751|0.740755364476;TXK|1.5711965176;CAV1|1.57411949433;Gga.52003|0.672739008652;DHX58|1.60018700235;ANXA1|2.31077432719;IL22RA2|0.537100829955;ADA|1.8185950883;TLR1B|1.73947268267;PTK2B|1.36853151527;PTPN2|1.4055286196;PPM1F|0.843269176783;MCPH1|1.65829094452;PG…	21	567	381	21829
4	4	positive regulation of production of molecular mediator of immune response	GO:0002702	0.0012	0.0217	1.2	0.06	17.4994	-2.90715	TRAF2|1.36829820845;RSAD2|5.13536401043;EXOSC3|1.35408149715;TEK|0.796645934481;B2M|1.32501742659	5	46	381	21829
4	4	response to acid chemical	GO:0001101	0.00125	0.0225	0.55	-0.11	17.4994	-2.90715	AQP3|0.71301034118;GATA4|0.723840989827;AARS|0.730355854315;ENSGALG00000017188|1.24337799815;TIE1|0.749943838744;NEURL1|1.59758558433;PTK2B|1.36853151527;MMP2|1.33571234528;PDGFRA|1.4971794998	9	149	381	21829
4	4	tissue morphogenesis	GO:0048729	0.00146	0.0251	3.38	0.63	17.4994	-2.90715	ALDH6|5.03931778278;KDR|0.72104711245;Gga.50675|0.703228262501;CTNNB1|1.53389022987;CCM2|1.25374990489;SULF1|1.84623496011;APAF1|1.30749447235;GATA4|0.723840989827;ENSGALG00000017188|1.24337799815;ENSGALG00000013255|1.38566254316;FAT4|0.818328688265;LUZP1|1.20678727995;FZD1|1.2605775335;HOXA5|0.629049607874;IFT57|0.670051275097;LGR4|0.844291617646;BCL10|1.23077645412;ETV5|1.44787340883;FREM2|1.46…	20	542	381	21829
4	4	negative regulation of cell motility	GO:2000146	0.0015	0.0255	0.63	-0.09	17.4994	-2.90715	LDLRAD4|1.58052068078;OLFM1|0.548403303979;SULF1|1.84623496011;EPHA1|2.55931921948;SEMA6D|0.677116390122;TIE1|0.749943838744;SRGAP2|1.24776195493;ADA|1.8185950883;PLCB1|0.841374509747	9	153	381	21829
4	4	movement of cell or subcellular component	GO:0006928	0.00157	0.0264	7.85	1.79	17.4994	-2.90715	BAMBI|0.709765064599;Enpp2|0.647673645637;LDLRAD4|1.58052068078;KDR|0.72104711245;OLFM1|0.548403303979;NAV1|1.5266488403;ZFAND5|1.27525497026;CTNNB1|1.53389022987;KIF23|2.3014687619;SULF1|1.84623496011;EPHA1|2.55931921948;ENPEP|1.56170389002;CAV1|1.57411949433;LAMA4|1.57398136736;PAK3|1.24999853366;CHGA|0.510285340718;LRRK2|0.791474374345;JUN|1.72129530614;SEMA6D|0.677116390122;ENSGALG00000013255…	40	1403	381	21829
4	4	response to wounding	GO:0009611	0.00163	0.027	3.76	0.73	17.4994	-2.90715	DYSF|0.66176762937;VWF|0.742201749589;SBNO2|1.56172473978;ENSGALG00000012751|0.740755364476;TXK|1.5711965176;CAV1|1.57411949433;JUN|1.72129530614;ENSGALG00000013255|1.38566254316;PIK3CB|1.3499813135;ANXA1|2.31077432719;IL22RA2|0.537100829955;ADA|1.8185950883;TLR1B|1.73947268267;PTPN2|1.4055286196;ENSGALG00000016069|1.60717215373;ENSGALG00000014523|1.71081089233;MCPH1|1.65829094452;PGLYRP2|0.76906…	19	508	381	21829
4	4	telencephalon development	GO:0021537	0.00165	0.027	-0.76	-0.46	17.4994	-2.90715	ALDH6|5.03931778278;CCDC85C|0.718895369072;CTNNB1|1.53389022987;LRRK2|0.791474374345;ENSGALG00000013255|1.38566254316;FAT4|0.818328688265;DRD1|0.667916609064;SRGAP2|1.24776195493;PLCB1|0.841374509747;MCPH1|1.65829094452	10	186	381	21829
4	3,4	positive regulation of cell adhesion	GO:0045785	0.00167	0.027	2.49	0.4	17.4994	-2.90715	KDR|0.72104711245;EPHA1|2.55931921948;ENSGALG00000022871|0.540478025959;CAV1|1.57411949433;TEK|0.796645934481;ANXA1|2.31077432719;ECM2|1.73608171206;ADA|1.8185950883;CD5|1.64683594997;PTK2B|1.36853151527;BCL10|1.23077645412;PPM1F|0.843269176783	12	252	381	21829
4	4	regulation of cellular localization	GO:0060341	0.00168	0.027	5.88	1.28	17.4994	-2.90715	BAMBI|0.709765064599;TRAF2|1.36829820845;RSAD2|5.13536401043;G6PC2|0.628112939858;LOC107049138|0.406769312928;CTNNB1|1.53389022987;BMP6|0.683639986412;ICA1|2.54455343225;RB1|1.22194566616;CAV1|1.57411949433;TNFRSF4|1.60491648849;CHGA|0.510285340718;LRRK2|0.791474374345;RHOU|1.63787565375;TNFRSF21|1.37108244594;RAB10|1.339376591;DRD1|0.667916609064;BIRC5|1.81523469204;TEK|0.796645934481;FZD1|1.260…	28	878	381	21829
4	4	leukocyte activation involved in immune response	GO:0002366	0.00168	0.027	1.75	0.2	17.4994	-2.90715	SBNO2|1.56172473978;CHGA|0.510285340718;EXOSC3|1.35408149715;ANXA1|2.31077432719;ADA|1.8185950883;PTK2B|1.36853151527;IL18R1|1.81050856167;PGLYRP2|0.769067958302	8	126	381	21829
4	4	cellular response to endogenous stimulus	GO:0071495	0.00186	0.028	5.93	1.29	17.4994	-2.90715	EGR1|3.3421296557;BAMBI|0.709765064599;ESR2|0.584349694358;ENSGALG00000015003|1.69925846945;LDLRAD4|1.58052068078;ZYX|1.4573592862;KLB|0.635165466735;LOC107049138|0.406769312928;CTNNB1|1.53389022987;BMP6|0.683639986412;SULF1|1.84623496011;CISH|2.40940161548;CAV1|1.57411949433;LRRK2|0.791474374345;GATA4|0.723840989827;JUN|1.72129530614;FAT4|0.818328688265;NEURL1|1.59758558433;RAB10|1.339376591;RGM…	29	927	381	21829
4	4	forebrain development	GO:0030900	0.00186	0.028	-1.46	-0.64	17.4994	-2.90715	ALDH6|5.03931778278;Enpp2|0.647673645637;CCDC85C|0.718895369072;CTNNB1|1.53389022987;APAF1|1.30749447235;LRRK2|0.791474374345;ENSGALG00000013255|1.38566254316;FAT4|0.818328688265;DRD1|0.667916609064;SRGAP2|1.24776195493;TBX19|0.642299516668;PLCB1|0.841374509747;MCPH1|1.65829094452	13	290	381	21829
4	3,4	negative regulation of signaling	GO:0023057	0.00195	0.0288	6.16	1.35	17.4994	-2.90715	EGR1|3.3421296557;BAMBI|0.709765064599;KIAA1324|2.33494953376;SORCS3|5.33763570384;LDLRAD4|1.58052068078;CTNNB1|1.53389022987;MCL1|1.27615554255;CBY1|0.475182144061;SULF1|1.84623496011;CISH|2.40940161548;RB1|1.22194566616;CAV1|1.57411949433;UBASH3A|1.32848017419;HELLS|1.39942068997;LRRK2|0.791474374345;ENSGALG00000017188|1.24337799815;DHX58|1.60018700235;ENSGALG00000013255|1.38566254316;NEURL1|1.…	29	930	381	21829
4	4	single-organism biosynthetic process	GO:0044711	0.00198	0.029	8.55	1.98	17.4994	-2.90715	EGR1|3.3421296557;ALDH6|5.03931778278;ENSGALG00000015003|1.69925846945;LTC4S|0.581364748134;SLBP|2.47274141822;G6PC2|0.628112939858;CHCHD10|0.701793819415;ODC1|1.46100117946;HSD3B2|0.506913098881;CHKA|1.63831591304;CTNNB1|1.53389022987;ENSGALG00000001616|1.95740194633;PTDSS2|0.809449663825;CMPK2|2.33922614718;LOC417253|1.94183314967;BMP6|0.683639986412;TK1|1.74142444461;SLC25A38|1.3534195298;MPPE…	40	1421	381	21829
4	4	sex differentiation	GO:0007548	0.00208	0.0301	-1.99	-0.78	17.4994	-2.90715	KDR|0.72104711245;DACH2|0.511046141535;CTNNB1|1.53389022987;BMP6|0.683639986412;GATA4|0.723840989827;ADAMTS1|2.06213592906;CYP17A1|0.373834269713;ZNF830|1.20104993437;LGR4|0.844291617646;PDGFRA|1.4971794998	10	192	381	21829
4	4	positive regulation of biosynthetic process	GO:0009891	0.00227	0.0317	7.76	1.77	17.4994	-2.90715	AREG|7.44121669097;EGR1|3.3421296557;BAMBI|0.709765064599;ESR2|0.584349694358;TRAF2|1.36829820845;EDA2R|1.75695495575;KDR|0.72104711245;ELF3|2.35786312493;CTNNB1|1.53389022987;CREM|1.41483135547;SBNO2|1.56172473978;BMP6|0.683639986412;RB1|1.22194566616;TXK|1.5711965176;ATAD2|1.24858880798;GATA4|0.723840989827;JUN|1.72129530614;ENSGALG00000017188|1.24337799815;ENSGALG00000013255|1.38566254316;FHL5…	41	1478	381	21829
4	4	response to xenobiotic stimulus	GO:0009410	0.00228	0.0317	-1.85	-0.74	17.4994	-2.90715	CYP2C45|0.204540772836;ENSGALG00000005469|0.251407045821;SULT1B|0.433125267504;RB1|1.22194566616;UGT1A1|0.771801735252	5	53	381	21829
4	4	negative regulation of biosynthetic process	GO:0009890	0.00243	0.0335	5.85	1.27	17.4994	-2.90715	EGR1|3.3421296557;ESR2|0.584349694358;ENSGALG00000015003|1.69925846945;ELF3|2.35786312493;CTNNB1|1.53389022987;ENSGALG00000001616|1.95740194633;CREM|1.41483135547;AEBP1|1.53613250573;SBNO2|1.56172473978;MDM4|0.799994947044;RB1|1.22194566616;NMI|1.36672136914;CAV1|1.57411949433;SUV39H1|1.40967518687;ATAD2|1.24858880798;HELLS|1.39942068997;ENSGALG00000008641|0.671153130603;JUN|1.72129530614;ENSGALG…	34	1165	381	21829
4	4	grooming behavior	GO:0007625	0.00249	0.0338	-0.17	-0.3	17.4994	-2.90715	APRT|1.47113468999;DDO|0.57919036485;DRD1|0.667916609064	3	16	381	21829
4	3,4	regulation of metabolic process	GO:0019222	0.00254	0.0341	24.49	6.14	17.4994	-2.90715	AREG|7.44121669097;EGR1|3.3421296557;BAMBI|0.709765064599;ESR2|0.584349694358;ENSGALG00000015003|1.69925846945;LTC4S|0.581364748134;TRAF2|1.36829820845;KIAA1324|2.33494953376;ENSGALG00000011926|0.614385406617;EDA2R|1.75695495575;TXLNA|1.29706518442;LDLRAD4|1.58052068078;KLB|0.635165466735;KDR|0.72104711245;ENSGALG00000000449|0.709238193535;OLFM1|0.548403303979;CHCHD10|0.701793819415;ODC1|1.461001…	132	6114	381	21829
4	4	phosphorus metabolic process	GO:0006793	0.00275	0.0362	15.47	3.78	17.4994	-2.90715	AREG|7.44121669097;LOC422316|0.645649535697;DOK5|2.93778650889;ENSGALG00000015003|1.69925846945;TRAF2|1.36829820845;EDA2R|1.75695495575;G6PC2|0.628112939858;LDLRAD4|1.58052068078;KLB|0.635165466735;KDR|0.72104711245;IP6K2|1.69495011991;CHCHD10|0.701793819415;Gga.50675|0.703228262501;CHKA|1.63831591304;CTNNB1|1.53389022987;PTDSS2|0.809449663825;CMPK2|2.33922614718;PTPRD|1.59663992815;RIPK2|1.50072…	82	3501	381	21829
4	4	response to nitrogen compound	GO:1901698	0.00277	0.0362	4.51	0.92	17.4994	-2.90715	EGR1|3.3421296557;TRAF2|1.36829820845;LOC107049138|0.406769312928;CTNNB1|1.53389022987;DNAJB9|1.44516595939;CREM|1.41483135547;CISH|2.40940161548;CAV1|1.57411949433;LRRK2|0.791474374345;CHRNB3|0.355088378424;JUN|1.72129530614;AARS|0.730355854315;NEURL1|1.59758558433;RAB10|1.339376591;DRD1|0.667916609064;KCNQ1|2.01748826704;STAT1|1.5991020336;MMP2|1.33571234528;PTPN2|1.4055286196;PDGFRA|1.49717949…	20	573	381	21829
4	4	limb joint morphogenesis	GO:0036022	0.00293	0.0366	0.45	-0.14	17.4994	-2.90715	CTNNB1|1.53389022987;SULF1|1.84623496011	2	5	381	21829
4	4	response to oxygen levels	GO:0070482	0.00297	0.0368	1.64	0.17	17.4994	-2.90715	EGR1|3.3421296557;AQP3|0.71301034118;MDM4|0.799994947044;CAV1|1.57411949433;SUV39H1|1.40967518687;ENSGALG00000013255|1.38566254316;ADA|1.8185950883;MMP2|1.33571234528	8	138	381	21829
4	4	gland development	GO:0048732	0.00304	0.0371	2.96	0.52	17.4994	-2.90715	ALDH6|5.03931778278;CTNNB1|1.53389022987;ZDHHC21|1.34569403261;IGSF3|1.63960950987;SULF1|1.84623496011;JUN|1.72129530614;HOXA5|0.629049607874;ADA|1.8185950883;TBX19|0.642299516668;ETV5|1.44787340883;CCNB2|1.72546824984;PDGFRA|1.4971794998	12	271	381	21829
4	4	regulation of cellular response to growth factor stimulus	GO:0090287	0.00323	0.0384	1.93	0.25	17.4994	-2.90715	DOK5|2.93778650889;BAMBI|0.709765064599;LDLRAD4|1.58052068078;CTNNB1|1.53389022987;SULF1|1.84623496011;CAV1|1.57411949433;CYFIP2|0.70777772292;SLC9A6|1.22829988709;TMEM204|0.758090724272;FZD1|1.2605775335	10	204	381	21829
4	4	brain development	GO:0007420	0.00342	0.0399	-3.21	-1.09	17.4994	-2.90715	ALDH6|5.03931778278;Enpp2|0.647673645637;CCDC85C|0.718895369072;CTNNB1|1.53389022987;APAF1|1.30749447235;LRRK2|0.791474374345;AARS|0.730355854315;SEMA6D|0.677116390122;ENSGALG00000013255|1.38566254316;FAT4|0.818328688265;DRD1|0.667916609064;EPHB2|0.739323288032;BBS7|1.38203800111;SRGAP2|1.24776195493;TBX19|0.642299516668;PLCB1|0.841374509747;ENSGALG00000016069|1.60717215373;MCPH1|1.65829094452	18	503	381	21829
4	4	lipid metabolic process	GO:0006629	0.00349	0.0403	-7.36	-2.18	17.4994	-2.90715	EGR1|3.3421296557;ALDH6|5.03931778278;ENSGALG00000015003|1.69925846945;LTC4S|0.581364748134;CYP2C45|0.204540772836;ENSGALG00000005469|0.251407045821;HSD3B2|0.506913098881;CHKA|1.63831591304;PTDSS2|0.809449663825;CREM|1.41483135547;RETSAT|0.735183329639;BMP6|0.683639986412;CALII|2.24633765579;RB1|1.22194566616;CAV1|1.57411949433;NEU2|1.53889477446;HAO2|0.609365021982;Gga.5859|0.832291473363;MPPE1|…	32	1102	381	21829
4	4	nephron development	GO:0072006	0.00353	0.0403	1.08	0.03	17.4994	-2.90715	CTNNB1|1.53389022987;SULF1|1.84623496011;ENPEP|1.56170389002;ENSGALG00000017188|1.24337799815;FAT4|0.818328688265;LGR4|0.844291617646;PDGFRA|1.4971794998	7	112	381	21829
4	3,4	ovulation cycle process	GO:0022602	0.00393	0.0434	0.31	-0.18	17.4994	-2.90715	KDR|0.72104711245;BMP6|0.683639986412;ADAMTS1|2.06213592906;ZNF830|1.20104993437;PDGFRA|1.4971794998	5	60	381	21829
4	4	muscle system process	GO:0003012	0.00395	0.0434	2.55	0.41	17.4994	-2.90715	ENSGALG00000015003|1.69925846945;ENSGALG00000000560|2.34081893229;SULF1|1.84623496011;CAV1|1.57411949433;SLC8A1|1.6234472974;GATA4|0.723840989827;HTR1D|0.652685417287;ENSGALG00000013255|1.38566254316;DRD1|0.667916609064;KCNQ1|2.01748826704;ADA|1.8185950883;EHD3|0.845251090091	12	280	381	21829
4	4	negative regulation of hemopoiesis	GO:1903707	0.00396	0.0434	1.15	0.04	17.4994	-2.90715	CTNNB1|1.53389022987;ANXA1|2.31077432719;HOXA5|0.629049607874;PTK2B|1.36853151527;PTPN2|1.4055286196;PGLYRP2|0.769067958302	6	86	381	21829
4	4	positive regulation of hormone metabolic process	GO:0032352	0.00435	0.0455	-0.36	-0.35	17.4994	-2.90715	EGR1|3.3421296557;BMP6|0.683639986412	2	6	381	21829
4	4	hormone catabolic process	GO:0042447	0.00435	0.0455	-0.76	-0.45	17.4994	-2.90715	DIO2|6.89401669852;Gga.5859|0.832291473363	2	6	381	21829
4	4	respiratory tube development	GO:0030323	0.00464	0.0478	1.48	0.13	17.4994	-2.90715	KDR|0.72104711245;CTNNB1|1.53389022987;JMJD6|1.3849373803;GATA4|0.723840989827;ENSGALG00000017188|1.24337799815;ENSGALG00000013255|1.38566254316;HOXA5|0.629049607874;ADA|1.8185950883;PDGFRA|1.4971794998	9	181	381	21829
4	4	positive regulation of vasculature development	GO:1904018	0.00468	0.0481	-0.27	-0.33	17.4994	-2.90715	KDR|0.72104711245;EPHA1|2.55931921948;GATA4|0.723840989827;TEK|0.796645934481;BTG1|1.26874905133;PTK2B|1.36853151527	6	89	381	21829
4	4	cell junction organization	GO:0034330	0.00481	0.0485	0.48	-0.13	17.4994	-2.90715	KDR|0.72104711245;CTNNB1|1.53389022987;CCM2|1.25374990489;CAV1|1.57411949433;ENSGALG00000013255|1.38566254316;TEK|0.796645934481;GJC1|0.685252465879;MMP2|1.33571234528;PPM1F|0.843269176783	9	182	381	21829
4	4	negative regulation of nitrogen compound metabolic process	GO:0051172	0.00482	0.0485	5.74	1.24	17.4994	-2.90715	EGR1|3.3421296557;ESR2|0.584349694358;OLFM1|0.548403303979;ELF3|2.35786312493;CTNNB1|1.53389022987;ENSGALG00000001616|1.95740194633;CREM|1.41483135547;AEBP1|1.53613250573;SBNO2|1.56172473978;MDM4|0.799994947044;RB1|1.22194566616;CAV1|1.57411949433;SUV39H1|1.40967518687;ATAD2|1.24858880798;HELLS|1.39942068997;ENSGALG00000008641|0.671153130603;JUN|1.72129530614;ENSGALG00000017188|1.24337799815;ANG|…	33	1172	381	21829
4	4	regulation of response to cytokine stimulus	GO:0060759	0.00484	0.0485	0.87	-0.03	17.4994	-2.90715	TRAF2|1.36829820845;TXK|1.5711965176;CAV1|1.57411949433;PARP9|1.54384698366;PTPN2|1.4055286196	5	63	381	21829
4	4	regulation of system process	GO:0044057	0.00504	0.0503	3.38	0.63	17.4994	-2.90715	ENSGALG00000015003|1.69925846945;ENSGALG00000000560|2.34081893229;BMP6|0.683639986412;CAV1|1.57411949433;SLC8A1|1.6234472974;ABCG8|2.58379697043;ACPP|5.18185884667;TNFRSF21|1.37108244594;ENSGALG00000013255|1.38566254316;GJC1|0.685252465879;KCNQ1|2.01748826704;ADA|1.8185950883;EHD3|0.845251090091	13	326	381	21829
4	4	cerebral cortex development	GO:0021987	0.0055	0.0532	-0.2	-0.31	17.4994	-2.90715	CCDC85C|0.718895369072;CTNNB1|1.53389022987;FAT4|0.818328688265;SRGAP2|1.24776195493;PLCB1|0.841374509747;MCPH1|1.65829094452	6	92	381	21829
4	4	negative regulation of immune response	GO:0050777	0.00553	0.0532	0.97	0	17.4994	-2.90715	NMI|1.36672136914;DHX58|1.60018700235;ANXA1|2.31077432719;PTPN2|1.4055286196;PGLYRP2|0.769067958302	5	65	381	21829
4	4	regulation of hormone metabolic process	GO:0032350	0.00556	0.0532	0.17	-0.21	17.4994	-2.90715	EGR1|3.3421296557;ENSGALG00000015003|1.69925846945;BMP6|0.683639986412	3	21	381	21829
4	4	mating	GO:0007618	0.00556	0.0532	-0.26	-0.32	17.4994	-2.90715	DDO|0.57919036485;DRD1|0.667916609064;ADA|1.8185950883	3	21	381	21829
4	4	C21-steroid hormone metabolic process	GO:0008207	0.00556	0.0532	-0.52	-0.39	17.4994	-2.90715	EGR1|3.3421296557;BMP6|0.683639986412;CYP17A1|0.373834269713	3	21	381	21829
4	4	negative regulation of vasculature development	GO:1901343	0.0059	0.0556	-0.47	-0.38	17.4994	-2.90715	SULF1|1.84623496011;TIE1|0.749943838744;TEK|0.796645934481;HOXA5|0.629049607874;STAT1|1.5991020336	5	66	381	21829
4	4	regulation of protein localization	GO:0032880	0.006	0.0556	4.71	0.97	17.4994	-2.90715	BAMBI|0.709765064599;TRAF2|1.36829820845;RSAD2|5.13536401043;G6PC2|0.628112939858;LOC107049138|0.406769312928;CTNNB1|1.53389022987;ICA1|2.54455343225;RB1|1.22194566616;TNFRSF4|1.60491648849;LRRK2|0.791474374345;RHOU|1.63787565375;TNFRSF21|1.37108244594;BIRC5|1.81523469204;TEK|0.796645934481;FZD1|1.2605775335;ANXA1|2.31077432719;SLMO1|1.60309201343;TLR1B|1.73947268267;LGR4|0.844291617646;CEMIP|0.6…	21	657	381	21829
4	4	dendrite development	GO:0016358	0.00621	0.0569	1.23	0.06	17.4994	-2.90715	PAK3|1.24999853366;LRRK2|0.791474374345;SLC9A6|1.22829988709;NEURL1|1.59758558433;EPHB2|0.739323288032;SRGAP2|1.24776195493;DCDC2|1.88748433634;ENSGALG00000014523|1.71081089233	8	156	381	21829
4	4	regulation of production of molecular mediator of immune response	GO:0002700	0.00629	0.0573	1.2	0.06	17.4994	-2.90715	TRAF2|1.36829820845;RSAD2|5.13536401043;EXOSC3|1.35408149715;TEK|0.796645934481;B2M|1.32501742659	5	67	381	21829
4	4	glomerulus development	GO:0032835	0.00715	0.0627	0.71	-0.07	17.4994	-2.90715	SULF1|1.84623496011;ENPEP|1.56170389002;LGR4|0.844291617646;PDGFRA|1.4971794998	4	44	381	21829
4	4	genitalia development	GO:0048806	0.00715	0.0627	-0.12	-0.29	17.4994	-2.90715	CTNNB1|1.53389022987;BMP6|0.683639986412;LGR4|0.844291617646;PDGFRA|1.4971794998	4	44	381	21829
4	4	regulation of transport	GO:0051049	0.00717	0.0627	8.05	1.85	17.4994	-2.90715	BAMBI|0.709765064599;TRAF2|1.36829820845;RSAD2|5.13536401043;G6PC2|0.628112939858;LOC107049138|0.406769312928;CTNNB1|1.53389022987;KCNJ9|0.72261009312;KCNJ4|0.234024679564;BMP6|0.683639986412;VPS37B|1.5470110145;ICA1|2.54455343225;CAV1|1.57411949433;ABCG8|2.58379697043;TNFRSF4|1.60491648849;CHGA|0.510285340718;LRRK2|0.791474374345;RHOU|1.63787565375;TNFRSF21|1.37108244594;KCNB2|0.750519730844;RAB…	36	1344	381	21829
4	4	cell-cell signaling	GO:0007267	0.0072	0.0627	-7.13	-2.12	17.4994	-2.90715	EGR1|3.3421296557;BAMBI|0.709765064599;GJC2|2.49281010276;SORCS3|5.33763570384;G6PC2|0.628112939858;Gga.50675|0.703228262501;LOC107049138|0.406769312928;CTNNB1|1.53389022987;CBY1|0.475182144061;BMP6|0.683639986412;ICA1|2.54455343225;CAV1|1.57411949433;LRRK2|0.791474374345;GATA4|0.723840989827;CHRNB3|0.355088378424;PDZD11|0.822107973381;HTR1D|0.652685417287;ENSGALG00000013255|1.38566254316;NEURL1|…	30	1067	381	21829
4	4	regulation of body fluid levels	GO:0050878	0.00786	0.0659	1.71	0.19	17.4994	-2.90715	AQP3|0.71301034118;VWF|0.742201749589;ENSGALG00000012751|0.740755364476;TXK|1.5711965176;CAV1|1.57411949433;ENSGALG00000013255|1.38566254316;PIK3CB|1.3499813135;ADA|1.8185950883;ENSGALG00000016069|1.60717215373;PDGFRA|1.4971794998	10	232	381	21829
4	4	cell communication by electrical coupling	GO:0010644	0.00794	0.0659	-0.03	-0.26	17.4994	-2.90715	CAV1|1.57411949433;GJC1|0.685252465879	2	8	381	21829
4	4	transport	GO:0006810	0.00827	0.068	20.98	5.22	17.4994	-2.90715	BAMBI|0.709765064599;ENSGALG00000015003|1.69925846945;TRAF2|1.36829820845;RSAD2|5.13536401043;AMN|0.407285614614;Enpp2|0.647673645637;SLBP|2.47274141822;GJC2|2.49281010276;SFT2D1|1.51839743348;SPTBN5|8.47980831078;VPS45|0.78835140067;AQP3|0.71301034118;DYSF|0.66176762937;G6PC2|0.628112939858;SLC22A16|0.693843907005;SLMO2|1.28375294462;SLC37A2|1.49164839009;SLC25A30|1.41767954719;LOC107049138|0.40…	101	4647	381	21829
4	3,4	regulation of cellular component biogenesis	GO:0044087	0.00857	0.0696	3.93	0.77	17.4994	-2.90715	KIAA1324|2.33494953376;LDLRAD4|1.58052068078;KDR|0.72104711245;Gga.20508|1.35097788843;DYNC2LI1|2.27866837171;EPHA1|2.55931921948;VPS37B|1.5470110145;CAV1|1.57411949433;PAK3|1.24999853366;CHGA|0.510285340718;LRRK2|0.791474374345;JUN|1.72129530614;PATL2|1.65279375074;ENSGALG00000013255|1.38566254316;SUB1|1.27148232469;NEURL1|1.59758558433;TEK|0.796645934481;DNAJA4|1.29285201076;PTK2B|1.36853151527…	21	679	381	21829
4	4	face development	GO:0060324	0.00902	0.072	1.11	0.03	17.4994	-2.90715	ALDH6|5.03931778278;ZFAND5|1.27525497026;MMP2|1.33571234528;PDGFRA|1.4971794998	4	47	381	21829
4	4	cell communication involved in cardiac conduction	GO:0086065	0.00913	0.0726	0.16	-0.21	17.4994	-2.90715	CAV1|1.57411949433;GJC1|0.685252465879;KCNQ1|2.01748826704	3	25	381	21829
4	4	pigment metabolic process	GO:0042440	0.00951	0.0745	0.18	-0.21	17.4994	-2.90715	SLC25A38|1.3534195298;APRT|1.47113468999;UROD|0.803995373732;ALAD|0.827150398026;ADA|1.8185950883	5	74	381	21829
4	4	establishment of localization in cell	GO:0051649	0.00979	0.0755	10.6	2.51	17.4994	-2.90715	BAMBI|0.709765064599;TRAF2|1.36829820845;RSAD2|5.13536401043;AMN|0.407285614614;SPTBN5|8.47980831078;VPS45|0.78835140067;G6PC2|0.628112939858;SLC25A30|1.41767954719;LOC107049138|0.406769312928;CTNNB1|1.53389022987;ZDHHC21|1.34569403261;KIF23|2.3014687619;EFCC1|0.638390769799;BMP6|0.683639986412;ATP10A|1.35816680432;DYNC2LI1|2.27866837171;ERC1|0.774730826035;ICA1|2.54455343225;CAV1|1.57411949433;L…	50	2050	381	21829
4	4	foregut morphogenesis	GO:0007440	0.0101	0.0762	-0.05	-0.27	17.4994	-2.90715	CTNNB1|1.53389022987;GATA4|0.723840989827	2	9	381	21829
4	4	eyelid development in camera-type eye	GO:0061029	0.0101	0.0762	0.38	-0.16	17.4994	-2.90715	JUN|1.72129530614;ENSGALG00000013255|1.38566254316	2	9	381	21829
4	4	cell cycle DNA replication	GO:0044786	0.0102	0.0763	0.76	-0.06	17.4994	-2.90715	SLBP|2.47274141822;ENSGALG00000001616|1.95740194633;ZNF830|1.20104993437	3	26	381	21829
4	4	coagulation	GO:0050817	0.0109	0.0801	1.31	0.09	17.4994	-2.90715	VWF|0.742201749589;ENSGALG00000012751|0.740755364476;TXK|1.5711965176;CAV1|1.57411949433;ENSGALG00000013255|1.38566254316;PIK3CB|1.3499813135;ENSGALG00000016069|1.60717215373;PDGFRA|1.4971794998	8	172	381	21829
4	4	negative regulation of cartilage development	GO:0061037	0.0113	0.0823	0.55	-0.11	17.4994	-2.90715	CTNNB1|1.53389022987;CHADL|1.74521586873;MMP2|1.33571234528	3	27	381	21829
4	4	muscle structure development	GO:0061061	0.0115	0.0834	3.05	0.54	17.4994	-2.90715	EGR1|3.3421296557;ENSGALG00000000560|2.34081893229;CTNNB1|1.53389022987;CBY1|0.475182144061;RB1|1.22194566616;CAV1|1.57411949433;SLC8A1|1.6234472974;GATA4|0.723840989827;ENSGALG00000013255|1.38566254316;CCNT2|1.2078099563;TMEM204|0.758090724272;FZD1|1.2605775335;BTG1|1.26874905133;ATF3|1.62193554309;PLCB1|0.841374509747;PDGFRA|1.4971794998	16	484	381	21829
4	4	positive regulation of cellular component movement	GO:0051272	0.0116	0.084	-1.11	-0.55	17.4994	-2.90715	KDR|0.72104711245;EPHA1|2.55931921948;JUN|1.72129530614;SEMA6D|0.677116390122;DRD1|0.667916609064;GLIPR2|1.42876731198;TEK|0.796645934481;PTK2B|1.36853151527;PPM1F|0.843269176783;CEMIP|0.647800358145;PDGFRA|1.4971794998	11	284	381	21829
4	4	regulation of binding	GO:0051098	0.0118	0.0848	1.3	0.08	17.4994	-2.90715	BAMBI|0.709765064599;TRAF2|1.36829820845;MITD1|1.45260306136;RB1|1.22194566616;CAV1|1.57411949433;LRRK2|0.791474374345;JUN|1.72129530614;FBXO18|0.786845404531;B2M|1.32501742659	9	210	381	21829
4	4	heart valve formation	GO:0003188	0.0125	0.0881	-0.4	-0.36	17.4994	-2.90715	OLFM1|0.548403303979;GATA4|0.723840989827	2	10	381	21829
4	4	mitotic cell cycle process	GO:1903047	0.0128	0.0897	3.41	0.63	17.4994	-2.90715	MITD1|1.45260306136;CENPN|1.78646558873;ENSGALG00000001616|1.95740194633;RB1|1.22194566616;WEE1|1.74193436737;RHOU|1.63787565375;TXNL4A|1.28327404132;CCNB3|2.40172146176;MTBP|1.45012021739;ZNF830|1.20104993437;BIRC5|1.81523469204;ANXA1|2.31077432719;PPM1D|1.22320418779;PLRG1|1.17225766216;CENPC|1.32387208279;PLCB1|0.841374509747;CCNB2|1.72546824984;MCPH1|1.65829094452	18	575	381	21829
4	4	response to hormone	GO:0009725	0.013	0.0903	4.51	0.92	17.4994	-2.90715	AREG|7.44121669097;EGR1|3.3421296557;ESR2|0.584349694358;ENSGALG00000015003|1.69925846945;LOC107049138|0.406769312928;CTNNB1|1.53389022987;CISH|2.40940161548;CAV1|1.57411949433;GATA4|0.723840989827;JUN|1.72129530614;ENSGALG00000013255|1.38566254316;RAB10|1.339376591;ANXA1|2.31077432719;CITED3|0.788539261445;MMP2|1.33571234528;PTPN2|1.4055286196;UGT1A1|0.771801735252	17	533	381	21829
4	4	protein localization	GO:0008104	0.0137	0.094	9.02	2.1	17.4994	-2.90715	BAMBI|0.709765064599;TRAF2|1.36829820845;RSAD2|5.13536401043;AMN|0.407285614614;SFT2D1|1.51839743348;G6PC2|0.628112939858;Gga.50675|0.703228262501;LOC107049138|0.406769312928;CTNNB1|1.53389022987;ZDHHC21|1.34569403261;EFCC1|0.638390769799;ATP10A|1.35816680432;DYNC2LI1|2.27866837171;VPS37B|1.5470110145;ICA1|2.54455343225;RB1|1.22194566616;CAV1|1.57411949433;TNFRSF4|1.60491648849;LRRK2|0.7914743743…	47	1941	381	21829
4	4	embryonic morphogenesis	GO:0048598	0.0141	0.0956	3.02	0.53	17.4994	-2.90715	ALDH6|5.03931778278;CTNNB1|1.53389022987;Gga.20508|1.35097788843;SULF1|1.84623496011;APAF1|1.30749447235;GATA4|0.723840989827;ENSGALG00000017188|1.24337799815;ENSGALG00000013255|1.38566254316;LUZP1|1.20678727995;FZD1|1.2605775335;HOXA5|0.629049607874;IFT57|0.670051275097;MMP2|1.33571234528;BCL10|1.23077645412;LRIG1|0.813354123633;ENSGALG00000016069|1.60717215373;PDGFRA|1.4971794998	17	538	381	21829
4	3,4	regulation of behavior	GO:0050795	0.0144	0.0956	-0.06	-0.27	17.4994	-2.90715	KDR|0.72104711245;HTR1D|0.652685417287;PTK2B|1.36853151527;PTPN2|1.4055286196;PPM1F|0.843269176783;PDGFRA|1.4971794998	6	113	381	21829
4	4	neutrophil homeostasis	GO:0001780	0.0151	0.0956	0.49	-0.13	17.4994	-2.90715	PIK3CB|1.3499813135;ANXA1|2.31077432719	2	11	381	21829
4	4	estrogen metabolic process	GO:0008210	0.0151	0.0956	-0.1	-0.28	17.4994	-2.90715	Gga.5859|0.832291473363;PDGFRA|1.4971794998	2	11	381	21829
4	4	cellular response to stress	GO:0033554	0.0155	0.0956	6.45	1.43	17.4994	-2.90715	EGR1|3.3421296557;TRAF2|1.36829820845;KIAA1324|2.33494953376;AQP3|0.71301034118;EDA2R|1.75695495575;TXLNA|1.29706518442;STAT2|1.53527043729;ENSGALG00000001616|1.95740194633;DNAJB9|1.44516595939;MCL1|1.27615554255;APAF1|1.30749447235;MDM4|0.799994947044;CAV1|1.57411949433;SLC8A1|1.6234472974;SUV39H1|1.40967518687;PAK3|1.24999853366;DTX3L|1.36802396805;PARP9|1.54384698366;Gga.52003|0.672739008652;L…	38	1514	381	21829
4	4	single-organism cellular localization	GO:1902580	0.0157	0.0956	1.84	0.23	17.4994	-2.90715	BAMBI|0.709765064599;AMN|0.407285614614;Gga.50675|0.703228262501;CTNNB1|1.53389022987;ZDHHC21|1.34569403261;KIF23|2.3014687619;RB1|1.22194566616;CHGA|0.510285340718;LRRK2|0.791474374345;RHOU|1.63787565375;JUN|1.72129530614;PDZD11|0.822107973381;RAB10|1.339376591;DRD1|0.667916609064;TEK|0.796645934481;FZD1|1.2605775335;SLMO1|1.60309201343;ETV5|1.44787340883;TTC7A|0.730322074972;CEMIP|0.64780035814…	23	810	381	21829
4	4	leukocyte mediated immunity	GO:0002443	0.0159	0.0956	1.65	0.17	17.4994	-2.90715	TRAF2|1.36829820845;RSAD2|5.13536401043;CHGA|0.510285340718;EXOSC3|1.35408149715;BCL10|1.23077645412;B2M|1.32501742659;LOC100858751|1.45692710109	7	149	381	21829
4	4	development of primary sexual characteristics	GO:0045137	0.0159	0.0956	-0.57	-0.4	17.4994	-2.90715	KDR|0.72104711245;DACH2|0.511046141535;BMP6|0.683639986412;GATA4|0.723840989827;ADAMTS1|2.06213592906;ZNF830|1.20104993437;PDGFRA|1.4971794998	7	149	381	21829
4	4	tube formation	GO:0035148	0.0159	0.0956	0.95	-0.01	17.4994	-2.90715	CTNNB1|1.53389022987;APAF1|1.30749447235;LUZP1|1.20678727995;FZD1|1.2605775335;IFT57|0.670051275097;BCL10|1.23077645412;ENSGALG00000016069|1.60717215373	7	149	381	21829
4	4	ossification	GO:0001503	0.0165	0.0956	0.63	-0.09	17.4994	-2.90715	CTNNB1|1.53389022987;COL13A1|0.695414745258;SBNO2|1.56172473978;BMP6|0.683639986412;SLC8A1|1.6234472974;FAT4|0.818328688265;FZD1|1.2605775335;PPARGC1B|0.71929404264;LGR4|0.844291617646;PTK2B|1.36853151527;MMP2|1.33571234528	11	299	381	21829
4	4	embryonic organ development	GO:0048568	0.0169	0.0956	2.58	0.42	17.4994	-2.90715	ALDH6|5.03931778278;CTNNB1|1.53389022987;SLC8A1|1.6234472974;GATA4|0.723840989827;ENSGALG00000017188|1.24337799815;ENSGALG00000013255|1.38566254316;HOXA5|0.629049607874;IFT57|0.670051275097;ADA|1.8185950883;LRIG1|0.813354123633;ENSGALG00000016069|1.60717215373;PDGFRA|1.4971794998	12	340	381	21829
4	4	negative regulation of penile erection	GO:0060407	0.0175	0.0956	0	-0.26	17.4994	-2.90715	ADA|1.8185950883	1	1	381	21829
4	4	fungiform papilla formation	GO:0061198	0.0175	0.0956	0	-0.26	17.4994	-2.90715	CTNNB1|1.53389022987	1	1	381	21829
4	4	dense core granule biogenesis	GO:0061110	0.0175	0.0956	0	-0.26	17.4994	-2.90715	CHGA|0.510285340718	1	1	381	21829
4	4	protein refolding	GO:0042026	0.0179	0.0962	0.23	-0.19	17.4994	-2.90715	DNAJA4|1.29285201076;B2M|1.32501742659	2	12	381	21829
4	4	heme metabolic process	GO:0042168	0.018	0.0964	-0.13	-0.29	17.4994	-2.90715	SLC25A38|1.3534195298;UROD|0.803995373732;ALAD|0.827150398026	3	32	381	21829
4	4	drug metabolic process	GO:0017144	0.018	0.0964	-1.48	-0.64	17.4994	-2.90715	CYP2C45|0.204540772836;ENSGALG00000005469|0.251407045821;FMO4|0.644369059972	3	32	381	21829
4	4	cell cycle phase transition	GO:0044770	0.0188	0.0998	2.2	0.32	17.4994	-2.90715	SLBP|2.47274141822;ENSGALG00000001616|1.95740194633;RB1|1.22194566616;RHOU|1.63787565375;CCNB3|2.40172146176;MTBP|1.45012021739;ZNF830|1.20104993437;ANXA1|2.31077432719;PPM1D|1.22320418779;PLRG1|1.17225766216;PLCB1|0.841374509747	11	305	381	21829
4	4	response to oxidative stress	GO:0006979	0.0198	0.104	1.42	0.12	17.4994	-2.90715	TRAF2|1.36829820845;MCL1|1.27615554255;SLC8A1|1.6234472974;LRRK2|0.791474374345;JUN|1.72129530614;TXN2|0.831969055464;PPARGC1B|0.71929404264;ETV5|1.44787340883;NQO1|0.842564523542;PDGFRA|1.4971794998	10	268	381	21829
4	4	negative regulation of molecular function	GO:0044092	0.0199	0.104	3.98	0.78	17.4994	-2.90715	MITD1|1.45260306136;ENSGALG00000011926|0.614385406617;CHCHD10|0.701793819415;Gga.50675|0.703228262501;TINAGL1|0.725072265;CISH|2.40940161548;EPHA1|2.55931921948;SERPINB1|1.61699979318;RB1|1.22194566616;CAV1|1.57411949433;MPHOSPH10|1.26344218875;LRRK2|0.791474374345;JUN|1.72129530614;BIRC5|1.81523469204;ANXA1|2.31077432719;FBXO18|0.786845404531;NFATC3|1.2188998143;PTPN2|1.4055286196;PPM1F|0.843269…	22	783	381	21829
4	4	positive regulation of nitrogen compound metabolic process	GO:0051173	0.0206	0.106	7.03	1.58	17.4994	-2.90715	AREG|7.44121669097;EGR1|3.3421296557;BAMBI|0.709765064599;ESR2|0.584349694358;TRAF2|1.36829820845;EDA2R|1.75695495575;ELF3|2.35786312493;CTNNB1|1.53389022987;CREM|1.41483135547;SBNO2|1.56172473978;RB1|1.22194566616;TXK|1.5711965176;ATAD2|1.24858880798;GATA4|0.723840989827;JUN|1.72129530614;EXOSC3|1.35408149715;ENSGALG00000017188|1.24337799815;ENSGALG00000013255|1.38566254316;FHL5|1.93313345866;CC…	37	1496	381	21829
4	4	positive regulation of molecular function	GO:0044093	0.0208	0.106	5.78	1.25	17.4994	-2.90715	BAMBI|0.709765064599;ESR2|0.584349694358;LTC4S|0.581364748134;TRAF2|1.36829820845;EDA2R|1.75695495575;ENSGALG00000000449|0.709238193535;CTNNB1|1.53389022987;APAF1|1.30749447235;ARHGEF9|0.711971325622;EPHA1|2.55931921948;RB1|1.22194566616;CAV1|1.57411949433;PAK3|1.24999853366;LRRK2|0.791474374345;LPAR2|0.500734824431;JUN|1.72129530614;CYFIP2|0.70777772292;ENSGALG00000013255|1.38566254316;CCNT2|1.2…	38	1546	381	21829
4	4	detection of biotic stimulus	GO:0009595	0.0209	0.106	-0.13	-0.29	17.4994	-2.90715	TLR1B|1.73947268267;PGLYRP2|0.769067958302	2	13	381	21829
4	4	response to ischemia	GO:0002931	0.0209	0.106	0.72	-0.07	17.4994	-2.90715	EGR1|3.3421296557;CAV1|1.57411949433	2	13	381	21829
4	4	developmental maturation	GO:0021700	0.0216	0.109	-0.07	-0.27	17.4994	-2.90715	KDR|0.72104711245;CTNNB1|1.53389022987;RB1|1.22194566616;LRRK2|0.791474374345;FAT4|0.818328688265;NEURL1|1.59758558433;HOXA5|0.629049607874;MMP2|1.33571234528	8	195	381	21829
4	4	response to BMP	GO:0071772	0.0225	0.112	0.44	-0.14	17.4994	-2.90715	EGR1|3.3421296557;BMP6|0.683639986412;SULF1|1.84623496011;CAV1|1.57411949433;GATA4|0.723840989827;RGMB|0.729226770638;FZD1|1.2605775335	7	160	381	21829
4	4	regulation of cellular component organization	GO:0051128	0.0228	0.113	8.59	1.99	17.4994	-2.90715	BAMBI|0.709765064599;KIAA1324|2.33494953376;TXLNA|1.29706518442;ENSGALG00000000560|2.34081893229;LDLRAD4|1.58052068078;KDR|0.72104711245;OLFM1|0.548403303979;CTNNB1|1.53389022987;Gga.20508|1.35097788843;STAT2|1.53527043729;HORMAD1|1.84614568341;ENSGALG00000001616|1.95740194633;DYNC2LI1|2.27866837171;APAF1|1.30749447235;EPHA1|2.55931921948;VPS37B|1.5470110145;CHADL|1.74521586873;RB1|1.22194566616;…	46	1953	381	21829
4	4	striatum development	GO:0021756	0.0241	0.117	-0.53	-0.39	17.4994	-2.90715	ALDH6|5.03931778278;DRD1|0.667916609064	2	14	381	21829
4	4	regulation of synaptic plasticity	GO:0048167	0.0245	0.119	0.31	-0.18	17.4994	-2.90715	SORCS3|5.33763570384;ENSGALG00000013255|1.38566254316;NEURL1|1.59758558433;DRD1|0.667916609064;EPHB2|0.739323288032	5	94	381	21829
4	4	regulation of primary metabolic process	GO:0080090	0.0263	0.127	20.4	5.07	17.4994	-2.90715	AREG|7.44121669097;EGR1|3.3421296557;BAMBI|0.709765064599;ESR2|0.584349694358;ENSGALG00000015003|1.69925846945;TRAF2|1.36829820845;ENSGALG00000011926|0.614385406617;EDA2R|1.75695495575;LDLRAD4|1.58052068078;KLB|0.635165466735;KDR|0.72104711245;OLFM1|0.548403303979;ODC1|1.46100117946;Gga.50675|0.703228262501;ELF3|2.35786312493;DACH2|0.511046141535;TINAGL1|0.725072265;CTNNB1|1.53389022987;USP18|3.0…	109	5284	381	21829
4	4	sensory organ development	GO:0007423	0.0265	0.127	2.8	0.47	17.4994	-2.90715	ALDH6|5.03931778278;SMCHD1|1.3594294303;CTNNB1|1.53389022987;CCM2|1.25374990489;JMJD6|1.3849373803;BMP6|0.683639986412;JUN|1.72129530614;ENSGALG00000013255|1.38566254316;FAT4|0.818328688265;EPHB2|0.739323288032;BBS7|1.38203800111;FREM2|1.46461716112;LRIG1|0.813354123633;ENSGALG00000016069|1.60717215373;PDGFRA|1.4971794998	15	491	381	21829
4	3,4	sexual reproduction	GO:0019953	0.0274	0.129	-0.53	-0.39	17.4994	-2.90715	CTNNB1|1.53389022987;HORMAD1|1.84614568341;TPST2|0.717519475948;CREM|1.41483135547;GATA4|0.723840989827;ADAMTS1|2.06213592906;NEURL1|1.59758558433;DDO|0.57919036485;DRD1|0.667916609064;ADA|1.8185950883;KIAA1524|1.87046736284;LGR4|0.844291617646;PLCB1|0.841374509747;MCM9|0.529617712731	14	450	381	21829
4	4	cellular lipid metabolic process	GO:0044255	0.0288	0.134	-5.02	-1.57	17.4994	-2.90715	ALDH6|5.03931778278;LTC4S|0.581364748134;CYP2C45|0.204540772836;ENSGALG00000005469|0.251407045821;CHKA|1.63831591304;PTDSS2|0.809449663825;CREM|1.41483135547;RETSAT|0.735183329639;CAV1|1.57411949433;NEU2|1.53889477446;HAO2|0.609365021982;MPPE1|0.776976148583;PIK3CB|1.3499813135;LTC4SL|0.663503212749;TEK|0.796645934481;PIGY|0.73738286327;PLA2G4B|0.679492584184;AGPAT2|1.83783401777;PTK2B|1.36853151…	22	813	381	21829
4	4	positive regulation of leukocyte activation	GO:0002696	0.03	0.134	1.53	0.14	17.4994	-2.90715	ENSGALG00000022871|0.540478025959;CAV1|1.57411949433;EXOSC3|1.35408149715;ANXA1|2.31077432719;ADA|1.8185950883;CD5|1.64683594997;BCL10|1.23077645412	7	170	381	21829
4	4	negative regulation of cell differentiation	GO:0045596	0.0322	0.134	2.98	0.52	17.4994	-2.90715	ENSGALG00000000560|2.34081893229;LDLRAD4|1.58052068078;OLFM1|0.548403303979;CTNNB1|1.53389022987;CHADL|1.74521586873;CAV1|1.57411949433;ENSGALG00000017188|1.24337799815;ANXA1|2.31077432719;EPHB2|0.739323288032;HOXA5|0.629049607874;PTK2B|1.36853151527;PTPN2|1.4055286196;B2M|1.32501742659;MCPH1|1.65829094452;PGLYRP2|0.769067958302	15	504	381	21829
4	4	establishment of tissue polarity	GO:0007164	0.0324	0.134	0.15	-0.22	17.4994	-2.90715	Gga.50675|0.703228262501;FZD1|1.2605775335;ENSGALG00000016069|1.60717215373	3	40	381	21829
4	4	olfactory pit development	GO:0060166	0.0346	0.134	0	-0.26	17.4994	-2.90715	ALDH6|5.03931778278	1	2	381	21829
4	4	renal inner medulla development	GO:0072053	0.0346	0.134	0	-0.26	17.4994	-2.90715	CTNNB1|1.53389022987	1	2	381	21829
4	4	neurotrophin production	GO:0032898	0.0346	0.134	0	-0.26	17.4994	-2.90715	PCSK6|1.53727265589	1	2	381	21829
4	4	negative regulation of syncytium formation by plasma membrane fusion	GO:0034242	0.0346	0.134	0	-0.26	17.4994	-2.90715	STAT1|1.5991020336	1	2	381	21829
4	4	lung lobe formation	GO:0060464	0.0346	0.134	0	-0.26	17.4994	-2.90715	GATA4|0.723840989827	1	2	381	21829
4	4	renal outer medulla development	GO:0072054	0.0346	0.134	0	-0.26	17.4994	-2.90715	CTNNB1|1.53389022987	1	2	381	21829
4	4	penile erection	GO:0043084	0.0346	0.134	0	-0.26	17.4994	-2.90715	ADA|1.8185950883	1	2	381	21829
4	4	type 2 immune response	GO:0042092	0.0348	0.134	1.07	0.02	17.4994	-2.90715	RSAD2|5.13536401043;ANXA1|2.31077432719	2	17	381	21829
4	4	tissue remodeling	GO:0048771	0.0357	0.137	0.22	-0.2	17.4994	-2.90715	CTNNB1|1.53389022987;ANXA1|2.31077432719;PPARGC1B|0.71929404264;LGR4|0.844291617646;PTK2B|1.36853151527	5	104	381	21829
4	4	lipid localization	GO:0010876	0.0365	0.14	2.01	0.27	17.4994	-2.90715	SLMO2|1.28375294462;BMP6|0.683639986412;ATP10A|1.35816680432;CAV1|1.57411949433;ABCG8|2.58379697043;SIGMAR1|0.742102370778;ANXA1|2.31077432719;SLMO1|1.60309201343;SLCO2B1|0.717940964076;PTPN2|1.4055286196	10	297	381	21829
4	4	multicellular organismal signaling	GO:0035637	0.0383	0.145	-0.5	-0.39	17.4994	-2.90715	CAV1|1.57411949433;DRD1|0.667916609064;GJC1|0.685252465879;KCNQ1|2.01748826704;EHD3|0.845251090091	5	106	381	21829
4	4	tissue migration	GO:0090130	0.041	0.152	0.31	-0.17	17.4994	-2.90715	KDR|0.72104711245;JUN|1.72129530614;ENSGALG00000013255|1.38566254316;GLIPR2|1.42876731198;TEK|0.796645934481;PTK2B|1.36853151527;PPM1F|0.843269176783	7	182	381	21829
4	4	modulation of synaptic transmission	GO:0050804	0.041	0.152	-1.07	-0.54	17.4994	-2.90715	SORCS3|5.33763570384;LRRK2|0.791474374345;ENSGALG00000013255|1.38566254316;NEURL1|1.59758558433;DRD1|0.667916609064;EPHB2|0.739323288032;BACE1|0.849299007921	7	182	381	21829
4	4	response to toxic substance	GO:0009636	0.0432	0.158	-1.35	-0.61	17.4994	-2.90715	LTC4S|0.581364748134;GJC2|2.49281010276;HYAL3|1.4611553836;HTR1D|0.652685417287;LTC4SL|0.663503212749;DDC|0.641029034466	6	146	381	21829
4	4	gonad development	GO:0008406	0.0432	0.158	-0.12	-0.29	17.4994	-2.90715	KDR|0.72104711245;BMP6|0.683639986412;GATA4|0.723840989827;ADAMTS1|2.06213592906;ZNF830|1.20104993437;PDGFRA|1.4971794998	6	146	381	21829
4	4	membrane organization	GO:0061024	0.0433	0.158	-4.07	-1.32	17.4994	-2.90715	AMN|0.407285614614;Mx|4.49133354175;DYSF|0.66176762937;Gga.50675|0.703228262501;TPST2|0.717519475948;ZDHHC21|1.34569403261;EFCC1|0.638390769799;ATP10A|1.35816680432;VPS37B|1.5470110145;CAV1|1.57411949433;SAMD9L|2.30929677443;PDZD11|0.822107973381;FAT4|0.818328688265;TIE1|0.749943838744;RAB10|1.339376591;ANXA1|2.31077432719;ETV5|1.44787340883;TTC7A|0.730322074972;CEMIP|0.647800358145;EHD3|0.845251…	20	755	381	21829
4	4	lymphocyte homeostasis	GO:0002260	0.0437	0.159	0.59	-0.1	17.4994	-2.90715	ADA|1.8185950883;BCL10|1.23077645412;CCNB2|1.72546824984	3	45	381	21829
4	4	regeneration	GO:0031099	0.044	0.159	1.03	0.01	17.4994	-2.90715	TXK|1.5711965176;JUN|1.72129530614;ANXA1|2.31077432719;ENSGALG00000014523|1.71081089233	4	76	381	21829
4	4	protein complex biogenesis	GO:0070271	0.0454	0.164	5.83	1.27	17.4994	-2.90715	ALDH6|5.03931778278;TRAF2|1.36829820845;Mx|4.49133354175;SPTBN5|8.47980831078;LDLRAD4|1.58052068078;OLFM1|0.548403303979;VWF|0.742201749589;LOC101750363|0.599688637315;MDM4|0.799994947044;CAV1|1.57411949433;PAK3|1.24999853366;TK1|1.74142444461;JUN|1.72129530614;ENSGALG00000013255|1.38566254316;SIGMAR1|0.742102370778;SUB1|1.27148232469;KCNB2|0.750519730844;BIRC5|1.81523469204;TEK|0.796645934481;AL…	27	1095	381	21829
4	4	symbiosis, encompassing mutualism through parasitism	GO:0044403	0.0465	0.166	2.49	0.39	17.4994	-2.90715	RSAD2|5.13536401043;OASL|5.73791499316;VPS37B|1.5470110145;CAV1|1.57411949433;JUN|1.72129530614;CCNT2|1.2078099563;STAT1|1.5991020336;PGLYRP2|0.769067958302	8	227	381	21829
4	4	regulation of chemotaxis	GO:0050920	0.0467	0.166	0.22	-0.2	17.4994	-2.90715	KDR|0.72104711245;PTK2B|1.36853151527;PTPN2|1.4055286196;PPM1F|0.843269176783;PDGFRA|1.4971794998	5	112	381	21829
4	4	negative regulation of cellular response to growth factor stimulus	GO:0090288	0.0467	0.166	0.91	-0.02	17.4994	-2.90715	BAMBI|0.709765064599;LDLRAD4|1.58052068078;SULF1|1.84623496011;CAV1|1.57411949433;FZD1|1.2605775335	5	112	381	21829
4	4	thymic T cell selection	GO:0045061	0.0469	0.166	0.29	-0.18	17.4994	-2.90715	ENSGALG00000013255|1.38566254316;PTPN2|1.4055286196	2	20	381	21829
4	4	cellular component assembly involved in morphogenesis	GO:0010927	0.0474	0.166	1.87	0.23	17.4994	-2.90715	ENSGALG00000006597|0.563222832828;Gga.20508|1.35097788843;CBY1|0.475182144061;DYNC2LI1|2.27866837171;ENSGALG00000013255|1.38566254316;BBS7|1.38203800111;IFT57|0.670051275097;SNX10|1.51286602949;PDGFRA|1.4971794998	9	269	381	21829
4	3,4	developmental growth	GO:0048589	0.0505	0.166	2.27	0.34	17.4994	-2.90715	ENSGALG00000000560|2.34081893229;OLFM1|0.548403303979;CCM2|1.25374990489;TXK|1.5711965176;GATA4|0.723840989827;ENSGALG00000017188|1.24337799815;CYFIP2|0.70777772292;ENSGALG00000013255|1.38566254316;SLC9A6|1.22829988709;ANXA1|2.31077432719;HOXA5|0.629049607874;WWC2|1.22148831025;PLCB1|0.841374509747	13	446	381	21829
4	4	learning or memory	GO:0007611	0.0508	0.166	-0.76	-0.46	17.4994	-2.90715	SORCS3|5.33763570384;ENSGALG00000013255|1.38566254316;DRD1|0.667916609064;EPHB2|0.739323288032;DCDC2|1.88748433634;PLCB1|0.841374509747	6	152	381	21829
4	4	lung alveolus development	GO:0048286	0.0513	0.166	-0.26	-0.32	17.4994	-2.90715	KDR|0.72104711245;HOXA5|0.629049607874;ADA|1.8185950883	3	48	381	21829
4	4	positive regulation of response to cytokine stimulus	GO:0060760	0.0513	0.166	0.33	-0.17	17.4994	-2.90715	TRAF2|1.36829820845;TXK|1.5711965176	2	21	381	21829
4	4	positive T cell selection	GO:0043368	0.0513	0.166	0.29	-0.18	17.4994	-2.90715	ENSGALG00000013255|1.38566254316;PTPN2|1.4055286196	2	21	381	21829
4	4	hard palate development	GO:0060022	0.0515	0.166	0	-0.26	17.4994	-2.90715	FZD1|1.2605775335	1	3	381	21829
4	4	common myeloid progenitor cell proliferation	GO:0035726	0.0515	0.166	0	-0.26	17.4994	-2.90715	SAMD9L|2.30929677443	1	3	381	21829
4	4	fungiform papilla morphogenesis	GO:0061197	0.0515	0.166	0	-0.26	17.4994	-2.90715	CTNNB1|1.53389022987	1	3	381	21829
4	4	establishment of sister chromatid cohesion	GO:0034085	0.0515	0.166	0	-0.26	17.4994	-2.90715	RB1|1.22194566616	1	3	381	21829
4	4	circulatory system process	GO:0003013	0.0544	0.175	1.99	0.26	17.4994	-2.90715	ENSGALG00000015003|1.69925846945;ENPEP|1.56170389002;CAV1|1.57411949433;SLC8A1|1.6234472974;HTR1D|0.652685417287;DRD1|0.667916609064;GJC1|0.685252465879;KCNQ1|2.01748826704;ADA|1.8185950883;EHD3|0.845251090091	10	319	381	21829
4	4	negative regulation of embryonic development	GO:0045992	0.0558	0.177	0.45	-0.14	17.4994	-2.90715	CTNNB1|1.53389022987;SULF1|1.84623496011	2	22	381	21829
4	4	sulfur compound metabolic process	GO:0006790	0.056	0.177	-1.36	-0.61	17.4994	-2.90715	CTNNB1|1.53389022987;SULT1B|0.433125267504;TPST2|0.717519475948;SULF1|1.84623496011;ACPP|5.18185884667;Gga.5859|0.832291473363;TXN2|0.831969055464;MPC1|1.57759125487;ACSM3|0.769824928427	9	278	381	21829
4	4	cellular macromolecule localization	GO:0070727	0.0574	0.18	5.32	1.13	17.4994	-2.90715	BAMBI|0.709765064599;AMN|0.407285614614;Gga.50675|0.703228262501;CTNNB1|1.53389022987;ZDHHC21|1.34569403261;EFCC1|0.638390769799;ATP10A|1.35816680432;DYNC2LI1|2.27866837171;RB1|1.22194566616;LRRK2|0.791474374345;RHOU|1.63787565375;JUN|1.72129530614;PDZD11|0.822107973381;EXOSC3|1.35408149715;MTBP|1.45012021739;RAB10|1.339376591;DRD1|0.667916609064;TEK|0.796645934481;LOC422353|1.44380745307;FZD1|1.…	33	1420	381	21829
4	4	macromolecular complex subunit organization	GO:0043933	0.0584	0.183	9.33	2.18	17.4994	-2.90715	ALDH6|5.03931778278;TRAF2|1.36829820845;Mx|4.49133354175;SPTBN5|8.47980831078;LDLRAD4|1.58052068078;ZYX|1.4573592862;CENPN|1.78646558873;OLFM1|0.548403303979;DACH2|0.511046141535;VWF|0.742201749589;LOC101750363|0.599688637315;CTNNB1|1.53389022987;ENSGALG00000001616|1.95740194633;JMJD6|1.3849373803;EPHA1|2.55931921948;CHADL|1.74521586873;MDM4|0.799994947044;CAV1|1.57411949433;SUV39H1|1.40967518687…	45	2034	381	21829
4	4	excretion	GO:0007588	0.0604	0.187	-0.02	-0.26	17.4994	-2.90715	AMN|0.407285614614;ABCG8|2.58379697043	2	23	381	21829
4	4	body morphogenesis	GO:0010171	0.0623	0.191	0.43	-0.14	17.4994	-2.90715	Gga.20508|1.35097788843;MMP2|1.33571234528;PDGFRA|1.4971794998	3	52	381	21829
4	4	mesenchymal cell proliferation	GO:0010463	0.0623	0.191	-0.19	-0.3	17.4994	-2.90715	KDR|0.72104711245;CTNNB1|1.53389022987;FAT4|0.818328688265	3	52	381	21829
4	4	fatty acid derivative metabolic process	GO:1901568	0.0637	0.191	-1.7	-0.7	17.4994	-2.90715	LTC4S|0.581364748134;CYP2C45|0.204540772836;ENSGALG00000005469|0.251407045821;LTC4SL|0.663503212749	4	86	381	21829
4	3,4	positive regulation of cell killing	GO:0031343	0.0652	0.191	0.29	-0.18	17.4994	-2.90715	B2M|1.32501742659;LOC100858751|1.45692710109	2	24	381	21829
4	4	regulation of catalytic activity	GO:0050790	0.0655	0.191	7.8	1.78	17.4994	-2.90715	LTC4S|0.581364748134;TRAF2|1.36829820845;ENSGALG00000011926|0.614385406617;ENSGALG00000000449|0.709238193535;CHCHD10|0.701793819415;Gga.50675|0.703228262501;TINAGL1|0.725072265;CTNNB1|1.53389022987;CISH|2.40940161548;APAF1|1.30749447235;ARHGEF9|0.711971325622;EPHA1|2.55931921948;SERPINB1|1.61699979318;RB1|1.22194566616;CAV1|1.57411949433;MPHOSPH10|1.26344218875;TNFRSF4|1.60491648849;PAK3|1.249998…	46	2104	381	21829
4	4	regulation of synapse structure or activity	GO:0050803	0.0667	0.191	1.54	0.15	17.4994	-2.90715	SORCS3|5.33763570384;ENSGALG00000013255|1.38566254316;NEURL1|1.59758558433;DRD1|0.667916609064;EPHB2|0.739323288032;ETV5|1.44787340883	6	163	381	21829
4	4	insemination	GO:0007320	0.068	0.191	0	-0.26	17.4994	-2.90715	DDO|0.57919036485	1	4	381	21829
4	4	negative regulation of beta-amyloid clearance	GO:1900222	0.068	0.191	0	-0.26	17.4994	-2.90715	ENSGALG00000013255|1.38566254316	1	4	381	21829
4	4	negative regulation of fertilization	GO:0060467	0.068	0.191	0	-0.26	17.4994	-2.90715	TPST2|0.717519475948	1	4	381	21829
4	4	cell adhesion molecule production	GO:0060352	0.068	0.191	0	-0.26	17.4994	-2.90715	CAV1|1.57411949433	1	4	381	21829
4	4	positive regulation of female gonad development	GO:2000196	0.068	0.191	0	-0.26	17.4994	-2.90715	BMP6|0.683639986412	1	4	381	21829
4	4	glomerulus morphogenesis	GO:0072102	0.068	0.191	0	-0.26	17.4994	-2.90715	PDGFRA|1.4971794998	1	4	381	21829
4	4	flavonoid metabolic process	GO:0009812	0.068	0.191	0	-0.26	17.4994	-2.90715	UGT1A1|0.771801735252	1	4	381	21829
4	4	cohesin loading	GO:0071921	0.068	0.191	0	-0.26	17.4994	-2.90715	RB1|1.22194566616	1	4	381	21829
4	4	neural tube development	GO:0021915	0.0682	0.191	0.77	-0.06	17.4994	-2.90715	APAF1|1.30749447235;LUZP1|1.20678727995;FZD1|1.2605775335;IFT57|0.670051275097;BCL10|1.23077645412;ENSGALG00000016069|1.60717215373	6	164	381	21829
4	4	endomembrane system organization	GO:0010256	0.0689	0.192	-2.6	-0.93	17.4994	-2.90715	AMN|0.407285614614;SPTBN5|8.47980831078;DYSF|0.66176762937;CAV1|1.57411949433;LRRK2|0.791474374345;PDZD11|0.822107973381;FAT4|0.818328688265;RAB10|1.339376591;RAB30|0.772294022968;TTC7A|0.730322074972;SNX10|1.51286602949;EHD3|0.845251090091	12	423	381	21829
4	4	innervation	GO:0060384	0.07	0.194	-0.18	-0.3	17.4994	-2.90715	SULF1|1.84623496011;LRIG1|0.813354123633	2	25	381	21829
4	4	cardiac chamber development	GO:0003205	0.072	0.198	0.78	-0.05	17.4994	-2.90715	GATA4|0.723840989827;ADAMTS1|2.06213592906;ENSGALG00000013255|1.38566254316;LUZP1|1.20678727995;FZD1|1.2605775335	5	127	381	21829
4	4	lymph vessel development	GO:0001945	0.075	0.204	-0.26	-0.32	17.4994	-2.90715	KDR|0.72104711245;TMEM204|0.758090724272	2	26	381	21829
4	4	heart valve morphogenesis	GO:0003179	0.075	0.204	-0.4	-0.36	17.4994	-2.90715	OLFM1|0.548403303979;GATA4|0.723840989827	2	26	381	21829
4	4	regulation of leukocyte migration	GO:0002685	0.0775	0.21	0.83	-0.04	17.4994	-2.90715	ANXA1|2.31077432719;ADA|1.8185950883;PTK2B|1.36853151527;PLCB1|0.841374509747	4	92	381	21829
4	4	negative regulation of leukocyte activation	GO:0002695	0.0799	0.21	0.76	-0.06	17.4994	-2.90715	TNFRSF21|1.37108244594;ANXA1|2.31077432719;PTPN2|1.4055286196;PGLYRP2|0.769067958302	4	93	381	21829
4	4	response to fibroblast growth factor	GO:0071774	0.0799	0.21	-0.17	-0.3	17.4994	-2.90715	KLB|0.635165466735;CTNNB1|1.53389022987;SULF1|1.84623496011;FAT4|0.818328688265	4	93	381	21829
4	4	sister chromatid cohesion	GO:0007062	0.0807	0.21	0.54	-0.12	17.4994	-2.90715	CTNNB1|1.53389022987;HORMAD1|1.84614568341;RB1|1.22194566616	3	58	381	21829
4	4	positive regulation of response to external stimulus	GO:0032103	0.0815	0.21	1.17	0.05	17.4994	-2.90715	KIAA1324|2.33494953376;KDR|0.72104711245;DHX58|1.60018700235;TLR1B|1.73947268267;PTK2B|1.36853151527;PPM1F|0.843269176783	6	172	381	21829
4	4	bone development	GO:0060348	0.0833	0.21	-0.22	-0.31	17.4994	-2.90715	COL13A1|0.695414745258;BMP6|0.683639986412;SULF1|1.84623496011;ENSGALG00000013255|1.38566254316;FAT4|0.818328688265;MCPH1|1.65829094452	6	173	381	21829
4	4	positive regulation of killing of cells of other organism	GO:0051712	0.0843	0.21	0	-0.26	17.4994	-2.90715	LOC100858751|1.45692710109	1	5	381	21829
4	4	beta-amyloid clearance	GO:0097242	0.0843	0.21	0	-0.26	17.4994	-2.90715	ENSGALG00000013255|1.38566254316	1	5	381	21829
4	4	positive regulation of RIG-I signaling pathway	GO:1900246	0.0843	0.21	0	-0.26	17.4994	-2.90715	DHX58|1.60018700235	1	5	381	21829
4	4	negative regulation of prostatic bud formation	GO:0060686	0.0843	0.21	0	-0.26	17.4994	-2.90715	SULF1|1.84623496011	1	5	381	21829
4	4	G0 to G1 transition	GO:0045023	0.0843	0.21	0	-0.26	17.4994	-2.90715	MDM4|0.799994947044	1	5	381	21829
4	4	renal system vasculature morphogenesis	GO:0061438	0.0843	0.21	0	-0.26	17.4994	-2.90715	PDGFRA|1.4971794998	1	5	381	21829
4	4	regulation of killing of cells of other organism	GO:0051709	0.0843	0.21	0	-0.26	17.4994	-2.90715	LOC100858751|1.45692710109	1	5	381	21829
4	4	kidney vasculature morphogenesis	GO:0061439	0.0843	0.21	0	-0.26	17.4994	-2.90715	PDGFRA|1.4971794998	1	5	381	21829
4	4	regulation of beta-amyloid clearance	GO:1900221	0.0843	0.21	0	-0.26	17.4994	-2.90715	ENSGALG00000013255|1.38566254316	1	5	381	21829
4	4	positive regulation of filopodium assembly	GO:0051491	0.0853	0.211	0.35	-0.17	17.4994	-2.90715	ENSGALG00000013255|1.38566254316;NEURL1|1.59758558433	2	28	381	21829
4	4	myeloid leukocyte activation	GO:0002274	0.09	0.222	0.86	-0.03	17.4994	-2.90715	JMJD6|1.3849373803;SBNO2|1.56172473978;CHGA|0.510285340718;JUN|1.72129530614	4	97	381	21829
4	4	heart valve development	GO:0003170	0.0906	0.222	-0.4	-0.36	17.4994	-2.90715	OLFM1|0.548403303979;GATA4|0.723840989827	2	29	381	21829
4	4	negative regulation of cellular component organization	GO:0051129	0.0909	0.222	2.18	0.31	17.4994	-2.90715	LDLRAD4|1.58052068078;HORMAD1|1.84614568341;CHADL|1.74521586873;CAV1|1.57411949433;ATAD2|1.24858880798;LRRK2|0.791474374345;PATL2|1.65279375074;MTBP|1.45012021739;EPHB2|0.739323288032;DNAJA4|1.29285201076;STAT1|1.5991020336;MMP2|1.33571234528;B2M|1.32501742659	13	491	381	21829
4	4	inner ear development	GO:0048839	0.0924	0.225	1.35	0.1	17.4994	-2.90715	ALDH6|5.03931778278;CCM2|1.25374990489;FAT4|0.818328688265;FREM2|1.46461716112;LRIG1|0.813354123633;ENSGALG00000016069|1.60717215373	6	178	381	21829
4	4	chemotaxis	GO:0006935	0.0929	0.226	-0.12	-0.29	17.4994	-2.90715	Enpp2|0.647673645637;KDR|0.72104711245;CHGA|0.510285340718;ACKR4|0.582258903526;PIK3CB|1.3499813135;ANXA1|2.31077432719;EPHB2|0.739323288032;PTK2B|1.36853151527;PTPN2|1.4055286196;PPM1F|0.843269176783;ENSGALG00000014523|1.71081089233;PDGFRA|1.4971794998	12	446	381	21829
4	4	cellular ketone metabolic process	GO:0042180	0.0945	0.23	0.59	-0.1	17.4994	-2.90715	EGR1|3.3421296557;BMP6|0.683639986412;CAV1|1.57411949433;CYP17A1|0.373834269713;PTPN2|1.4055286196	5	138	381	21829
4	4	regulation of cell cycle process	GO:0010564	0.0952	0.23	2.28	0.34	17.4994	-2.90715	CTNNB1|1.53389022987;HORMAD1|1.84614568341;ENSGALG00000001616|1.95740194633;MDM4|0.799994947044;RB1|1.22194566616;CCNB3|2.40172146176;MTBP|1.45012021739;ZNF830|1.20104993437;ANXA1|2.31077432719;PLRG1|1.17225766216;PLCB1|0.841374509747;MCPH1|1.65829094452	12	448	381	21829
4	4	myeloid leukocyte migration	GO:0097529	0.0952	0.23	-0.13	-0.29	17.4994	-2.90715	CHGA|0.510285340718;ANXA1|2.31077432719;PTK2B|1.36853151527;PLCB1|0.841374509747	4	99	381	21829
4	4	face morphogenesis	GO:0060325	0.096	0.23	0.3	-0.18	17.4994	-2.90715	MMP2|1.33571234528;PDGFRA|1.4971794998	2	30	381	21829
4	4	response to radiation	GO:0009314	0.0977	0.23	1.94	0.25	17.4994	-2.90715	EGR1|3.3421296557;CASP7|1.31179547191;HYAL3|1.4611553836;JUN|1.72129530614;ENSGALG00000017188|1.24337799815;RGS9BP|1.47871315545;DRD1|0.667916609064;DCDC2|1.88748433634;AEN|1.50684224176	9	312	381	21829
4	4	negative regulation of response to external stimulus	GO:0032102	0.1	0.23	1.23	0.07	17.4994	-2.90715	Gga.52003|0.672739008652;DHX58|1.60018700235;IL22RA2|0.537100829955;ADA|1.8185950883;PTPN2|1.4055286196;PDGFRA|1.4971794998	6	182	381	21829
4	4	nail development	GO:0035878	0.1	0.23	0	-0.26	17.4994	-2.90715	ENSGALG00000016069|1.60717215373	1	6	381	21829
4	4	contact inhibition	GO:0060242	0.1	0.23	0	-0.26	17.4994	-2.90715	ENSGALG00000017188|1.24337799815	1	6	381	21829
4	4	antigen processing and presentation via MHC class Ib	GO:0002475	0.1	0.23	0	-0.26	17.4994	-2.90715	B2M|1.32501742659	1	6	381	21829
4	4	positive regulation of mitochondrial depolarization	GO:0051901	0.1	0.23	0	-0.26	17.4994	-2.90715	KDR|0.72104711245	1	6	381	21829
4	4	response to hyperoxia	GO:0055093	0.1	0.23	0	-0.26	17.4994	-2.90715	CAV1|1.57411949433	1	6	381	21829
4	4	Leydig cell differentiation	GO:0033327	0.1	0.23	0	-0.26	17.4994	-2.90715	PDGFRA|1.4971794998	1	6	381	21829
4	4	muscle cell proliferation	GO:0033002	0.101	0.23	0.72	-0.07	17.4994	-2.90715	CTNNB1|1.53389022987;SULF1|1.84623496011;GATA4|0.723840989827;MMP2|1.33571234528	4	101	381	21829
4	4	negative regulation of response to cytokine stimulus	GO:0060761	0.102	0.23	0.34	-0.17	17.4994	-2.90715	CAV1|1.57411949433;PTPN2|1.4055286196	2	31	381	21829
4	4	olfactory bulb development	GO:0021772	0.102	0.23	-0.04	-0.27	17.4994	-2.90715	LRRK2|0.791474374345;ENSGALG00000013255|1.38566254316	2	31	381	21829
4	4	regulation of meiotic cell cycle	GO:0051445	0.102	0.23	-0.19	-0.31	17.4994	-2.90715	HORMAD1|1.84614568341;PLCB1|0.841374509747	2	31	381	21829
4	4	positive regulation of biomineral tissue development	GO:0070169	0.107	0.241	-0.05	-0.27	17.4994	-2.90715	BMP6|0.683639986412;SLC8A1|1.6234472974	2	32	381	21829
4	4	cell projection organization	GO:0030030	0.113	0.244	3.85	0.75	17.4994	-2.90715	ENSGALG00000006597|0.563222832828;CBY1|0.475182144061;ENSGALG00000005278|1.61500396168;DYNC2LI1|2.27866837171;CAV1|1.57411949433;PAK3|1.24999853366;LRRK2|0.791474374345;JUN|1.72129530614;ENSGALG00000013255|1.38566254316;FAT4|0.818328688265;SLC9A6|1.22829988709;NEURL1|1.59758558433;EPHB2|0.739323288032;BBS7|1.38203800111;IFT57|0.670051275097;SRGAP2|1.24776195493;DCDC2|1.88748433634;PTK2B|1.3685315…	22	954	381	21829
4	4	formation of primary germ layer	GO:0001704	0.115	0.244	0.59	-0.1	17.4994	-2.90715	CTNNB1|1.53389022987;GATA4|0.723840989827;ENSGALG00000013255|1.38566254316;MMP2|1.33571234528	4	106	381	21829
4	4	regulation of developmental growth	GO:0048638	0.115	0.244	0.48	-0.13	17.4994	-2.90715	ENSGALG00000000560|2.34081893229;OLFM1|0.548403303979;GATA4|0.723840989827;ENSGALG00000017188|1.24337799815;ENSGALG00000013255|1.38566254316;WWC2|1.22148831025;PLCB1|0.841374509747	7	233	381	21829
4	4	positive regulation of acrosome reaction	GO:2000344	0.116	0.244	0	-0.26	17.4994	-2.90715	PLCB1|0.841374509747	1	7	381	21829
4	4	otolith development	GO:0048840	0.116	0.244	0	-0.26	17.4994	-2.90715	LRIG1|0.813354123633	1	7	381	21829
4	4	negative regulation of hormone metabolic process	GO:0032351	0.116	0.244	0	-0.26	17.4994	-2.90715	ENSGALG00000015003|1.69925846945	1	7	381	21829
4	4	meiotic cell cycle checkpoint	GO:0033313	0.116	0.244	0	-0.26	17.4994	-2.90715	HORMAD1|1.84614568341	1	7	381	21829
4	4	regulation of prostatic bud formation	GO:0060685	0.116	0.244	0	-0.26	17.4994	-2.90715	SULF1|1.84623496011	1	7	381	21829
4	4	regulation of biosynthetic process	GO:0009889	0.122	0.254	13.96	3.39	17.4994	-2.90715	AREG|7.44121669097;EGR1|3.3421296557;BAMBI|0.709765064599;ESR2|0.584349694358;ENSGALG00000015003|1.69925846945;TRAF2|1.36829820845;EDA2R|1.75695495575;KDR|0.72104711245;ELF3|2.35786312493;DACH2|0.511046141535;CTNNB1|1.53389022987;STAT2|1.53527043729;ENSGALG00000001616|1.95740194633;CREM|1.41483135547;AEBP1|1.53613250573;TLE1|1.3620646698;SBNO2|1.56172473978;BMP6|0.683639986412;LOC428186|0.5827477…	77	3886	381	21829
4	4	carbohydrate derivative metabolic process	GO:1901135	0.122	0.254	5.05	1.06	17.4994	-2.90715	G6PC2|0.628112939858;CHCHD10|0.701793819415;HYAL3|1.4611553836;CTNNB1|1.53389022987;ENSGALG00000001808|0.811733936153;PTDSS2|0.809449663825;CMPK2|2.33922614718;CREM|1.41483135547;SULF1|1.84623496011;NEU2|1.53889477446;TK1|1.74142444461;ACPP|5.18185884667;Gga.5859|0.832291473363;MPPE1|0.776976148583;APRT|1.47113468999;DRD1|0.667916609064;PIGY|0.73738286327;PCSK6|1.53727265589;ADA|1.8185950883;SAMH…	27	1219	381	21829
4	4	immunoglobulin production	GO:0002377	0.123	0.257	0.49	-0.13	17.4994	-2.90715	TRAF2|1.36829820845;EXOSC3|1.35408149715;GALNT2|1.67550975305	3	70	381	21829
4	4	nerve development	GO:0021675	0.123	0.257	-0.27	-0.33	17.4994	-2.90715	SULF1|1.84623496011;EPHB2|0.739323288032;LRIG1|0.813354123633	3	70	381	21829
4	4	negative regulation of response to wounding	GO:1903035	0.124	0.257	0.85	-0.03	17.4994	-2.90715	IL22RA2|0.537100829955;ADA|1.8185950883;PTPN2|1.4055286196;PDGFRA|1.4971794998	4	109	381	21829
4	4	cell cycle	GO:0007049	0.124	0.257	5.47	1.17	17.4994	-2.90715	SLBP|2.47274141822;MITD1|1.45260306136;LOC769510|0.678734228824;CENPN|1.78646558873;CTNNB1|1.53389022987;HORMAD1|1.84614568341;ENSGALG00000001616|1.95740194633;KIF23|2.3014687619;MDM4|0.799994947044;RB1|1.22194566616;WEE1|1.74193436737;PAK3|1.24999853366;RHOU|1.63787565375;TXNL4A|1.28327404132;JUN|1.72129530614;CCNB3|2.40172146176;CCNT2|1.2078099563;MTBP|1.45012021739;SASS6|1.19405527103;ZNF830|1…	29	1325	381	21829
4	4	leukocyte proliferation	GO:0070661	0.125	0.258	1.36	0.1	17.4994	-2.90715	CTNNB1|1.53389022987;ENSGALG00000022871|0.540478025959;HELLS|1.39942068997;TNFRSF21|1.37108244594;ANXA1|2.31077432719;ADA|1.8185950883	6	194	381	21829
4	4	regulation of nitrogen compound metabolic process	GO:0051171	0.13	0.259	13.99	3.4	17.4994	-2.90715	AREG|7.44121669097;EGR1|3.3421296557;BAMBI|0.709765064599;ESR2|0.584349694358;TRAF2|1.36829820845;EDA2R|1.75695495575;OLFM1|0.548403303979;ELF3|2.35786312493;DACH2|0.511046141535;CTNNB1|1.53389022987;STAT2|1.53527043729;ENSGALG00000001616|1.95740194633;JMJD6|1.3849373803;CREM|1.41483135547;AEBP1|1.53613250573;TLE1|1.3620646698;SBNO2|1.56172473978;BMP6|0.683639986412;LOC428186|0.582747796078;SULF1…	78	3958	381	21829
4	4	respiratory gaseous exchange	GO:0007585	0.13	0.259	0.1	-0.23	17.4994	-2.90715	ZFAND5|1.27525497026;HOXA5|0.629049607874	2	36	381	21829
4	4	atrioventricular canal development	GO:0036302	0.131	0.259	0	-0.26	17.4994	-2.90715	GATA4|0.723840989827	1	8	381	21829
4	4	renal vesicle formation	GO:0072033	0.131	0.259	0	-0.26	17.4994	-2.90715	CTNNB1|1.53389022987	1	8	381	21829
4	4	mineralocorticoid metabolic process	GO:0008212	0.131	0.259	0	-0.26	17.4994	-2.90715	BMP6|0.683639986412	1	8	381	21829
4	4	response to tumor cell	GO:0002347	0.131	0.259	0	-0.26	17.4994	-2.90715	LOC101750363|0.599688637315	1	8	381	21829
4	4	conditioned taste aversion	GO:0001661	0.131	0.259	0	-0.26	17.4994	-2.90715	DRD1|0.667916609064	1	8	381	21829
4	4	nephron morphogenesis	GO:0072028	0.135	0.266	-0.19	-0.3	17.4994	-2.90715	CTNNB1|1.53389022987;FAT4|0.818328688265;LGR4|0.844291617646	3	73	381	21829
4	4	palate development	GO:0060021	0.135	0.266	0.42	-0.15	17.4994	-2.90715	FZD1|1.2605775335;BBS7|1.38203800111;PDGFRA|1.4971794998	3	73	381	21829
4	4	anatomical structure maturation	GO:0071695	0.136	0.266	-0.04	-0.27	17.4994	-2.90715	FAT4|0.818328688265;MMP2|1.33571234528	2	37	381	21829
4	4	syncytium formation	GO:0006949	0.136	0.266	0.4	-0.15	17.4994	-2.90715	SBNO2|1.56172473978;STAT1|1.5991020336	2	37	381	21829
4	4	small molecule metabolic process	GO:0044281	0.137	0.268	-10.16	-2.91	17.4994	-2.90715	EGR1|3.3421296557;ALDH6|5.03931778278;LTC4S|0.581364748134;CYP2C45|0.204540772836;ENSGALG00000005469|0.251407045821;G6PC2|0.628112939858;CHCHD10|0.701793819415;ODC1|1.46100117946;HYAL3|1.4611553836;Gga.50675|0.703228262501;CHKA|1.63831591304;CTNNB1|1.53389022987;PTDSS2|0.809449663825;CMPK2|2.33922614718;LOC417253|1.94183314967;RETSAT|0.735183329639;BMP6|0.683639986412;SULF1|1.84623496011;CAV1|1.5…	42	2025	381	21829
4	4	establishment or maintenance of cell polarity	GO:0007163	0.138	0.27	-0.36	-0.35	17.4994	-2.90715	Gga.50675|0.703228262501;PDZD11|0.822107973381;TEK|0.796645934481;PTK2B|1.36853151527;MCPH1|1.65829094452	5	156	381	21829
4	4	response to topologically incorrect protein	GO:0035966	0.139	0.271	0.14	-0.22	17.4994	-2.90715	AARS|0.730355854315;ATF3|1.62193554309;PTPN2|1.4055286196	3	74	381	21829
4	4	head morphogenesis	GO:0060323	0.142	0.274	0.3	-0.18	17.4994	-2.90715	MMP2|1.33571234528;PDGFRA|1.4971794998	2	38	381	21829
4	4	digestion	GO:0007586	0.143	0.274	0.1	-0.23	17.4994	-2.90715	ABCG8|2.58379697043;HINT2|0.787120625411;ZNF830|1.20104993437	3	75	381	21829
4	4	response to transforming growth factor beta	GO:0071559	0.143	0.274	0.94	-0.01	17.4994	-2.90715	BAMBI|0.709765064599;LDLRAD4|1.58052068078;ZYX|1.4573592862;CAV1|1.57411949433;JUN|1.72129530614	5	158	381	21829
4	4	germinal center formation	GO:0002467	0.147	0.274	0	-0.26	17.4994	-2.90715	ADA|1.8185950883	1	9	381	21829
4	4	glomerular basement membrane development	GO:0032836	0.147	0.274	0	-0.26	17.4994	-2.90715	SULF1|1.84623496011	1	9	381	21829
4	4	membranous septum morphogenesis	GO:0003149	0.147	0.274	0	-0.26	17.4994	-2.90715	FZD1|1.2605775335	1	9	381	21829
4	4	antigen processing and presentation of endogenous antigen	GO:0019883	0.147	0.274	0	-0.26	17.4994	-2.90715	B2M|1.32501742659	1	9	381	21829
4	4	ovarian follicle development	GO:0001541	0.148	0.276	0.06	-0.24	17.4994	-2.90715	KDR|0.72104711245;ZNF830|1.20104993437	2	39	381	21829
4	4	neural precursor cell proliferation	GO:0061351	0.152	0.281	0.77	-0.06	17.4994	-2.90715	CTNNB1|1.53389022987;LRRK2|0.791474374345;KIAA1524|1.87046736284;ENSGALG00000016069|1.60717215373	4	118	381	21829
4	4	regulation of sequestering of calcium ion	GO:0051282	0.16	0.29	-0.14	-0.29	17.4994	-2.90715	DRD1|0.667916609064;PTK2B|1.36853151527;CEMIP|0.647800358145	3	79	381	21829
4	4	negative regulation of sequestering of calcium ion	GO:0051283	0.16	0.29	-0.14	-0.29	17.4994	-2.90715	DRD1|0.667916609064;PTK2B|1.36853151527;CEMIP|0.647800358145	3	79	381	21829
4	4	centriole-centriole cohesion	GO:0010457	0.161	0.29	0	-0.26	17.4994	-2.90715	CTNNB1|1.53389022987	1	10	381	21829
4	4	maintenance of sister chromatid cohesion	GO:0034086	0.161	0.29	0	-0.26	17.4994	-2.90715	RB1|1.22194566616	1	10	381	21829
4	4	lung lobe development	GO:0060462	0.161	0.29	0	-0.26	17.4994	-2.90715	GATA4|0.723840989827	1	10	381	21829
4	4	response to muscle activity	GO:0014850	0.161	0.29	0	-0.26	17.4994	-2.90715	LOC428186|0.582747796078	1	10	381	21829
4	4	lung lobe morphogenesis	GO:0060463	0.161	0.29	0	-0.26	17.4994	-2.90715	GATA4|0.723840989827	1	10	381	21829
4	4	developmental growth involved in morphogenesis	GO:0060560	0.166	0.296	0.41	-0.15	17.4994	-2.90715	OLFM1|0.548403303979;ENSGALG00000017188|1.24337799815;CYFIP2|0.70777772292;ENSGALG00000013255|1.38566254316;SLC9A6|1.22829988709	5	166	381	21829
4	4	organic cyclic compound metabolic process	GO:1901360	0.172	0.303	21.98	5.48	17.4994	-2.90715	AREG|7.44121669097;EGR1|3.3421296557;BAMBI|0.709765064599;ESR2|0.584349694358;ENSGALG00000015003|1.69925846945;TRAF2|1.36829820845;Enpp2|0.647673645637;SLBP|2.47274141822;DIO2|6.89401669852;EDA2R|1.75695495575;CHCHD10|0.701793819415;HSD3B2|0.506913098881;Gga.50675|0.703228262501;ELF3|2.35786312493;DACH2|0.511046141535;CTNNB1|1.53389022987;SULT1B|0.433125267504;STAT2|1.53527043729;HORMAD1|1.846145…	115	6091	381	21829
4	4	regulation of membrane potential	GO:0042391	0.174	0.303	-1.16	-0.56	17.4994	-2.90715	ENSGALG00000015003|1.69925846945;KDR|0.72104711245;CAV1|1.57411949433;LRRK2|0.791474374345;SLC26A9|2.64882040498;CHRNB3|0.355088378424;DRD1|0.667916609064;KCNQ1|2.01748826704;EHD3|0.845251090091	9	357	381	21829
4	4	organophosphate metabolic process	GO:0019637	0.175	0.303	4.65	0.96	17.4994	-2.90715	G6PC2|0.628112939858;CHCHD10|0.701793819415;Gga.50675|0.703228262501;CHKA|1.63831591304;PTDSS2|0.809449663825;CMPK2|2.33922614718;TK1|1.74142444461;ACPP|5.18185884667;Gga.5859|0.832291473363;MPPE1|0.776976148583;PIK3CB|1.3499813135;DRD1|0.667916609064;TEK|0.796645934481;PIGY|0.73738286327;MPC1|1.57759125487;PLA2G4B|0.679492584184;MOCOS|1.61218438943;ADA|1.8185950883;SAMHD1|1.35203095896;AGPAT2|1.…	24	1119	381	21829
4	4	ammonium ion metabolic process	GO:0097164	0.175	0.303	0.86	-0.03	17.4994	-2.90715	ODC1|1.46100117946;SMOX|2.00199922244;CHKA|1.63831591304;DRD1|0.667916609064	4	125	381	21829
4	4	negative regulation of muscle hypertrophy	GO:0014741	0.176	0.303	0	-0.26	17.4994	-2.90715	ENSGALG00000000560|2.34081893229	1	11	381	21829
4	4	regulation of female gonad development	GO:2000194	0.176	0.303	0	-0.26	17.4994	-2.90715	BMP6|0.683639986412	1	11	381	21829
4	4	reactive nitrogen species metabolic process	GO:2001057	0.179	0.306	0.33	-0.17	17.4994	-2.90715	CAV1|1.57411949433;PTK2B|1.36853151527	2	44	381	21829
4	4	gamete generation	GO:0007276	0.18	0.307	1.88	0.24	17.4994	-2.90715	CTNNB1|1.53389022987;HORMAD1|1.84614568341;CREM|1.41483135547;GATA4|0.723840989827;ADAMTS1|2.06213592906;NEURL1|1.59758558433;KIAA1524|1.87046736284;LGR4|0.844291617646;MCM9|0.529617712731	9	360	381	21829
4	4	humoral immune response	GO:0006959	0.181	0.309	0.85	-0.04	17.4994	-2.90715	TNFRSF21|1.37108244594;LOC100858751|1.45692710109;AVD|3.50779025975	3	84	381	21829
4	4	stem cell proliferation	GO:0072089	0.182	0.31	-0.04	-0.27	17.4994	-2.90715	KDR|0.72104711245;CTNNB1|1.53389022987;LRRK2|0.791474374345;ENSGALG00000017188|1.24337799815	4	127	381	21829
4	4	epithelial cell differentiation involved in prostate gland development	GO:0060742	0.191	0.315	0	-0.26	17.4994	-2.90715	CTNNB1|1.53389022987	1	12	381	21829
4	4	positive regulation of response to oxidative stress	GO:1902884	0.191	0.315	0	-0.26	17.4994	-2.90715	MCL1|1.27615554255	1	12	381	21829
4	4	genitalia morphogenesis	GO:0035112	0.191	0.315	0	-0.26	17.4994	-2.90715	CTNNB1|1.53389022987	1	12	381	21829
4	4	negative regulation of biomineral tissue development	GO:0070168	0.191	0.315	0	-0.26	17.4994	-2.90715	PTK2B|1.36853151527	1	12	381	21829
4	4	muscle hypertrophy in response to stress	GO:0003299	0.191	0.315	0	-0.26	17.4994	-2.90715	GATA4|0.723840989827	1	12	381	21829
4	4	ether metabolic process	GO:0018904	0.191	0.315	0	-0.26	17.4994	-2.90715	TXN2|0.831969055464	1	12	381	21829
4	4	regulation of mucus secretion	GO:0070255	0.191	0.315	0	-0.26	17.4994	-2.90715	ADA|1.8185950883	1	12	381	21829
4	4	layer formation in cerebral cortex	GO:0021819	0.191	0.315	0	-0.26	17.4994	-2.90715	CTNNB1|1.53389022987	1	12	381	21829
4	4	circadian regulation of gene expression	GO:0032922	0.192	0.316	-0.08	-0.28	17.4994	-2.90715	CREM|1.41483135547;LGR4|0.844291617646	2	46	381	21829
4	4	visual behavior	GO:0007632	0.192	0.316	-0.1	-0.28	17.4994	-2.90715	DRD1|0.667916609064;DCDC2|1.88748433634	2	46	381	21829
4	4	cellular response to external stimulus	GO:0071496	0.196	0.323	1.48	0.13	17.4994	-2.90715	KIAA1324|2.33494953376;AQP3|0.71301034118;TXLNA|1.29706518442;STAT2|1.53527043729;CAV1|1.57411949433;Gga.52003|0.672739008652;ATF3|1.62193554309;BCL10|1.23077645412	8	319	381	21829
4	4	regulation of catabolic process	GO:0009894	0.196	0.323	2.67	0.44	17.4994	-2.90715	KIAA1324|2.33494953376;TXLNA|1.29706518442;KDR|0.72104711245;ODC1|1.46100117946;USP18|3.0364942117;STAT2|1.53527043729;APAF1|1.30749447235;MDM4|0.799994947044;SAMD9L|2.30929677443;Gga.52003|0.672739008652;LRRK2|0.791474374345;ALAD|0.827150398026;BBS7|1.38203800111;PTK2B|1.36853151527	14	619	381	21829
4	4	protein metabolic process	GO:0019538	0.2	0.327	21.94	5.47	17.4994	-2.90715	AREG|7.44121669097;EGR1|3.3421296557;LOC422316|0.645649535697;DOK5|2.93778650889;TRAF2|1.36829820845;ENSGALG00000011926|0.614385406617;EDA2R|1.75695495575;LOC107054267|1.81407229952;LDLRAD4|1.58052068078;KLB|0.635165466735;KDR|0.72104711245;CASP7|1.31179547191;OLFM1|0.548403303979;ODC1|1.46100117946;Gga.50675|0.703228262501;LOC426015|0.731574520591;RNF216|1.51027961009;MMP17|3.26557648394;TINAGL1…	117	6254	381	21829
4	4	hippocampus development	GO:0021766	0.204	0.327	0.03	-0.25	17.4994	-2.90715	ENSGALG00000013255|1.38566254316;DRD1|0.667916609064	2	48	381	21829
4	4	negative regulation of meiotic cell cycle	GO:0051447	0.205	0.327	0	-0.26	17.4994	-2.90715	HORMAD1|1.84614568341	1	13	381	21829
4	4	embryonic camera-type eye formation	GO:0060900	0.205	0.327	0	-0.26	17.4994	-2.90715	ALDH6|5.03931778278	1	13	381	21829
4	4	organic acid metabolic process	GO:0006082	0.207	0.331	-5.4	-1.67	17.4994	-2.90715	ALDH6|5.03931778278;LTC4S|0.581364748134;CYP2C45|0.204540772836;ENSGALG00000005469|0.251407045821;ODC1|1.46100117946;HYAL3|1.4611553836;CTNNB1|1.53389022987;PTDSS2|0.809449663825;LOC417253|1.94183314967;SULF1|1.84623496011;CAV1|1.57411949433;HAO2|0.609365021982;Gga.5859|0.832291473363;AARS|0.730355854315;DDO|0.57919036485;LTC4SL|0.663503212749;MPC1|1.57759125487;DDC|0.641029034466;ALDH18A1|0.6803…	22	1042	381	21829
4	4	reactive oxygen species biosynthetic process	GO:1903409	0.217	0.341	0.33	-0.17	17.4994	-2.90715	CAV1|1.57411949433;PTK2B|1.36853151527	2	50	381	21829
4	4	antigen processing and presentation of exogenous antigen	GO:0019884	0.219	0.341	0	-0.26	17.4994	-2.90715	B2M|1.32501742659	1	14	381	21829
4	4	negative regulation of lipid transport	GO:0032369	0.219	0.341	0	-0.26	17.4994	-2.90715	ABCG8|2.58379697043	1	14	381	21829
4	4	organic substance biosynthetic process	GO:1901576	0.222	0.346	21.43	5.34	17.4994	-2.90715	AREG|7.44121669097;EGR1|3.3421296557;BAMBI|0.709765064599;ESR2|0.584349694358;ALDH6|5.03931778278;ENSGALG00000015003|1.69925846945;LTC4S|0.581364748134;TRAF2|1.36829820845;SLBP|2.47274141822;EDA2R|1.75695495575;G6PC2|0.628112939858;KDR|0.72104711245;CHCHD10|0.701793819415;ODC1|1.46100117946;HSD3B2|0.506913098881;ELF3|2.35786312493;DACH2|0.511046141535;CHKA|1.63831591304;CTNNB1|1.53389022987;ENSGA…	114	6124	381	21829
4	4	renal system process	GO:0003014	0.23	0.352	-0.12	-0.29	17.4994	-2.90715	AQP3|0.71301034118;SULF1|1.84623496011	2	52	381	21829
4	4	cell division	GO:0051301	0.231	0.352	1.94	0.25	17.4994	-2.90715	MITD1|1.45260306136;HORMAD1|1.84614568341;KIF23|2.3014687619;RB1|1.22194566616;SAMD9L|2.30929677443;PIK3CB|1.3499813135;MTBP|1.45012021739;DCTN3|0.806849053741;PLCB1|0.841374509747;CCNB2|1.72546824984	10	435	381	21829
4	4	heterocycle metabolic process	GO:0046483	0.231	0.352	19.83	4.92	17.4994	-2.90715	AREG|7.44121669097;EGR1|3.3421296557;BAMBI|0.709765064599;ESR2|0.584349694358;TRAF2|1.36829820845;Enpp2|0.647673645637;SLBP|2.47274141822;EDA2R|1.75695495575;CHCHD10|0.701793819415;Gga.50675|0.703228262501;ELF3|2.35786312493;DACH2|0.511046141535;CTNNB1|1.53389022987;STAT2|1.53527043729;HORMAD1|1.84614568341;ENSGALG00000001616|1.95740194633;CMPK2|2.33922614718;JMJD6|1.3849373803;CREM|1.41483135547…	110	5914	381	21829
4	4	positive regulation of isotype switching	GO:0045830	0.232	0.352	0	-0.26	17.4994	-2.90715	EXOSC3|1.35408149715	1	15	381	21829
4	4	positive regulation of tissue remodeling	GO:0034105	0.232	0.352	0	-0.26	17.4994	-2.90715	PPARGC1B|0.71929404264	1	15	381	21829
4	4	cellular response to biotic stimulus	GO:0071216	0.235	0.356	0.1	-0.23	17.4994	-2.90715	CMPK2|2.33922614718;FBXO18|0.786845404531;STAT1|1.5991020336	3	96	381	21829
4	4	negative regulation of catabolic process	GO:0009895	0.236	0.356	-0.45	-0.37	17.4994	-2.90715	MDM4|0.799994947044;Gga.52003|0.672739008652;LRRK2|0.791474374345;ALAD|0.827150398026	4	142	381	21829
4	4	cellular response to extracellular stimulus	GO:0031668	0.237	0.357	1.39	0.11	17.4994	-2.90715	KIAA1324|2.33494953376;AQP3|0.71301034118;TXLNA|1.29706518442;STAT2|1.53527043729;CAV1|1.57411949433;Gga.52003|0.672739008652;ATF3|1.62193554309	7	287	381	21829
4	4	organic substance catabolic process	GO:1901575	0.238	0.359	6.01	1.31	17.4994	-2.90715	TRAF2|1.36829820845;DIO2|6.89401669852;ODC1|1.46100117946;HYAL3|1.4611553836;RNF216|1.51027961009;SMOX|2.00199922244;TINAGL1|0.725072265;USP18|3.0364942117;DNAJB9|1.44516595939;APAF1|1.30749447235;ENPEP|1.56170389002;MDM4|0.799994947044;SAMD9L|2.30929677443;NEU2|1.53889477446;LRRK2|0.791474374345;Gga.5859|0.832291473363;PATL2|1.65279375074;EXOSC3|1.35408149715;DDO|0.57919036485;HINT2|0.7871206254…	32	1603	381	21829
4	4	negative regulation of nervous system development	GO:0051961	0.239	0.359	0.39	-0.15	17.4994	-2.90715	OLFM1|0.548403303979;CTNNB1|1.53389022987;TNFRSF21|1.37108244594;EPHB2|0.739323288032;B2M|1.32501742659	5	190	381	21829
4	4	cellular process involved in reproduction in multicellular organism	GO:0022412	0.242	0.362	0.31	-0.18	17.4994	-2.90715	CTNNB1|1.53389022987;HORMAD1|1.84614568341;TPST2|0.717519475948;BMP6|0.683639986412;NEURL1|1.59758558433	5	191	381	21829
4	4	positive regulation of viral process	GO:0048524	0.243	0.362	0.43	-0.14	17.4994	-2.90715	VPS37B|1.5470110145;JUN|1.72129530614	2	54	381	21829
4	4	membrane docking	GO:0022406	0.245	0.362	-0.13	-0.29	17.4994	-2.90715	VPS45|0.78835140067;EFCC1|0.638390769799;RAB10|1.339376591	3	98	381	21829
4	4	cellular aromatic compound metabolic process	GO:0006725	0.245	0.362	20.65	5.14	17.4994	-2.90715	AREG|7.44121669097;EGR1|3.3421296557;BAMBI|0.709765064599;ESR2|0.584349694358;TRAF2|1.36829820845;Enpp2|0.647673645637;SLBP|2.47274141822;DIO2|6.89401669852;EDA2R|1.75695495575;CHCHD10|0.701793819415;Gga.50675|0.703228262501;ELF3|2.35786312493;DACH2|0.511046141535;CTNNB1|1.53389022987;SULT1B|0.433125267504;STAT2|1.53527043729;HORMAD1|1.84614568341;ENSGALG00000001616|1.95740194633;CMPK2|2.33922614…	110	5935	381	21829
4	4	multicellular organism metabolic process	GO:0044236	0.249	0.366	-0.02	-0.26	17.4994	-2.90715	HINT2|0.787120625411;MMP2|1.33571234528	2	55	381	21829
4	4	response to extracellular stimulus	GO:0009991	0.252	0.37	1.48	0.13	17.4994	-2.90715	KIAA1324|2.33494953376;AQP3|0.71301034118;TXLNA|1.29706518442;STAT2|1.53527043729;CAV1|1.57411949433;Gga.52003|0.672739008652;ATF3|1.62193554309;BCL10|1.23077645412	8	343	381	21829
4	4	regulation of muscle tissue development	GO:1901861	0.254	0.373	0.14	-0.22	17.4994	-2.90715	ENSGALG00000000560|2.34081893229;CTNNB1|1.53389022987;GATA4|0.723840989827	3	100	381	21829
4	4	fibroblast proliferation	GO:0048144	0.256	0.373	0.41	-0.15	17.4994	-2.90715	JUN|1.72129530614;PDGFRA|1.4971794998	2	56	381	21829
4	4	thioester metabolic process	GO:0035383	0.262	0.376	-0.08	-0.28	17.4994	-2.90715	MPC1|1.57759125487;ACSM3|0.769824928427	2	57	381	21829
4	4	cellular metabolic compound salvage	GO:0043094	0.262	0.376	0.43	-0.14	17.4994	-2.90715	APRT|1.47113468999;ADA|1.8185950883	2	57	381	21829
4	4	meiotic chromosome segregation	GO:0045132	0.269	0.384	0.39	-0.15	17.4994	-2.90715	HORMAD1|1.84614568341;CENPC|1.32387208279	2	58	381	21829
4	4	organic hydroxy compound metabolic process	GO:1901615	0.269	0.384	-2.11	-0.81	17.4994	-2.90715	DIO2|6.89401669852;CHKA|1.63831591304;SULT1B|0.433125267504;RETSAT|0.735183329639;BMP6|0.683639986412;Gga.5859|0.832291473363;DRD1|0.667916609064;PTK2B|1.36853151527	8	350	381	21829
4	4	Sertoli cell differentiation	GO:0060008	0.272	0.384	0	-0.26	17.4994	-2.90715	GATA4|0.723840989827	1	18	381	21829
4	4	macromolecule metabolic process	GO:0043170	0.273	0.386	33.6	8.52	17.4994	-2.90715	AREG|7.44121669097;EGR1|3.3421296557;LOC422316|0.645649535697;DOK5|2.93778650889;BAMBI|0.709765064599;ESR2|0.584349694358;TRAF2|1.36829820845;Enpp2|0.647673645637;SLBP|2.47274141822;ENSGALG00000011926|0.614385406617;EDA2R|1.75695495575;LOC107054267|1.81407229952;LDLRAD4|1.58052068078;KLB|0.635165466735;KDR|0.72104711245;CASP7|1.31179547191;OLFM1|0.548403303979;ODC1|1.46100117946;HYAL3|1.461155383…	184	10180	381	21829
4	4	animal organ formation	GO:0048645	0.275	0.388	0.45	-0.14	17.4994	-2.90715	CTNNB1|1.53389022987;SULF1|1.84623496011	2	59	381	21829
4	4	response to mechanical stimulus	GO:0009612	0.282	0.396	0.54	-0.12	17.4994	-2.90715	SLC8A1|1.6234472974;JUN|1.72129530614;BCL10|1.23077645412	3	106	381	21829
4	4	reflex	GO:0060004	0.284	0.396	0	-0.26	17.4994	-2.90715	ALDH6|5.03931778278	1	19	381	21829
4	4	exploration behavior	GO:0035640	0.284	0.396	0	-0.26	17.4994	-2.90715	LRRK2|0.791474374345	1	19	381	21829
4	4	multi-organism reproductive behavior	GO:0044705	0.284	0.396	0	-0.26	17.4994	-2.90715	DRD1|0.667916609064	1	19	381	21829
4	4	regulation of anatomical structure size	GO:0090066	0.289	0.402	-0.57	-0.41	17.4994	-2.90715	AQP3|0.71301034118;OLFM1|0.548403303979;CAV1|1.57411949433;PAK3|1.24999853366;LRRK2|0.791474374345;HTR1D|0.652685417287;ENSGALG00000013255|1.38566254316;DRD1|0.667916609064;PTK2B|1.36853151527	9	410	381	21829
4	3,4	meiotic cell cycle	GO:0051321	0.29	0.403	-0.14	-0.29	17.4994	-2.90715	LOC769510|0.678734228824;HORMAD1|1.84614568341;CENPC|1.32387208279;PLCB1|0.841374509747	4	156	381	21829
4	4	cardiac septum morphogenesis	GO:0060411	0.295	0.407	0.04	-0.25	17.4994	-2.90715	GATA4|0.723840989827;FZD1|1.2605775335	2	62	381	21829
4	4	regulation of response to biotic stimulus	GO:0002831	0.295	0.407	0.38	-0.16	17.4994	-2.90715	RNF216|1.51027961009;DHX58|1.60018700235	2	62	381	21829
4	4	diencephalon development	GO:0021536	0.301	0.412	-0.38	-0.36	17.4994	-2.90715	Enpp2|0.647673645637;TBX19|0.642299516668	2	63	381	21829
4	4	modification of morphology or physiology of other organism	GO:0035821	0.301	0.412	0.4	-0.15	17.4994	-2.90715	JUN|1.72129530614;LOC100858751|1.45692710109	2	63	381	21829
4	4	regulation of translational fidelity	GO:0006450	0.309	0.418	0	-0.26	17.4994	-2.90715	AARS|0.730355854315	1	21	381	21829
4	4	negative regulation of cell adhesion	GO:0007162	0.31	0.418	0.77	-0.05	17.4994	-2.90715	TNFRSF21|1.37108244594;ANXA1|2.31077432719;MMP2|1.33571234528;PTPN2|1.4055286196	4	161	381	21829
4	4	pancreas development	GO:0031016	0.314	0.423	-0.02	-0.26	17.4994	-2.90715	CTNNB1|1.53389022987;BMP6|0.683639986412	2	65	381	21829
4	4	nucleobase-containing compound metabolic process	GO:0006139	0.315	0.424	19.14	4.74	17.4994	-2.90715	AREG|7.44121669097;EGR1|3.3421296557;BAMBI|0.709765064599;ESR2|0.584349694358;TRAF2|1.36829820845;Enpp2|0.647673645637;SLBP|2.47274141822;EDA2R|1.75695495575;CHCHD10|0.701793819415;Gga.50675|0.703228262501;ELF3|2.35786312493;DACH2|0.511046141535;CTNNB1|1.53389022987;STAT2|1.53527043729;HORMAD1|1.84614568341;ENSGALG00000001616|1.95740194633;CMPK2|2.33922614718;JMJD6|1.3849373803;CREM|1.41483135547…	105	5755	381	21829
4	4	response to starvation	GO:0042594	0.318	0.427	1.25	0.07	17.4994	-2.90715	KIAA1324|2.33494953376;TXLNA|1.29706518442;STAT2|1.53527043729;CAV1|1.57411949433;Gga.52003|0.672739008652;ATF3|1.62193554309	6	265	381	21829
4	4	synapse organization	GO:0050808	0.319	0.428	0.74	-0.06	17.4994	-2.90715	CTNNB1|1.53389022987;LRRK2|0.791474374345;SLC9A6|1.22829988709;NEURL1|1.59758558433;ETV5|1.44787340883	5	214	381	21829
4	4	negative regulation of developmental growth	GO:0048640	0.32	0.429	0.46	-0.14	17.4994	-2.90715	ENSGALG00000000560|2.34081893229;WWC2|1.22148831025	2	66	381	21829
4	4	response to inorganic substance	GO:0010035	0.326	0.434	0.79	-0.05	17.4994	-2.90715	TRAF2|1.36829820845;CAV1|1.57411949433;LRRK2|0.791474374345;JUN|1.72129530614;B2M|1.32501742659	5	216	381	21829
4	4	negative regulation of cell division	GO:0051782	0.327	0.435	0.43	-0.14	17.4994	-2.90715	HORMAD1|1.84614568341;MTBP|1.45012021739	2	67	381	21829
4	4	oxidation-reduction process	GO:0055114	0.333	0.439	-6.58	-1.97	17.4994	-2.90715	ALDH6|5.03931778278;LTC4S|0.581364748134;CYP2C45|0.204540772836;DIO2|6.89401669852;ENSGALG00000005469|0.251407045821;ADH6|0.697874532942;D2HGDH|0.782720821658;HSD3B2|0.506913098881;SMOX|2.00199922244;JMJD6|1.3849373803;LOC771069|0.598765834332;RETSAT|0.735183329639;FMO4|0.644369059972;L2HGDH|0.793571437121;HAO2|0.609365021982;TXN2|0.831969055464;CYP17A1|0.373834269713;DDO|0.57919036485;LTC4SL|0.6…	26	1352	381	21829
4	4	cellular extravasation	GO:0045123	0.333	0.439	0	-0.26	17.4994	-2.90715	PLCB1|0.841374509747	1	23	381	21829
4	4	regulation of leukocyte mediated cytotoxicity	GO:0001910	0.333	0.439	0	-0.26	17.4994	-2.90715	B2M|1.32501742659	1	23	381	21829
4	4	interaction with host	GO:0051701	0.333	0.439	0.39	-0.15	17.4994	-2.90715	VPS37B|1.5470110145;CAV1|1.57411949433	2	68	381	21829
4	4	negative regulation of response to oxidative stress	GO:1902883	0.345	0.448	0	-0.26	17.4994	-2.90715	LRRK2|0.791474374345	1	24	381	21829
4	4	cranial nerve morphogenesis	GO:0021602	0.345	0.448	0	-0.26	17.4994	-2.90715	EPHB2|0.739323288032	1	24	381	21829
4	4	leukocyte chemotaxis	GO:0030595	0.354	0.457	0.29	-0.18	17.4994	-2.90715	CHGA|0.510285340718;ANXA1|2.31077432719;PTK2B|1.36853151527	3	121	381	21829
4	4	response to food	GO:0032094	0.356	0.457	0	-0.26	17.4994	-2.90715	BCL10|1.23077645412	1	25	381	21829
4	4	microtubule organizing center organization	GO:0031023	0.359	0.459	0.48	-0.13	17.4994	-2.90715	CTNNB1|1.53389022987;SASS6|1.19405527103;MCPH1|1.65829094452	3	122	381	21829
4	4	actin filament-based process	GO:0030029	0.361	0.461	2.88	0.5	17.4994	-2.90715	ZYX|1.4573592862;KIF23|2.3014687619;EPHA1|2.55931921948;CAV1|1.57411949433;PAK3|1.24999853366;RHOU|1.63787565375;ENSGALG00000013255|1.38566254316;TEK|0.796645934481;ANXA1|2.31077432719;KCNQ1|2.01748826704;PPARGC1B|0.71929404264;PTK2B|1.36853151527;PPM1F|0.843269176783;PDGFRA|1.4971794998	14	711	381	21829
4	4	midbrain development	GO:0030901	0.365	0.465	-0.02	-0.26	17.4994	-2.90715	Enpp2|0.647673645637;ENSGALG00000016069|1.60717215373	2	73	381	21829
4	4	extracellular structure organization	GO:0043062	0.366	0.465	2.58	0.42	17.4994	-2.90715	POSTN|2.22550727221;ZYX|1.4573592862;ELF3|2.35786312493;Gga.20508|1.35097788843;SULF1|1.84623496011;EPHA1|2.55931921948;CHADL|1.74521586873;PAK3|1.24999853366;ECM2|1.73608171206;PTK2B|1.36853151527;PDGFRA|1.4971794998	11	550	381	21829
4	4	chromosome segregation	GO:0007059	0.367	0.465	0.99	0	17.4994	-2.90715	CENPN|1.78646558873;CTNNB1|1.53389022987;HORMAD1|1.84614568341;RB1|1.22194566616;CENPC|1.32387208279;DDX3X|1.19850056345	6	281	381	21829
4	4	organelle organization	GO:0006996	0.367	0.465	12.9	3.11	17.4994	-2.90715	Mx|4.49133354175;KIAA1324|2.33494953376;SPTBN5|8.47980831078;DYSF|0.66176762937;TXLNA|1.29706518442;ZYX|1.4573592862;KDR|0.72104711245;ENSGALG00000006597|0.563222832828;CENPN|1.78646558873;CHCHD10|0.701793819415;SMCHD1|1.3594294303;NAV1|1.5266488403;CTNNB1|1.53389022987;STAT2|1.53527043729;HORMAD1|1.84614568341;ENSGALG00000001616|1.95740194633;KIF23|2.3014687619;MCL1|1.27615554255;JMJD6|1.3849373…	65	3562	381	21829
4	3,4	reproductive behavior	GO:0019098	0.367	0.465	0	-0.26	17.4994	-2.90715	DRD1|0.667916609064	1	26	381	21829
4	4	response to fluid shear stress	GO:0034405	0.367	0.465	0	-0.26	17.4994	-2.90715	PTK2B|1.36853151527	1	26	381	21829
4	4	cytokinesis	GO:0000910	0.373	0.472	0.09	-0.23	17.4994	-2.90715	MITD1|1.45260306136;KIF23|2.3014687619;DCTN3|0.806849053741	3	125	381	21829
4	4	cerebellar Purkinje cell layer development	GO:0021680	0.379	0.475	0	-0.26	17.4994	-2.90715	AARS|0.730355854315	1	27	381	21829
4	4	regulation of lipid storage	GO:0010883	0.379	0.475	0	-0.26	17.4994	-2.90715	PTPN2|1.4055286196	1	27	381	21829
4	4	response to transition metal nanoparticle	GO:1990267	0.379	0.475	0	-0.26	17.4994	-2.90715	LRRK2|0.791474374345	1	27	381	21829
4	4	cellular response to abiotic stimulus	GO:0071214	0.381	0.478	0.87	-0.03	17.4994	-2.90715	EGR1|3.3421296557;HYAL3|1.4611553836;ENSGALG00000017188|1.24337799815;BCL10|1.23077645412	4	179	381	21829
4	4	single-organism catabolic process	GO:0044712	0.381	0.478	1.17	0.05	17.4994	-2.90715	KIAA1324|2.33494953376;TXLNA|1.29706518442;HYAL3|1.4611553836;STAT2|1.53527043729;DNAJB9|1.44516595939;NEU2|1.53889477446;Gga.52003|0.672739008652;Gga.5859|0.832291473363;DDO|0.57919036485;HINT2|0.787120625411;PLA2G4B|0.679492584184;ADA|1.8185950883;SAMHD1|1.35203095896;DERA|0.712751783833;MMP2|1.33571234528;PLCB1|0.841374509747;CEMIP|0.647800358145	17	887	381	21829
4	4	cell recognition	GO:0008037	0.384	0.48	0.08	-0.23	17.4994	-2.90715	LOC101750363|0.599688637315;JMJD6|1.3849373803	2	76	381	21829
4	4	endocrine process	GO:0050886	0.384	0.48	-0.03	-0.26	17.4994	-2.90715	BMP6|0.683639986412;ENPEP|1.56170389002	2	76	381	21829
4	4	mononuclear cell migration	GO:0071674	0.389	0.484	0	-0.26	17.4994	-2.90715	ANXA1|2.31077432719	1	28	381	21829
4	4	prostate gland morphogenesis	GO:0060512	0.4	0.494	0	-0.26	17.4994	-2.90715	SULF1|1.84623496011	1	29	381	21829
4	4	negative regulation of response to endoplasmic reticulum stress	GO:1903573	0.4	0.494	0	-0.26	17.4994	-2.90715	LRRK2|0.791474374345	1	29	381	21829
4	3,4	maintenance of location	GO:0051235	0.409	0.503	0.36	-0.16	17.4994	-2.90715	CAV1|1.57411949433;DRD1|0.667916609064;PTK2B|1.36853151527;PTPN2|1.4055286196;CEMIP|0.647800358145	5	240	381	21829
4	4	isotype switching	GO:0045190	0.411	0.503	0	-0.26	17.4994	-2.90715	EXOSC3|1.35408149715	1	30	381	21829
4	4	cellular response to estrogen stimulus	GO:0071391	0.411	0.503	0	-0.26	17.4994	-2.90715	LOC107049138|0.406769312928	1	30	381	21829
4	4	meiotic cell cycle process	GO:1903046	0.411	0.503	0.08	-0.24	17.4994	-2.90715	HORMAD1|1.84614568341;CENPC|1.32387208279;PLCB1|0.841374509747	3	133	381	21829
4	3,4	cell growth	GO:0016049	0.411	0.504	0.73	-0.07	17.4994	-2.90715	ENSGALG00000000560|2.34081893229;OLFM1|0.548403303979;RB1|1.22194566616;IGFBP1|0.483225059773;CYFIP2|0.70777772292;ENSGALG00000013255|1.38566254316;SLC9A6|1.22829988709	7	350	381	21829
4	4	cellular oxidant detoxification	GO:0098869	0.426	0.516	-0.41	-0.36	17.4994	-2.90715	LTC4S|0.581364748134;LTC4SL|0.663503212749	2	83	381	21829
4	4	cellular catabolic process	GO:0044248	0.428	0.518	6.97	1.56	17.4994	-2.90715	CYP2C45|0.204540772836;DIO2|6.89401669852;ENSGALG00000005469|0.251407045821;KIAA1324|2.33494953376;TXLNA|1.29706518442;KDR|0.72104711245;HYAL3|1.4611553836;RNF216|1.51027961009;TINAGL1|0.725072265;USP18|3.0364942117;STAT2|1.53527043729;DNAJB9|1.44516595939;FMO4|0.644369059972;APAF1|1.30749447235;ENPEP|1.56170389002;NEU2|1.53889477446;Gga.52003|0.672739008652;LRRK2|0.791474374345;PATL2|1.652793750…	30	1645	381	21829
4	4	retina development in camera-type eye	GO:0060041	0.429	0.519	0.13	-0.22	17.4994	-2.90715	JMJD6|1.3849373803;EPHB2|0.739323288032;PDGFRA|1.4971794998	3	137	381	21829
4	4	membrane biogenesis	GO:0044091	0.431	0.519	0	-0.26	17.4994	-2.90715	CAV1|1.57411949433	1	32	381	21829
4	4	appendage development	GO:0048736	0.432	0.52	0.8	-0.05	17.4994	-2.90715	CTNNB1|1.53389022987;SULF1|1.84623496011;BBS7|1.38203800111;ENSGALG00000016069|1.60717215373	4	192	381	21829
4	4	behavioral fear response	GO:0001662	0.441	0.527	0	-0.26	17.4994	-2.90715	DRD1|0.667916609064	1	33	381	21829
4	4	neurological system process	GO:0050877	0.448	0.534	-2.87	-1	17.4994	-2.90715	ALDH6|5.03931778278;SORCS3|5.33763570384;ACPP|5.18185884667;CHRNB3|0.355088378424;TNFRSF21|1.37108244594;AARS|0.730355854315;ENSGALG00000013255|1.38566254316;RGS9BP|1.47871315545;DRD1|0.667916609064;EPHB2|0.739323288032;GJC1|0.685252465879;DCDC2|1.88748433634;PLCB1|0.841374509747;LRIG1|0.813354123633;CEMIP|0.647800358145	15	812	381	21829
4	4	centriole replication	GO:0007099	0.451	0.534	0	-0.26	17.4994	-2.90715	SASS6|1.19405527103	1	34	381	21829
4	4	response to antibiotic	GO:0046677	0.451	0.534	0	-0.26	17.4994	-2.90715	HYAL3|1.4611553836	1	34	381	21829
4	4	cellular biosynthetic process	GO:0044249	0.455	0.539	19.81	4.92	17.4994	-2.90715	AREG|7.44121669097;EGR1|3.3421296557;BAMBI|0.709765064599;ESR2|0.584349694358;ALDH6|5.03931778278;ENSGALG00000015003|1.69925846945;LTC4S|0.581364748134;TRAF2|1.36829820845;SLBP|2.47274141822;EDA2R|1.75695495575;CHCHD10|0.701793819415;ODC1|1.46100117946;ELF3|2.35786312493;DACH2|0.511046141535;CHKA|1.63831591304;CTNNB1|1.53389022987;ENSGALG00000001808|0.811733936153;STAT2|1.53527043729;ENSGALG00000…	107	6050	381	21829
4	4	ensheathment of neurons	GO:0007272	0.456	0.54	0.32	-0.17	17.4994	-2.90715	CTNNB1|1.53389022987;TNFRSF21|1.37108244594	2	88	381	21829
4	4	cellular nitrogen compound metabolic process	GO:0034641	0.459	0.543	21.42	5.34	17.4994	-2.90715	AREG|7.44121669097;EGR1|3.3421296557;BAMBI|0.709765064599;ESR2|0.584349694358;TRAF2|1.36829820845;Enpp2|0.647673645637;SLBP|2.47274141822;EDA2R|1.75695495575;OLFM1|0.548403303979;CHCHD10|0.701793819415;ODC1|1.46100117946;Gga.50675|0.703228262501;ELF3|2.35786312493;DACH2|0.511046141535;SMOX|2.00199922244;CHKA|1.63831591304;CTNNB1|1.53389022987;STAT2|1.53527043729;HORMAD1|1.84614568341;ENSGALG00000…	119	6740	381	21829
4	4	oocyte differentiation	GO:0009994	0.46	0.543	0	-0.26	17.4994	-2.90715	CTNNB1|1.53389022987	1	35	381	21829
4	4	endocrine pancreas development	GO:0031018	0.46	0.543	0	-0.26	17.4994	-2.90715	BMP6|0.683639986412	1	35	381	21829
4	4	cranial skeletal system development	GO:1904888	0.47	0.551	0	-0.26	17.4994	-2.90715	PDGFRA|1.4971794998	1	36	381	21829
4	4	regulation of muscle adaptation	GO:0043502	0.479	0.558	0	-0.26	17.4994	-2.90715	ENSGALG00000000560|2.34081893229	1	37	381	21829
4	4	positive regulation of lipid transport	GO:0032370	0.479	0.558	0	-0.26	17.4994	-2.90715	BMP6|0.683639986412	1	37	381	21829
4	4	negative regulation of coagulation	GO:0050819	0.479	0.558	0	-0.26	17.4994	-2.90715	PDGFRA|1.4971794998	1	37	381	21829
4	4	positive regulation of nervous system development	GO:0051962	0.481	0.56	0.96	0	17.4994	-2.90715	CTNNB1|1.53389022987;BMP6|0.683639986412;ENSGALG00000013255|1.38566254316;NEURL1|1.59758558433;EPHB2|0.739323288032;PTK2B|1.36853151527	6	318	381	21829
4	4	germ cell development	GO:0007281	0.505	0.58	0.66	-0.08	17.4994	-2.90715	CTNNB1|1.53389022987;HORMAD1|1.84614568341;NEURL1|1.59758558433	3	154	381	21829
4	4	negative regulation of muscle organ development	GO:0048635	0.506	0.58	0	-0.26	17.4994	-2.90715	ENSGALG00000000560|2.34081893229	1	40	381	21829
4	4	positive regulation of response to wounding	GO:1903036	0.507	0.581	0.6	-0.1	17.4994	-2.90715	ANXA1|2.31077432719;TLR1B|1.73947268267	2	97	381	21829
4	4	regulation of cell growth	GO:0001558	0.513	0.586	0.58	-0.11	17.4994	-2.90715	ENSGALG00000000560|2.34081893229;OLFM1|0.548403303979;RB1|1.22194566616;IGFBP1|0.483225059773;ENSGALG00000013255|1.38566254316	5	271	381	21829
4	4	negative regulation of muscle tissue development	GO:1901862	0.523	0.594	0	-0.26	17.4994	-2.90715	ENSGALG00000000560|2.34081893229	1	42	381	21829
4	4	appendage morphogenesis	GO:0035107	0.527	0.598	0.66	-0.08	17.4994	-2.90715	CTNNB1|1.53389022987;SULF1|1.84623496011;ENSGALG00000016069|1.60717215373	3	159	381	21829
4	4	fertilization	GO:0009566	0.529	0.6	-0.22	-0.31	17.4994	-2.90715	TPST2|0.717519475948;PLCB1|0.841374509747	2	101	381	21829
4	4	aging	GO:0007568	0.534	0.603	-0.04	-0.27	17.4994	-2.90715	LRRK2|0.791474374345;ENSGALG00000013255|1.38566254316	2	102	381	21829
4	4	cerebellar cortex development	GO:0021695	0.54	0.607	0	-0.26	17.4994	-2.90715	AARS|0.730355854315	1	44	381	21829
4	4	interaction with symbiont	GO:0051702	0.54	0.607	0	-0.26	17.4994	-2.90715	JUN|1.72129530614	1	44	381	21829
4	4	lymphocyte migration	GO:0072676	0.548	0.614	0	-0.26	17.4994	-2.90715	PTK2B|1.36853151527	1	45	381	21829
4	4	somatic diversification of immune receptors via germline recombination within a single locus	GO:0002562	0.548	0.614	0	-0.26	17.4994	-2.90715	EXOSC3|1.35408149715	1	45	381	21829
4	4	reactive oxygen species metabolic process	GO:0072593	0.548	0.614	0.1	-0.23	17.4994	-2.90715	CAV1|1.57411949433;LRRK2|0.791474374345;PTK2B|1.36853151527	3	164	381	21829
4	4	cell adhesion mediated by integrin	GO:0033627	0.563	0.626	0	-0.26	17.4994	-2.90715	ADA|1.8185950883	1	47	381	21829
4	4	antigen processing and presentation of peptide antigen	GO:0048002	0.586	0.647	0	-0.26	17.4994	-2.90715	B2M|1.32501742659	1	50	381	21829
4	4	regulation of membrane lipid distribution	GO:0097035	0.593	0.652	0	-0.26	17.4994	-2.90715	ATP10A|1.35816680432	1	51	381	21829
4	4	cellular amino acid metabolic process	GO:0006520	0.597	0.655	-1.28	-0.59	17.4994	-2.90715	ODC1|1.46100117946;PTDSS2|0.809449663825;LOC417253|1.94183314967;AARS|0.730355854315;DDO|0.57919036485;DDC|0.641029034466;ALDH18A1|0.680397083289	7	418	381	21829
4	4	glycosyl compound metabolic process	GO:1901657	0.597	0.655	1.54	0.15	17.4994	-2.90715	CHCHD10|0.701793819415;TK1|1.74142444461;ACPP|5.18185884667;APRT|1.47113468999;ADA|1.8185950883	5	298	381	21829
4	4	negative regulation of transmembrane transport	GO:0034763	0.6	0.657	0	-0.26	17.4994	-2.90715	CAV1|1.57411949433	1	52	381	21829
4	4	microtubule cytoskeleton organization	GO:0000226	0.604	0.662	1.35	0.1	17.4994	-2.90715	NAV1|1.5266488403;CTNNB1|1.53389022987;NEURL1|1.59758558433;SASS6|1.19405527103;BIRC5|1.81523469204;CENPC|1.32387208279;SRGAP2|1.24776195493;MCPH1|1.65829094452	8	481	381	21829
4	4	neural nucleus development	GO:0048857	0.607	0.663	0	-0.26	17.4994	-2.90715	ALDH6|5.03931778278	1	53	381	21829
4	4	RNA localization	GO:0006403	0.613	0.669	0.52	-0.12	17.4994	-2.90715	SLBP|2.47274141822;EXOSC3|1.35408149715	2	118	381	21829
4	4	negative regulation of ossification	GO:0030279	0.614	0.669	0	-0.26	17.4994	-2.90715	PTK2B|1.36853151527	1	54	381	21829
4	4	demethylation	GO:0070988	0.614	0.669	0	-0.26	17.4994	-2.90715	JMJD6|1.3849373803	1	54	381	21829
4	4	organonitrogen compound metabolic process	GO:1901564	0.623	0.677	21.73	5.42	17.4994	-2.90715	AREG|7.44121669097;EGR1|3.3421296557;LOC422316|0.645649535697;DOK5|2.93778650889;DIO2|6.89401669852;LOC107054267|1.81407229952;KDR|0.72104711245;CASP7|1.31179547191;OLFM1|0.548403303979;CHCHD10|0.701793819415;ODC1|1.46100117946;HYAL3|1.4611553836;RNF216|1.51027961009;SMOX|2.00199922244;MMP17|3.26557648394;CHKA|1.63831591304;TINAGL1|0.725072265;SULT1B|0.433125267504;USP18|3.0364942117;TPST2|0.7175…	106	6205	381	21829
4	4	negative regulation of cell cycle	GO:0045786	0.623	0.677	0.88	-0.03	17.4994	-2.90715	CTNNB1|1.53389022987;HORMAD1|1.84614568341;MDM4|0.799994947044;RB1|1.22194566616;MTBP|1.45012021739;ZNF830|1.20104993437	6	368	381	21829
4	4	cellular macromolecule metabolic process	GO:0044260	0.628	0.68	27.83	7.01	17.4994	-2.90715	AREG|7.44121669097;EGR1|3.3421296557;LOC422316|0.645649535697;DOK5|2.93778650889;BAMBI|0.709765064599;ESR2|0.584349694358;TRAF2|1.36829820845;SLBP|2.47274141822;ENSGALG00000011926|0.614385406617;EDA2R|1.75695495575;LDLRAD4|1.58052068078;KLB|0.635165466735;KDR|0.72104711245;Gga.50675|0.703228262501;ELF3|2.35786312493;LOC426015|0.731574520591;RNF216|1.51027961009;DACH2|0.511046141535;TINAGL1|0.7250…	159	9262	381	21829
4	4	negative regulation of lipid metabolic process	GO:0045833	0.634	0.685	0	-0.26	17.4994	-2.90715	ENSGALG00000015003|1.69925846945	1	57	381	21829
4	4	neural retina development	GO:0003407	0.64	0.69	0	-0.26	17.4994	-2.90715	EPHB2|0.739323288032	1	58	381	21829
4	4	receptor internalization	GO:0031623	0.64	0.69	0	-0.26	17.4994	-2.90715	CAV1|1.57411949433	1	58	381	21829
4	4	localization within membrane	GO:0051668	0.64	0.69	0	-0.26	17.4994	-2.90715	ETV5|1.44787340883	1	58	381	21829
4	4	cofactor metabolic process	GO:0051186	0.646	0.694	-0.25	-0.32	17.4994	-2.90715	SLC25A38|1.3534195298;UROD|0.803995373732;ALAD|0.827150398026;MPC1|1.57759125487;MOCOS|1.61218438943;ACSM3|0.769824928427	6	377	381	21829
4	4	establishment of organelle localization	GO:0051656	0.654	0.7	0.39	-0.15	17.4994	-2.90715	CTNNB1|1.53389022987;KIF23|2.3014687619;CHGA|0.510285340718;LRRK2|0.791474374345;MCPH1|1.65829094452	5	318	381	21829
4	4	regulation of cellular component size	GO:0032535	0.66	0.704	0.41	-0.15	17.4994	-2.90715	AQP3|0.71301034118;OLFM1|0.548403303979;PAK3|1.24999853366;ENSGALG00000013255|1.38566254316;PTK2B|1.36853151527	5	320	381	21829
4	4	transmission of nerve impulse	GO:0019226	0.676	0.718	0	-0.26	17.4994	-2.90715	DRD1|0.667916609064	1	64	381	21829
4	4	multicellular organismal response to stress	GO:0033555	0.676	0.718	0	-0.26	17.4994	-2.90715	DRD1|0.667916609064	1	64	381	21829
4	4	lens development in camera-type eye	GO:0002088	0.682	0.722	0	-0.26	17.4994	-2.90715	CTNNB1|1.53389022987	1	65	381	21829
4	4	cellular aldehyde metabolic process	GO:0006081	0.693	0.731	0	-0.26	17.4994	-2.90715	ALDH6|5.03931778278	1	67	381	21829
4	4	response to heat	GO:0009408	0.693	0.731	0	-0.26	17.4994	-2.90715	DNAJA4|1.29285201076	1	67	381	21829
4	4	cerebellum development	GO:0021549	0.693	0.731	0	-0.26	17.4994	-2.90715	AARS|0.730355854315	1	67	381	21829
4	4	stem cell population maintenance	GO:0019827	0.693	0.731	0.31	-0.17	17.4994	-2.90715	ENSGALG00000017188|1.24337799815;MCPH1|1.65829094452	2	137	381	21829
4	4	ribonucleoprotein complex biogenesis	GO:0022613	0.704	0.739	0.72	-0.07	17.4994	-2.90715	MPHOSPH10|1.26344218875;TXNL4A|1.28327404132;PATL2|1.65279375074;EXOSC3|1.35408149715;RCL1|0.829555053742;URB2|1.19220940985	6	401	381	21829
4	4	centrosome duplication	GO:0051298	0.709	0.742	0	-0.26	17.4994	-2.90715	SASS6|1.19405527103	1	70	381	21829
4	4	positive regulation of synaptic transmission	GO:0050806	0.719	0.751	0	-0.26	17.4994	-2.90715	DRD1|0.667916609064	1	72	381	21829
4	4	carbohydrate metabolic process	GO:0005975	0.724	0.756	-1.07	-0.54	17.4994	-2.90715	G6PC2|0.628112939858;KLB|0.635165466735;HYAL3|1.4611553836;ENSGALG00000001808|0.811733936153;NEU2|1.53889477446;SLC3A1|0.704312249732;PHKG1|0.827630853747;ATF3|1.62193554309;NANS|0.531912884041;PTK2B|1.36853151527;GALNT2|1.67550975305;PTPN2|1.4055286196;UGT1A1|0.771801735252	13	849	381	21829
4	4	single-organism carbohydrate metabolic process	GO:0044723	0.741	0.772	-0.14	-0.29	17.4994	-2.90715	G6PC2|0.628112939858;ENSGALG00000001808|0.811733936153;NEU2|1.53889477446;PHKG1|0.827630853747;ATF3|1.62193554309;NANS|0.531912884041;PTK2B|1.36853151527;GALNT2|1.67550975305;PTPN2|1.4055286196;UGT1A1|0.771801735252	10	673	381	21829
4	4	metencephalon development	GO:0022037	0.747	0.778	0	-0.26	17.4994	-2.90715	AARS|0.730355854315	1	78	381	21829
4	4	adult locomotory behavior	GO:0008344	0.769	0.795	0	-0.26	17.4994	-2.90715	DRD1|0.667916609064	1	83	381	21829
4	4	regulation of microtubule-based process	GO:0032886	0.771	0.798	0.41	-0.15	17.4994	-2.90715	CTNNB1|1.53389022987;MCPH1|1.65829094452	2	160	381	21829
4	4	spermatid differentiation	GO:0048515	0.773	0.799	0	-0.26	17.4994	-2.90715	NEURL1|1.59758558433	1	84	381	21829
4	4	regulation of neurotransmitter levels	GO:0001505	0.78	0.806	-0.19	-0.3	17.4994	-2.90715	LRRK2|0.791474374345;PDZD11|0.822107973381	2	163	381	21829
4	4	organelle localization	GO:0051640	0.799	0.823	0.39	-0.15	17.4994	-2.90715	CTNNB1|1.53389022987;KIF23|2.3014687619;CHGA|0.510285340718;LRRK2|0.791474374345;MCPH1|1.65829094452	5	382	381	21829
4	4	microtubule-based movement	GO:0007018	0.802	0.825	-0.36	-0.35	17.4994	-2.90715	KIF23|2.3014687619;IFT57|0.670051275097;DYNC1I1|0.398484978312	3	244	381	21829
4	4	detection of external stimulus	GO:0009581	0.819	0.839	0	-0.26	17.4994	-2.90715	RGS9BP|1.47871315545	1	97	381	21829
4	4	detection of abiotic stimulus	GO:0009582	0.819	0.839	0	-0.26	17.4994	-2.90715	RGS9BP|1.47871315545	1	97	381	21829
4	4	response to temperature stimulus	GO:0009266	0.84	0.858	0	-0.26	17.4994	-2.90715	DNAJA4|1.29285201076	1	104	381	21829
4	4	negative regulation of cell growth	GO:0030308	0.859	0.875	0	-0.26	17.4994	-2.90715	ENSGALG00000000560|2.34081893229	1	111	381	21829
4	4	hindbrain development	GO:0030902	0.869	0.883	0	-0.26	17.4994	-2.90715	AARS|0.730355854315	1	115	381	21829
4	4	DNA integrity checkpoint	GO:0031570	0.884	0.896	0	-0.26	17.4994	-2.90715	ZNF830|1.20104993437	1	122	381	21829
4	4	spindle organization	GO:0007051	0.903	0.914	0	-0.26	17.4994	-2.90715	BIRC5|1.81523469204	1	132	381	21829
4	4	adult behavior	GO:0030534	0.908	0.917	0	-0.26	17.4994	-2.90715	DRD1|0.667916609064	1	135	381	21829
4	4	regulation of protein stability	GO:0031647	0.921	0.929	0	-0.26	17.4994	-2.90715	MDM4|0.799994947044	1	144	381	21829
4	4	generation of precursor metabolites and energy	GO:0006091	0.929	0.936	-0.12	-0.29	17.4994	-2.90715	CHCHD10|0.701793819415;PHKG1|0.827630853747;FASTKD3|1.31838045549	3	329	381	21829
4	4	cellular component disassembly	GO:0022411	0.948	0.953	0.42	-0.15	17.4994	-2.90715	TXLNA|1.29706518442;STAT2|1.53527043729;APAF1|1.30749447235	3	353	381	21829
4	4	detection of chemical stimulus	GO:0009593	0.962	0.966	0	-0.26	17.4994	-2.90715	TLR1B|1.73947268267	1	185	381	21829
4	4	detection of stimulus involved in sensory perception	GO:0050906	0.974	0.977	0	-0.26	17.4994	-2.90715	RGS9BP|1.47871315545	1	207	381	21829
5	5	cardiovascular system development	GO:0072358	1.35e-10	8.94e-08	7.4	1.68	17.4994	-2.90715	Enpp2|0.647673645637;ENSGALG00000000560|2.34081893229;KDR|0.72104711245;CASP7|1.31179547191;OLFM1|0.548403303979;ZFAND5|1.27525497026;CTNNB1|1.53389022987;CCM2|1.25374990489;JMJD6|1.3849373803;CBY1|0.475182144061;SULF1|1.84623496011;EPHA1|2.55931921948;ENPEP|1.56170389002;CAV1|1.57411949433;LAMA4|1.57398136736;SLC8A1|1.6234472974;GATA4|0.723840989827;JUN|1.72129530614;ADAMTS1|2.06213592906;ENSGAL…	40	723	381	21829
5	4,5	animal organ development	GO:0048513	1.33e-09	6.88e-07	14.99	3.66	17.4994	-2.90715	EGR1|3.3421296557;BAMBI|0.709765064599;ALDH6|5.03931778278;RSAD2|5.13536401043;Enpp2|0.647673645637;CCDC85C|0.718895369072;ENSGALG00000000560|2.34081893229;LDLRAD4|1.58052068078;KDR|0.72104711245;CASP7|1.31179547191;OLFM1|0.548403303979;ODC1|1.46100117946;SMCHD1|1.3594294303;HYAL3|1.4611553836;ZFAND5|1.27525497026;CTNNB1|1.53389022987;Gga.20508|1.35097788843;CCM2|1.25374990489;ZDHHC21|1.345694032…	81	2348	381	21829
5	5	circulatory system development	GO:0072359	1.72e-09	7.28e-07	7.4	1.68	17.4994	-2.90715	Enpp2|0.647673645637;ENSGALG00000000560|2.34081893229;KDR|0.72104711245;CASP7|1.31179547191;OLFM1|0.548403303979;ZFAND5|1.27525497026;CTNNB1|1.53389022987;CCM2|1.25374990489;JMJD6|1.3849373803;CBY1|0.475182144061;SULF1|1.84623496011;EPHA1|2.55931921948;ENPEP|1.56170389002;CAV1|1.57411949433;LAMA4|1.57398136736;SLC8A1|1.6234472974;GATA4|0.723840989827;JUN|1.72129530614;ADAMTS1|2.06213592906;ENSGAL…	40	789	381	21829
5	4,5	regulation of cytokine production	GO:0001817	2.59e-08	7.09e-06	5.11	1.08	17.4994	-2.90715	EGR1|3.3421296557;TRAF2|1.36829820845;RSAD2|5.13536401043;RNF216|1.51027961009;CTNNB1|1.53389022987;SULF1|1.84623496011;ENSGALG00000022871|0.540478025959;NMI|1.36672136914;TXK|1.5711965176;TNFRSF4|1.60491648849;UBASH3A|1.32848017419;GATA4|0.723840989827;TNFRSF21|1.37108244594;DHX58|1.60018700235;TEK|0.796645934481;ANXA1|2.31077432719;TLR1B|1.73947268267;AGPAT2|1.83783401777;LGR4|0.844291617646;BC…	24	361	381	21829
5	5	vasculature development	GO:0001944	3.39e-08	8.29e-06	4.76	0.99	17.4994	-2.90715	Enpp2|0.647673645637;KDR|0.72104711245;ZFAND5|1.27525497026;CTNNB1|1.53389022987;CCM2|1.25374990489;JMJD6|1.3849373803;SULF1|1.84623496011;EPHA1|2.55931921948;ENPEP|1.56170389002;CAV1|1.57411949433;LAMA4|1.57398136736;GATA4|0.723840989827;JUN|1.72129530614;ENSGALG00000017188|1.24337799815;ENSGALG00000013255|1.38566254316;TIE1|0.749943838744;PIK3CB|1.3499813135;ANG|2.2736491328;TMEM204|0.758090724…	28	483	381	21829
5	5	cellular response to organic substance	GO:0071310	5.54e-08	1.26e-05	10.96	2.61	17.4994	-2.90715	EGR1|3.3421296557;LOC422316|0.645649535697;DOK5|2.93778650889;BAMBI|0.709765064599;ESR2|0.584349694358;ENSGALG00000015003|1.69925846945;TRAF2|1.36829820845;LDLRAD4|1.58052068078;ZYX|1.4573592862;KLB|0.635165466735;KDR|0.72104711245;HYAL3|1.4611553836;LOC107049138|0.406769312928;CTNNB1|1.53389022987;CMPK2|2.33922614718;BMP6|0.683639986412;SULF1|1.84623496011;CISH|2.40940161548;NMI|1.36672136914;TX…	57	1539	381	21829
5	3,5	response to other organism	GO:0051707	1.85e-07	2.97e-05	6.69	1.49	17.4994	-2.90715	RSAD2|5.13536401043;Mx|4.49133354175;OASL|5.73791499316;ODC1|1.46100117946;DDX60|2.96644828861;HYAL3|1.4611553836;RNF216|1.51027961009;LOC101750363|0.599688637315;CMPK2|2.33922614718;ENSGALG00000012751|0.740755364476;CAV1|1.57411949433;CHGA|0.510285340718;HNRNPA0|1.33888085094;JUN|1.72129530614;TNFRSF21|1.37108244594;DHX58|1.60018700235;STAT1|1.5991020336;PPM1D|1.22320418779;IFIH1|1.37067763428;S…	25	431	381	21829
5	5	response to cytokine	GO:0034097	2.53e-07	3.46e-05	4.87	1.02	17.4994	-2.90715	EGR1|3.3421296557;TRAF2|1.36829820845;HYAL3|1.4611553836;MCL1|1.27615554255;CISH|2.40940161548;NMI|1.36672136914;TXK|1.5711965176;CAV1|1.57411949433;TNFRSF4|1.60491648849;PARP9|1.54384698366;ACKR4|0.582258903526;JUN|1.72129530614;TNFRSF21|1.37108244594;ENSGALG00000013255|1.38566254316;ALAD|0.827150398026;IL22RA2|0.537100829955;STAT1|1.5991020336;LIFR|0.741699242516;NFIL3|1.41980278598;MPC1|1.5775…	26	469	381	21829
5	4,5	positive regulation of cytokine production	GO:0001819	4.91e-07	5.8e-05	4.14	0.83	17.4994	-2.90715	EGR1|3.3421296557;TRAF2|1.36829820845;RSAD2|5.13536401043;CTNNB1|1.53389022987;SULF1|1.84623496011;ENSGALG00000022871|0.540478025959;TXK|1.5711965176;GATA4|0.723840989827;DHX58|1.60018700235;TEK|0.796645934481;ANXA1|2.31077432719;TLR1B|1.73947268267;AGPAT2|1.83783401777;BCL10|1.23077645412;PLCB1|0.841374509747;B2M|1.32501742659;IL18R1|1.81050856167	17	225	381	21829
5	5	programmed cell death	GO:0012501	7.07e-07	7.65e-05	8.9	2.07	17.4994	-2.90715	EGR1|3.3421296557;ALDH6|5.03931778278;TRAF2|1.36829820845;BIRC2|1.51608463736;KIAA1324|2.33494953376;EDA2R|1.75695495575;KDR|0.72104711245;CASP7|1.31179547191;CTNNB1|1.53389022987;MCL1|1.27615554255;RIPK2|1.50072341745;BMP6|0.683639986412;HIP1R|1.27082603805;APAF1|1.30749447235;WT1|1.86506967113;MDM4|0.799994947044;RB1|1.22194566616;CAV1|1.57411949433;TNFRSF4|1.60491648849;PAK3|1.24999853366;HELL…	48	1296	381	21829
5	4,5	positive regulation of cell death	GO:0010942	2.44e-06	0.000201	4.4	0.89	17.4994	-2.90715	ALDH6|5.03931778278;TRAF2|1.36829820845;CTNNB1|1.53389022987;MCL1|1.27615554255;RIPK2|1.50072341745;APAF1|1.30749447235;WT1|1.86506967113;CAV1|1.57411949433;LRRK2|0.791474374345;JUN|1.72129530614;PIK3CB|1.3499813135;NEURL1|1.59758558433;ANXA1|2.31077432719;FBXO18|0.786845404531;HOXA5|0.629049607874;BTG1|1.26874905133;ATF3|1.62193554309;IFT57|0.670051275097;SIGLEC1|2.36629238304;BCL10|1.2307764541…	22	400	381	21829
5	4,5	regulation of cell death	GO:0010941	2.61e-06	0.00021	7.88	1.8	17.4994	-2.90715	EGR1|3.3421296557;ALDH6|5.03931778278;TRAF2|1.36829820845;BIRC2|1.51608463736;KIAA1324|2.33494953376;KDR|0.72104711245;CTNNB1|1.53389022987;MCL1|1.27615554255;RIPK2|1.50072341745;BMP6|0.683639986412;APAF1|1.30749447235;WT1|1.86506967113;MDM4|0.799994947044;CAV1|1.57411949433;TNFRSF4|1.60491648849;PAK3|1.24999853366;HELLS|1.39942068997;LRRK2|0.791474374345;JUN|1.72129530614;TNFRSF21|1.37108244594;…	42	1118	381	21829
5	5	hemopoiesis	GO:0030097	3.98e-06	0.000302	5.67	1.22	17.4994	-2.90715	EGR1|3.3421296557;RSAD2|5.13536401043;KDR|0.72104711245;CTNNB1|1.53389022987;JMJD6|1.3849373803;ENSGALG00000015467|1.54379405956;SBNO2|1.56172473978;RB1|1.22194566616;TXK|1.5711965176;SAMD9L|2.30929677443;SLC25A38|1.3534195298;JUN|1.72129530614;ENSGALG00000013255|1.38566254316;TEK|0.796645934481;ANXA1|2.31077432719;SFXN1|0.816595856268;HOXA5|0.629049607874;PPARGC1B|0.71929404264;ADA|1.8185950883;…	27	578	381	21829
5	5	regulation of defense response	GO:0031347	4.17e-06	0.000308	4.09	0.81	17.4994	-2.90715	TRAF2|1.36829820845;RSAD2|5.13536401043;RNF216|1.51027961009;SBNO2|1.56172473978;NMI|1.36672136914;TXK|1.5711965176;CAV1|1.57411949433;PARP9|1.54384698366;DHX58|1.60018700235;ANXA1|2.31077432719;IL22RA2|0.537100829955;ADA|1.8185950883;SAMHD1|1.35203095896;TLR1B|1.73947268267;LGR4|0.844291617646;MMP2|1.33571234528;PTPN2|1.4055286196;MCPH1|1.65829094452;PGLYRP2|0.769067958302	19	321	381	21829
5	4,5	cell surface receptor signaling pathway	GO:0007166	5.2e-06	0.000345	14.05	3.41	17.4994	-2.90715	AREG|7.44121669097;EGR1|3.3421296557;LOC422316|0.645649535697;DOK5|2.93778650889;BAMBI|0.709765064599;POSTN|2.22550727221;TRAF2|1.36829820845;KIAA1324|2.33494953376;C9ORF4|1.40849868458;LDLRAD4|1.58052068078;ZYX|1.4573592862;KLB|0.635165466735;KDR|0.72104711245;ZFAND5|1.27525497026;CTNNB1|1.53389022987;MCL1|1.27615554255;JMJD6|1.3849373803;CBY1|0.475182144061;BMP6|0.683639986412;SULF1|1.846234960…	65	2123	381	21829
5	4,5	regulation of signal transduction	GO:0009966	6.25e-06	0.000382	13.95	3.39	17.4994	-2.90715	EGR1|3.3421296557;DOK5|2.93778650889;BAMBI|0.709765064599;ALDH6|5.03931778278;POSTN|2.22550727221;TRAF2|1.36829820845;RSAD2|5.13536401043;KIAA1324|2.33494953376;EDA2R|1.75695495575;C9ORF4|1.40849868458;LDLRAD4|1.58052068078;KLB|0.635165466735;KDR|0.72104711245;ENSGALG00000000449|0.709238193535;CTNNB1|1.53389022987;MCL1|1.27615554255;CBY1|0.475182144061;BMP6|0.683639986412;SULF1|1.84623496011;CISH…	65	2135	381	21829
5	4,5	innate immune response	GO:0045087	1.32e-05	0.000721	3.88	0.76	17.4994	-2.90715	TRAF2|1.36829820845;RSAD2|5.13536401043;Mx|4.49133354175;NMI|1.36672136914;TXK|1.5711965176;CAV1|1.57411949433;PARP9|1.54384698366;DHX58|1.60018700235;PIK3CB|1.3499813135;IFIH1|1.37067763428;NFKB2|1.3667710953;SAMHD1|1.35203095896;TLR1B|1.73947268267;LGR4|0.844291617646;PTK2B|1.36853151527;MMP2|1.33571234528;BCL10|1.23077645412;PTPN2|1.4055286196;PGLYRP2|0.769067958302	19	348	381	21829
5	5	positive regulation of adaptive immune response	GO:0002821	1.39e-05	0.000752	1.89	0.24	17.4994	-2.90715	TRAF2|1.36829820845;RSAD2|5.13536401043;EXOSC3|1.35408149715;ANXA1|2.31077432719;ADA|1.8185950883;B2M|1.32501742659;LOC100858751|1.45692710109	7	46	381	21829
5	5	homeostasis of number of cells	GO:0048872	1.88e-05	0.000969	2.22	0.32	17.4994	-2.90715	JMJD6|1.3849373803;RB1|1.22194566616;SLC25A38|1.3534195298;ENSGALG00000013255|1.38566254316;PIK3CB|1.3499813135;ANXA1|2.31077432719;SFXN1|0.816595856268;HOXA5|0.629049607874;ADA|1.8185950883;LGR4|0.844291617646;BCL10|1.23077645412;PTPN2|1.4055286196;B2M|1.32501742659;CCNB2|1.72546824984	14	208	381	21829
5	5	T cell activation	GO:0042110	6.04e-05	0.00244	3.96	0.78	17.4994	-2.90715	EGR1|3.3421296557;RSAD2|5.13536401043;CTNNB1|1.53389022987;JMJD6|1.3849373803;ENSGALG00000022871|0.540478025959;TXK|1.5711965176;CAV1|1.57411949433;TNFRSF21|1.37108244594;ENSGALG00000013255|1.38566254316;ANXA1|2.31077432719;ADA|1.8185950883;CD5|1.64683594997;BCL10|1.23077645412;PTPN2|1.4055286196;B2M|1.32501742659;IL18R1|1.81050856167	16	292	381	21829
5	5	adaptive immune response based on somatic recombination of immune receptors built from immunoglobulin superfamily domains	GO:0002460	6.08e-05	0.00244	2.48	0.39	17.4994	-2.90715	TRAF2|1.36829820845;RSAD2|5.13536401043;EXOSC3|1.35408149715;ANXA1|2.31077432719;ADA|1.8185950883;TLR1B|1.73947268267;BCL10|1.23077645412;B2M|1.32501742659;LOC100858751|1.45692710109;IL18R1|1.81050856167	10	123	381	21829
5	5	cell differentiation	GO:0030154	9.1e-05	0.00347	14.65	3.57	17.4994	-2.90715	EGR1|3.3421296557;BAMBI|0.709765064599;RSAD2|5.13536401043;ENSGALG00000000560|2.34081893229;LDLRAD4|1.58052068078;KDR|0.72104711245;OLFM1|0.548403303979;NAV1|1.5266488403;ELF3|2.35786312493;CTNNB1|1.53389022987;Gga.20508|1.35097788843;HORMAD1|1.84614568341;CCM2|1.25374990489;JMJD6|1.3849373803;ENSGALG00000015467|1.54379405956;SBNO2|1.56172473978;CBY1|0.475182144061;ENSGALG00000005278|1.6150039616…	76	2847	381	21829
5	5	response to growth factor	GO:0070848	0.00011	0.00402	1.48	0.13	17.4994	-2.90715	EGR1|3.3421296557;LOC422316|0.645649535697;DOK5|2.93778650889;BAMBI|0.709765064599;LDLRAD4|1.58052068078;ZYX|1.4573592862;KLB|0.635165466735;KDR|0.72104711245;CTNNB1|1.53389022987;BMP6|0.683639986412;SULF1|1.84623496011;CAV1|1.57411949433;GATA4|0.723840989827;JUN|1.72129530614;CYFIP2|0.70777772292;FAT4|0.818328688265;SLC9A6|1.22829988709;TMEM204|0.758090724272;RGMB|0.729226770638;FZD1|1.260577533…	21	477	381	21829
5	5	regulation of stem cell differentiation	GO:2000736	0.000117	0.00419	1.49	0.13	17.4994	-2.90715	BAMBI|0.709765064599;LDLRAD4|1.58052068078;OLFM1|0.548403303979;CTNNB1|1.53389022987;Gga.20508|1.35097788843;GATA4|0.723840989827;ENSGALG00000017188|1.24337799815;GLIPR2|1.42876731198;PDGFRA|1.4971794998	9	108	381	21829
5	5	cell-matrix adhesion	GO:0007160	0.00015	0.00521	1.76	0.2	17.4994	-2.90715	ZYX|1.4573592862;KDR|0.72104711245;CTNNB1|1.53389022987;COL13A1|0.695414745258;EPHA1|2.55931921948;ENSGALG00000013255|1.38566254316;PIK3CB|1.3499813135;TEK|0.796645934481;PTK2B|1.36853151527;MMP2|1.33571234528;PPM1F|0.843269176783	11	164	381	21829
5	4,5	single organismal cell-cell adhesion	GO:0016337	0.000154	0.00528	4.67	0.96	17.4994	-2.90715	EGR1|3.3421296557;RSAD2|5.13536401043;CTNNB1|1.53389022987;JMJD6|1.3849373803;COL13A1|0.695414745258;ENSGALG00000022871|0.540478025959;TXK|1.5711965176;CAV1|1.57411949433;TNFRSF21|1.37108244594;CYFIP2|0.70777772292;ENSGALG00000013255|1.38566254316;TEK|0.796645934481;ANXA1|2.31077432719;ADA|1.8185950883;CD5|1.64683594997;MMP2|1.33571234528;BCL10|1.23077645412;PTPN2|1.4055286196;B2M|1.32501742659;I…	21	489	381	21829
5	5	thymocyte aggregation	GO:0071594	0.000159	0.00537	1	0	17.4994	-2.90715	CTNNB1|1.53389022987;JMJD6|1.3849373803;ENSGALG00000013255|1.38566254316;ADA|1.8185950883;PTPN2|1.4055286196;B2M|1.32501742659	6	47	381	21829
5	5	regulation of cell migration	GO:0030334	0.000182	0.00598	1.5	0.14	17.4994	-2.90715	Enpp2|0.647673645637;LDLRAD4|1.58052068078;KDR|0.72104711245;OLFM1|0.548403303979;SULF1|1.84623496011;EPHA1|2.55931921948;LAMA4|1.57398136736;JUN|1.72129530614;SEMA6D|0.677116390122;TIE1|0.749943838744;DRD1|0.667916609064;GLIPR2|1.42876731198;TEK|0.796645934481;ANXA1|2.31077432719;SRGAP2|1.24776195493;ADA|1.8185950883;PTK2B|1.36853151527;PPM1F|0.843269176783;PLCB1|0.841374509747;CEMIP|0.647800358…	21	495	381	21829
5	5	lymphocyte differentiation	GO:0030098	0.000199	0.00625	3.3	0.61	17.4994	-2.90715	EGR1|3.3421296557;RSAD2|5.13536401043;CTNNB1|1.53389022987;JMJD6|1.3849373803;TXK|1.5711965176;ENSGALG00000013255|1.38566254316;ANXA1|2.31077432719;ADA|1.8185950883;PTK2B|1.36853151527;PTPN2|1.4055286196;B2M|1.32501742659;IL18R1|1.81050856167;PGLYRP2|0.769067958302	13	228	381	21829
5	3,4,5	regulation of homeostatic process	GO:0032844	0.000207	0.00638	2.7	0.45	17.4994	-2.90715	KDR|0.72104711245;CTNNB1|1.53389022987;CAV1|1.57411949433;LRRK2|0.791474374345;PIK3CB|1.3499813135;DRD1|0.667916609064;BIRC5|1.81523469204;ANXA1|2.31077432719;HOXA5|0.629049607874;PPARGC1B|0.71929404264;ADA|1.8185950883;PTK2B|1.36853151527;BCL10|1.23077645412;CEMIP|0.647800358145;B2M|1.32501742659	15	292	381	21829
5	5	regulation of vasculature development	GO:1901342	0.000217	0.00653	-1.12	-0.55	17.4994	-2.90715	Enpp2|0.647673645637;KDR|0.72104711245;SULF1|1.84623496011;EPHA1|2.55931921948;GATA4|0.723840989827;TIE1|0.749943838744;TEK|0.796645934481;HOXA5|0.629049607874;STAT1|1.5991020336;BTG1|1.26874905133;PTK2B|1.36853151527	11	171	381	21829
5	5	regulation of adaptive immune response	GO:0002819	0.000218	0.00653	1.89	0.24	17.4994	-2.90715	TRAF2|1.36829820845;RSAD2|5.13536401043;EXOSC3|1.35408149715;ANXA1|2.31077432719;ADA|1.8185950883;B2M|1.32501742659;LOC100858751|1.45692710109	7	70	381	21829
5	5	inflammatory response	GO:0006954	0.00024	0.0071	3.4	0.63	17.4994	-2.90715	HYAL3|1.4611553836;ELF3|2.35786312493;SBNO2|1.56172473978;BMP6|0.683639986412;TNFRSF4|1.60491648849;HNRNPA0|1.33888085094;TNFRSF21|1.37108244594;PIK3CB|1.3499813135;ANXA1|2.31077432719;IL22RA2|0.537100829955;ADA|1.8185950883;NFKB2|1.3667710953;NFKBIZ|1.42833042182;TLR1B|1.73947268267;PTPN2|1.4055286196;MCPH1|1.65829094452;PGLYRP2|0.769067958302	17	363	381	21829
5	5	positive regulation of cell cycle phase transition	GO:1901989	0.000252	0.00733	1.05	0.02	17.4994	-2.90715	ENSGALG00000001616|1.95740194633;RB1|1.22194566616;MTBP|1.45012021739;ANXA1|2.31077432719;PLRG1|1.17225766216;PLCB1|0.841374509747	6	51	381	21829
5	5	regulation of epithelial to mesenchymal transition	GO:0010717	0.000312	0.00834	1.08	0.03	17.4994	-2.90715	BAMBI|0.709765064599;LDLRAD4|1.58052068078;OLFM1|0.548403303979;CTNNB1|1.53389022987;Gga.20508|1.35097788843;GLIPR2|1.42876731198	6	53	381	21829
5	5	renal system development	GO:0072001	0.000314	0.00834	2.17	0.31	17.4994	-2.90715	ODC1|1.46100117946;CTNNB1|1.53389022987;JMJD6|1.3849373803;BMP6|0.683639986412;SULF1|1.84623496011;ENPEP|1.56170389002;LRRK2|0.791474374345;ADAMTS1|2.06213592906;ENSGALG00000017188|1.24337799815;FAT4|0.818328688265;STAT1|1.5991020336;LGR4|0.844291617646;PDGFRA|1.4971794998	13	239	381	21829
5	5	erythrocyte differentiation	GO:0030218	0.000321	0.00848	1.06	0.02	17.4994	-2.90715	JMJD6|1.3849373803;RB1|1.22194566616;SLC25A38|1.3534195298;ENSGALG00000013255|1.38566254316;SFXN1|0.816595856268;HOXA5|0.629049607874;PTPN2|1.4055286196;B2M|1.32501742659	8	98	381	21829
5	5	heart morphogenesis	GO:0003007	0.000325	0.00855	2.18	0.31	17.4994	-2.90715	OLFM1|0.548403303979;CTNNB1|1.53389022987;SLC8A1|1.6234472974;GATA4|0.723840989827;JUN|1.72129530614;ADAMTS1|2.06213592906;ENSGALG00000017188|1.24337799815;ENSGALG00000013255|1.38566254316;FAT4|0.818328688265;FZD1|1.2605775335;IFT57|0.670051275097;CCNB2|1.72546824984	12	209	381	21829
5	5	urogenital system development	GO:0001655	0.000328	0.00856	2.31	0.35	17.4994	-2.90715	ODC1|1.46100117946;CTNNB1|1.53389022987;JMJD6|1.3849373803;BMP6|0.683639986412;SULF1|1.84623496011;ENPEP|1.56170389002;HELLS|1.39942068997;LRRK2|0.791474374345;ADAMTS1|2.06213592906;ENSGALG00000017188|1.24337799815;FAT4|0.818328688265;STAT1|1.5991020336;LGR4|0.844291617646;PDGFRA|1.4971794998	14	272	381	21829
5	4,5	positive regulation of cell proliferation	GO:0008284	0.000357	0.00911	4.95	1.04	17.4994	-2.90715	AREG|7.44121669097;BAMBI|0.709765064599;KLB|0.635165466735;KDR|0.72104711245;ODC1|1.46100117946;CTNNB1|1.53389022987;BMP6|0.683639986412;SULF1|1.84623496011;EPHA1|2.55931921948;ENSGALG00000022871|0.540478025959;MDM4|0.799994947044;GATA4|0.723840989827;JUN|1.72129530614;ENSGALG00000017188|1.24337799815;ANXA1|2.31077432719;LIFR|0.741699242516;ADA|1.8185950883;KIAA1524|1.87046736284;PTK2B|1.36853151…	22	558	381	21829
5	5	regulation of protein metabolic process	GO:0051246	0.000387	0.00979	11.7	2.8	17.4994	-2.90715	AREG|7.44121669097;EGR1|3.3421296557;TRAF2|1.36829820845;ENSGALG00000011926|0.614385406617;EDA2R|1.75695495575;LDLRAD4|1.58052068078;KLB|0.635165466735;KDR|0.72104711245;OLFM1|0.548403303979;ODC1|1.46100117946;Gga.50675|0.703228262501;TINAGL1|0.725072265;CTNNB1|1.53389022987;USP18|3.0364942117;BMP6|0.683639986412;CISH|2.40940161548;APAF1|1.30749447235;EPHA1|2.55931921948;MDM4|0.799994947044;SERPI…	59	2167	381	21829
5	5	regulation of epithelial cell proliferation	GO:0050678	0.000496	0.012	2.21	0.32	17.4994	-2.90715	KDR|0.72104711245;CTNNB1|1.53389022987;BMP6|0.683639986412;SULF1|1.84623496011;RB1|1.22194566616;CAV1|1.57411949433;JUN|1.72129530614;ENSGALG00000017188|1.24337799815;BIRC5|1.81523469204;HOXA5|0.629049607874;STAT1|1.5991020336;IFT57|0.670051275097	12	219	381	21829
5	5	neuron death	GO:0070997	0.000533	0.0125	1.61	0.17	17.4994	-2.90715	CASP7|1.31179547191;CTNNB1|1.53389022987;MCL1|1.27615554255;APAF1|1.30749447235;RB1|1.22194566616;LRRK2|0.791474374345;JUN|1.72129530614;TNFRSF21|1.37108244594;AARS|0.730355854315;SIGMAR1|0.742102370778;BIRC5|1.81523469204	11	190	381	21829
5	5	endothelial cell proliferation	GO:0001935	0.000536	0.0125	1.34	0.09	17.4994	-2.90715	KDR|0.72104711245;BMP6|0.683639986412;SULF1|1.84623496011;CAV1|1.57411949433;JUN|1.72129530614;PIK3CB|1.3499813135;STAT1|1.5991020336	7	81	381	21829
5	5	bone trabecula morphogenesis	GO:0061430	0.000578	0.013	0.14	-0.22	17.4994	-2.90715	SBNO2|1.56172473978;PPARGC1B|0.71929404264;MMP2|1.33571234528	3	10	381	21829
5	5	regulation of response to interferon-gamma	GO:0060330	0.000578	0.013	0.53	-0.12	17.4994	-2.90715	TXK|1.5711965176;PARP9|1.54384698366;PTPN2|1.4055286196	3	10	381	21829
5	4,5	defense response to other organism	GO:0098542	0.00063	0.0136	4.41	0.9	17.4994	-2.90715	RSAD2|5.13536401043;Mx|4.49133354175;OASL|5.73791499316;DDX60|2.96644828861;RNF216|1.51027961009;LOC101750363|0.599688637315;ENSGALG00000012751|0.740755364476;CHGA|0.510285340718;DHX58|1.60018700235;SAMHD1|1.35203095896;AVD|3.50779025975;PGLYRP2|0.769067958302	12	225	381	21829
5	4,5	immune response-regulating signaling pathway	GO:0002764	0.000681	0.0146	2.49	0.4	17.4994	-2.90715	RSAD2|5.13536401043;TXK|1.5711965176;CAV1|1.57411949433;UBASH3A|1.32848017419;TNFRSF21|1.37108244594;DHX58|1.60018700235;ADA|1.8185950883;TLR1B|1.73947268267;LGR4|0.844291617646;BCL10|1.23077645412;PTPN2|1.4055286196;PGLYRP2|0.769067958302	12	227	381	21829
5	5	cellular response to oxygen-containing compound	GO:1901701	0.000686	0.0146	4.83	1	17.4994	-2.90715	EGR1|3.3421296557;TRAF2|1.36829820845;LOC107049138|0.406769312928;CTNNB1|1.53389022987;CMPK2|2.33922614718;CISH|2.40940161548;CAV1|1.57411949433;SLC8A1|1.6234472974;LRRK2|0.791474374345;JUN|1.72129530614;ENSGALG00000017188|1.24337799815;NEURL1|1.59758558433;RAB10|1.339376591;DRD1|0.667916609064;BIRC5|1.81523469204;KCNQ1|2.01748826704;STAT1|1.5991020336;PPARGC1B|0.71929404264;PTK2B|1.36853151527;M…	22	586	381	21829
5	5	embryonic heart tube development	GO:0035050	0.000733	0.0154	0.95	-0.01	17.4994	-2.90715	CTNNB1|1.53389022987;SLC8A1|1.6234472974;GATA4|0.723840989827;ENSGALG00000017188|1.24337799815;ENSGALG00000013255|1.38566254316;IFT57|0.670051275097	6	62	381	21829
5	5	cellular response to xenobiotic stimulus	GO:0071466	0.000789	0.0162	-1.85	-0.74	17.4994	-2.90715	CYP2C45|0.204540772836;ENSGALG00000005469|0.251407045821;SULT1B|0.433125267504;RB1|1.22194566616;UGT1A1|0.771801735252	5	42	381	21829
5	5	respiratory system development	GO:0060541	0.000998	0.0189	2.32	0.35	17.4994	-2.90715	ALDH6|5.03931778278;KDR|0.72104711245;SMCHD1|1.3594294303;CTNNB1|1.53389022987;JMJD6|1.3849373803;GATA4|0.723840989827;ENSGALG00000017188|1.24337799815;ENSGALG00000013255|1.38566254316;HOXA5|0.629049607874;ADA|1.8185950883;PDGFRA|1.4971794998	11	205	381	21829
5	5	epithelium development	GO:0060429	0.0011	0.0201	5.23	1.11	17.4994	-2.90715	ALDH6|5.03931778278;KDR|0.72104711245;Gga.50675|0.703228262501;ELF3|2.35786312493;CTNNB1|1.53389022987;CCM2|1.25374990489;BMP6|0.683639986412;SULF1|1.84623496011;APAF1|1.30749447235;CAV1|1.57411949433;SLC8A1|1.6234472974;GATA4|0.723840989827;JUN|1.72129530614;ENSGALG00000017188|1.24337799815;ENSGALG00000013255|1.38566254316;FAT4|0.818328688265;LUZP1|1.20678727995;FZD1|1.2605775335;ANXA1|2.3107743…	28	853	381	21829
5	5	negative regulation of cell migration	GO:0030336	0.00119	0.0217	0.63	-0.09	17.4994	-2.90715	LDLRAD4|1.58052068078;OLFM1|0.548403303979;SULF1|1.84623496011;EPHA1|2.55931921948;SEMA6D|0.677116390122;TIE1|0.749943838744;SRGAP2|1.24776195493;ADA|1.8185950883;PLCB1|0.841374509747	9	148	381	21829
5	5	digestive system development	GO:0055123	0.0013	0.0231	-0.21	-0.31	17.4994	-2.90715	CTNNB1|1.53389022987;RB1|1.22194566616;GATA4|0.723840989827;FAT4|0.818328688265;HOXA5|0.629049607874;ADA|1.8185950883;LGR4|0.844291617646;PDGFRA|1.4971794998	8	121	381	21829
5	4,5	pallium development	GO:0021543	0.00137	0.0238	-0.16	-0.3	17.4994	-2.90715	CCDC85C|0.718895369072;CTNNB1|1.53389022987;ENSGALG00000013255|1.38566254316;FAT4|0.818328688265;DRD1|0.667916609064;SRGAP2|1.24776195493;PLCB1|0.841374509747;MCPH1|1.65829094452	8	122	381	21829
5	5	cellular response to oxidative stress	GO:0034599	0.00137	0.0238	1.35	0.1	17.4994	-2.90715	TRAF2|1.36829820845;MCL1|1.27615554255;SLC8A1|1.6234472974;LRRK2|0.791474374345;JUN|1.72129530614;TXN2|0.831969055464;PPARGC1B|0.71929404264;ETV5|1.44787340883;PDGFRA|1.4971794998	9	151	381	21829
5	4,5	cytokine production involved in immune response	GO:0002367	0.00146	0.0251	0.39	-0.15	17.4994	-2.90715	TRAF2|1.36829820845;RSAD2|5.13536401043;CHGA|0.510285340718;TEK|0.796645934481;B2M|1.32501742659	5	48	381	21829
5	5	regulation of secretion	GO:0051046	0.00151	0.0255	4.24	0.85	17.4994	-2.90715	TRAF2|1.36829820845;RSAD2|5.13536401043;G6PC2|0.628112939858;LOC107049138|0.406769312928;BMP6|0.683639986412;ICA1|2.54455343225;TNFRSF4|1.60491648849;CHGA|0.510285340718;LRRK2|0.791474374345;TNFRSF21|1.37108244594;RAB10|1.339376591;BIRC5|1.81523469204;TEK|0.796645934481;ANXA1|2.31077432719;ADA|1.8185950883;TLR1B|1.73947268267;LGR4|0.844291617646;PLCB1|0.841374509747	18	466	381	21829
5	5	sulfation	GO:0051923	0.00166	0.027	-0.59	-0.41	17.4994	-2.90715	SULT1B|0.433125267504;TPST2|0.717519475948;Gga.5859|0.832291473363	3	14	381	21829
5	5	morphogenesis of embryonic epithelium	GO:0016331	0.00172	0.0272	1.92	0.25	17.4994	-2.90715	ALDH6|5.03931778278;CTNNB1|1.53389022987;SULF1|1.84623496011;APAF1|1.30749447235;LUZP1|1.20678727995;FZD1|1.2605775335;IFT57|0.670051275097;BCL10|1.23077645412;ENSGALG00000016069|1.60717215373	9	156	381	21829
5	4,5	regulation of morphogenesis of a branching structure	GO:0060688	0.00175	0.0272	0.18	-0.21	17.4994	-2.90715	CTNNB1|1.53389022987;SULF1|1.84623496011;LRRK2|0.791474374345;LGR4|0.844291617646;ETV5|1.44787340883	5	50	381	21829
5	5	cellular defense response	GO:0006968	0.00178	0.0272	0.3	-0.18	17.4994	-2.90715	TNFRSF4|1.60491648849;BCL10|1.23077645412	2	4	381	21829
5	5	cell communication by electrical coupling involved in cardiac conduction	GO:0086064	0.00178	0.0272	-0.03	-0.26	17.4994	-2.90715	CAV1|1.57411949433;GJC1|0.685252465879	2	4	381	21829
5	5	regulation of epithelial cell differentiation	GO:0030856	0.00186	0.028	0.39	-0.15	17.4994	-2.90715	KDR|0.72104711245;CTNNB1|1.53389022987;BMP6|0.683639986412;CAV1|1.57411949433;ENSGALG00000017188|1.24337799815;FAT4|0.818328688265;BTG1|1.26874905133	7	100	381	21829
5	5	response to organic cyclic compound	GO:0014070	0.00186	0.028	5.44	1.16	17.4994	-2.90715	AREG|7.44121669097;EGR1|3.3421296557;ESR2|0.584349694358;ENSGALG00000015003|1.69925846945;LOC107049138|0.406769312928;CTNNB1|1.53389022987;USP18|3.0364942117;CREM|1.41483135547;CAV1|1.57411949433;PAK3|1.24999853366;LRRK2|0.791474374345;GATA4|0.723840989827;CHRNB3|0.355088378424;JUN|1.72129530614;DRD1|0.667916609064;ANXA1|2.31077432719;KCNQ1|2.01748826704;STAT1|1.5991020336;CITED3|0.788539261445	19	514	381	21829
5	4,5	cell activation involved in immune response	GO:0002263	0.00195	0.0288	1.75	0.2	17.4994	-2.90715	SBNO2|1.56172473978;CHGA|0.510285340718;EXOSC3|1.35408149715;ANXA1|2.31077432719;ADA|1.8185950883;PTK2B|1.36853151527;IL18R1|1.81050856167;PGLYRP2|0.769067958302	8	129	381	21829
5	5	muscle tissue development	GO:0060537	0.00211	0.0302	2.92	0.51	17.4994	-2.90715	EGR1|3.3421296557;ENSGALG00000000560|2.34081893229;ZFAND5|1.27525497026;CTNNB1|1.53389022987;CBY1|0.475182144061;RB1|1.22194566616;CAV1|1.57411949433;SLC8A1|1.6234472974;GATA4|0.723840989827;ENSGALG00000013255|1.38566254316;CCNT2|1.2078099563;GJC1|0.685252465879;ATF3|1.62193554309;PDGFRA|1.4971794998	14	330	381	21829
5	5	negative regulation of cellular biosynthetic process	GO:0031327	0.00211	0.0302	5.85	1.27	17.4994	-2.90715	EGR1|3.3421296557;ESR2|0.584349694358;ENSGALG00000015003|1.69925846945;ELF3|2.35786312493;CTNNB1|1.53389022987;ENSGALG00000001616|1.95740194633;CREM|1.41483135547;AEBP1|1.53613250573;SBNO2|1.56172473978;MDM4|0.799994947044;RB1|1.22194566616;NMI|1.36672136914;CAV1|1.57411949433;SUV39H1|1.40967518687;ATAD2|1.24858880798;HELLS|1.39942068997;ENSGALG00000008641|0.671153130603;JUN|1.72129530614;ENSGALG…	34	1155	381	21829
5	5	response to decreased oxygen levels	GO:0036293	0.00225	0.0316	1.64	0.17	17.4994	-2.90715	EGR1|3.3421296557;AQP3|0.71301034118;MDM4|0.799994947044;CAV1|1.57411949433;SUV39H1|1.40967518687;ENSGALG00000013255|1.38566254316;ADA|1.8185950883;MMP2|1.33571234528	8	132	381	21829
5	4,5	negative regulation of cellular component movement	GO:0051271	0.00232	0.0322	0.63	-0.09	17.4994	-2.90715	LDLRAD4|1.58052068078;OLFM1|0.548403303979;SULF1|1.84623496011;EPHA1|2.55931921948;SEMA6D|0.677116390122;TIE1|0.749943838744;SRGAP2|1.24776195493;ADA|1.8185950883;PLCB1|0.841374509747	9	163	381	21829
5	4,5	cellular component morphogenesis	GO:0032989	0.00233	0.0322	6.35	1.4	17.4994	-2.90715	BAMBI|0.709765064599;LDLRAD4|1.58052068078;KDR|0.72104711245;ENSGALG00000006597|0.563222832828;OLFM1|0.548403303979;CTNNB1|1.53389022987;Gga.20508|1.35097788843;CBY1|0.475182144061;ENSGALG00000005278|1.61500396168;DYNC2LI1|2.27866837171;EPHA1|2.55931921948;RB1|1.22194566616;PAK3|1.24999853366;LRRK2|0.791474374345;RHOU|1.63787565375;ENSGALG00000017188|1.24337799815;ENSGALG00000013255|1.38566254316…	34	1162	381	21829
5	5	cellular response to organonitrogen compound	GO:0071417	0.0025	0.0339	3.04	0.54	17.4994	-2.90715	EGR1|3.3421296557;LOC107049138|0.406769312928;CTNNB1|1.53389022987;CISH|2.40940161548;CAV1|1.57411949433;LRRK2|0.791474374345;NEURL1|1.59758558433;RAB10|1.339376591;DRD1|0.667916609064;KCNQ1|2.01748826704;MMP2|1.33571234528;PTPN2|1.4055286196;PDGFRA|1.4971794998	13	300	381	21829
5	5	chemical homeostasis	GO:0048878	0.00253	0.0341	4.41	0.89	17.4994	-2.90715	ENSGALG00000015003|1.69925846945;AQP3|0.71301034118;G6PC2|0.628112939858;KDR|0.72104711245;SLC37A2|1.49164839009;BMP6|0.683639986412;CAV1|1.57411949433;SLC8A1|1.6234472974;ABCG8|2.58379697043;LRRK2|0.791474374345;SLC26A9|2.64882040498;ENSGALG00000013255|1.38566254316;SLC9A6|1.22829988709;PIK3CB|1.3499813135;DRD1|0.667916609064;BIRC5|1.81523469204;STAT1|1.5991020336;OIT3|0.804178759846;PTK2B|1.368…	24	733	381	21829
5	5	positive regulation of angiogenesis	GO:0045766	0.00259	0.0346	-0.27	-0.33	17.4994	-2.90715	KDR|0.72104711245;EPHA1|2.55931921948;GATA4|0.723840989827;TEK|0.796645934481;BTG1|1.26874905133;PTK2B|1.36853151527	6	79	381	21829
5	5	carbohydrate derivative catabolic process	GO:1901136	0.00259	0.0346	0.45	-0.14	17.4994	-2.90715	HYAL3|1.4611553836;NEU2|1.53889477446;ADA|1.8185950883;SAMHD1|1.35203095896;DERA|0.712751783833;CEMIP|0.647800358145;PGLYRP2|0.769067958302	7	106	381	21829
5	5	lung morphogenesis	GO:0060425	0.00268	0.0356	0.34	-0.17	17.4994	-2.90715	CTNNB1|1.53389022987;GATA4|0.723840989827;ENSGALG00000017188|1.24337799815;ENSGALG00000013255|1.38566254316;HOXA5|0.629049607874	5	55	381	21829
5	4,5	regulation of cell-substrate adhesion	GO:0010810	0.00271	0.0359	1.35	0.1	17.4994	-2.90715	KDR|0.72104711245;EPHA1|2.55931921948;PIK3CB|1.3499813135;TEK|0.796645934481;ECM2|1.73608171206;PTK2B|1.36853151527;MMP2|1.33571234528;PPM1F|0.843269176783	8	136	381	21829
5	5	response to lipid	GO:0033993	0.00277	0.0362	4.29	0.86	17.4994	-2.90715	AREG|7.44121669097;ESR2|0.584349694358;ENSGALG00000015003|1.69925846945;AQP3|0.71301034118;LOC107049138|0.406769312928;CTNNB1|1.53389022987;CMPK2|2.33922614718;CAV1|1.57411949433;HNRNPA0|1.33888085094;GATA4|0.723840989827;JUN|1.72129530614;TNFRSF21|1.37108244594;ENSGALG00000017188|1.24337799815;TIE1|0.749943838744;ANXA1|2.31077432719;STAT1|1.5991020336;CITED3|0.788539261445;PTK2B|1.36853151527	18	493	381	21829
5	5	cell-cell junction organization	GO:0045216	0.00284	0.0366	0.48	-0.13	17.4994	-2.90715	KDR|0.72104711245;CTNNB1|1.53389022987;CCM2|1.25374990489;CAV1|1.57411949433;ENSGALG00000013255|1.38566254316;TEK|0.796645934481;GJC1|0.685252465879;MMP2|1.33571234528;PPM1F|0.843269176783	9	168	381	21829
5	5	phosphate-containing compound metabolic process	GO:0006796	0.00293	0.0366	15.35	3.75	17.4994	-2.90715	AREG|7.44121669097;LOC422316|0.645649535697;DOK5|2.93778650889;ENSGALG00000015003|1.69925846945;TRAF2|1.36829820845;EDA2R|1.75695495575;G6PC2|0.628112939858;LDLRAD4|1.58052068078;KLB|0.635165466735;KDR|0.72104711245;IP6K2|1.69495011991;CHCHD10|0.701793819415;Gga.50675|0.703228262501;CHKA|1.63831591304;CTNNB1|1.53389022987;PTDSS2|0.809449663825;CMPK2|2.33922614718;PTPRD|1.59663992815;RIPK2|1.50072…	81	3458	381	21829
5	5	copulation	GO:0007620	0.00293	0.0366	-0.02	-0.26	17.4994	-2.90715	DDO|0.57919036485;ADA|1.8185950883	2	5	381	21829
5	5	positive regulation of hormone biosynthetic process	GO:0046886	0.00293	0.0366	-0.36	-0.35	17.4994	-2.90715	EGR1|3.3421296557;BMP6|0.683639986412	2	5	381	21829
5	5	atrioventricular valve formation	GO:0003190	0.00293	0.0366	-0.4	-0.36	17.4994	-2.90715	OLFM1|0.548403303979;GATA4|0.723840989827	2	5	381	21829
5	5	neutrophil apoptotic process	GO:0001781	0.00293	0.0366	0.49	-0.13	17.4994	-2.90715	PIK3CB|1.3499813135;ANXA1|2.31077432719	2	5	381	21829
5	5	platelet activation	GO:0030168	0.00294	0.0366	0.98	0	17.4994	-2.90715	VWF|0.742201749589;TXK|1.5711965176;ENSGALG00000013255|1.38566254316;PIK3CB|1.3499813135;ENSGALG00000016069|1.60717215373;PDGFRA|1.4971794998	6	81	381	21829
5	4,5	regulation of cell activation	GO:0050865	0.00297	0.0368	2.48	0.39	17.4994	-2.90715	CTNNB1|1.53389022987;ENSGALG00000022871|0.540478025959;TXK|1.5711965176;CAV1|1.57411949433;TNFRSF21|1.37108244594;EXOSC3|1.35408149715;ANXA1|2.31077432719;ADA|1.8185950883;CD5|1.64683594997;BCL10|1.23077645412;PTPN2|1.4055286196;PGLYRP2|0.769067958302;PDGFRA|1.4971794998	13	306	381	21829
5	5	long term synaptic depression	GO:0060292	0.00299	0.0368	0.18	-0.21	17.4994	-2.90715	SORCS3|5.33763570384;ENSGALG00000013255|1.38566254316;DRD1|0.667916609064	3	17	381	21829
5	5	lipid biosynthetic process	GO:0008610	0.00303	0.037	-3.92	-1.28	17.4994	-2.90715	EGR1|3.3421296557;ALDH6|5.03931778278;ENSGALG00000015003|1.69925846945;LTC4S|0.581364748134;HSD3B2|0.506913098881;CHKA|1.63831591304;PTDSS2|0.809449663825;BMP6|0.683639986412;MPPE1|0.776976148583;PIK3CB|1.3499813135;CYP17A1|0.373834269713;LTC4SL|0.663503212749;PIGY|0.73738286327;AGPAT2|1.83783401777;PIGK|1.26326332496;ACSM3|0.769824928427	16	419	381	21829
5	5	deoxyribonucleotide metabolic process	GO:0009262	0.00312	0.0375	0.91	-0.02	17.4994	-2.90715	CMPK2|2.33922614718;ADA|1.8185950883;SAMHD1|1.35203095896;DERA|0.712751783833	4	35	381	21829
5	4,5	regulation of cell junction assembly	GO:1901888	0.00314	0.0375	-0.32	-0.34	17.4994	-2.90715	KDR|0.72104711245;CAV1|1.57411949433;TEK|0.796645934481;MMP2|1.33571234528;PPM1F|0.843269176783	5	57	381	21829
5	5	telencephalon cell migration	GO:0022029	0.00314	0.0375	0.28	-0.18	17.4994	-2.90715	CTNNB1|1.53389022987;LRRK2|0.791474374345;ENSGALG00000013255|1.38566254316;DRD1|0.667916609064;SRGAP2|1.24776195493	5	57	381	21829
5	5	negative regulation of binding	GO:0051100	0.00332	0.0393	0.92	-0.01	17.4994	-2.90715	MITD1|1.45260306136;CAV1|1.57411949433;LRRK2|0.791474374345;JUN|1.72129530614;FBXO18|0.786845404531;B2M|1.32501742659	6	83	381	21829
5	5	regulation of myeloid cell differentiation	GO:0045637	0.00339	0.0396	1.21	0.06	17.4994	-2.90715	CTNNB1|1.53389022987;ENSGALG00000015467|1.54379405956;RB1|1.22194566616;HOXA5|0.629049607874;PPARGC1B|0.71929404264;PTK2B|1.36853151527;PTPN2|1.4055286196;B2M|1.32501742659	8	141	381	21829
5	5	response to organonitrogen compound	GO:0010243	0.00349	0.0403	4.17	0.83	17.4994	-2.90715	EGR1|3.3421296557;LOC107049138|0.406769312928;CTNNB1|1.53389022987;DNAJB9|1.44516595939;CREM|1.41483135547;CISH|2.40940161548;CAV1|1.57411949433;LRRK2|0.791474374345;CHRNB3|0.355088378424;JUN|1.72129530614;AARS|0.730355854315;NEURL1|1.59758558433;RAB10|1.339376591;DRD1|0.667916609064;KCNQ1|2.01748826704;MMP2|1.33571234528;PTPN2|1.4055286196;PDGFRA|1.4971794998	18	504	381	21829
5	5	metanephric tubule development	GO:0072170	0.00354	0.0403	-0.09	-0.28	17.4994	-2.90715	ENSGALG00000017188|1.24337799815;FAT4|0.818328688265;LGR4|0.844291617646	3	18	381	21829
5	5	nuclear DNA replication	GO:0033260	0.00354	0.0403	0.76	-0.06	17.4994	-2.90715	SLBP|2.47274141822;ENSGALG00000001616|1.95740194633;ZNF830|1.20104993437	3	18	381	21829
5	4,5	positive regulation of cell differentiation	GO:0045597	0.00355	0.0403	3.5	0.66	17.4994	-2.90715	BAMBI|0.709765064599;OLFM1|0.548403303979;CTNNB1|1.53389022987;ENSGALG00000015467|1.54379405956;BMP6|0.683639986412;RB1|1.22194566616;GATA4|0.723840989827;Gga.5859|0.832291473363;JUN|1.72129530614;ENSGALG00000017188|1.24337799815;ENSGALG00000013255|1.38566254316;NEURL1|1.59758558433;GLIPR2|1.42876731198;ANXA1|2.31077432719;EPHB2|0.739323288032;HOXA5|0.629049607874;BTG1|1.26874905133;PPARGC1B|0.71…	21	627	381	21829
5	5	cellular response to nitrogen compound	GO:1901699	0.00359	0.0406	3.18	0.57	17.4994	-2.90715	EGR1|3.3421296557;TRAF2|1.36829820845;LOC107049138|0.406769312928;CTNNB1|1.53389022987;CISH|2.40940161548;CAV1|1.57411949433;LRRK2|0.791474374345;NEURL1|1.59758558433;RAB10|1.339376591;DRD1|0.667916609064;KCNQ1|2.01748826704;MMP2|1.33571234528;PTPN2|1.4055286196;PDGFRA|1.4971794998	14	350	381	21829
5	5	forebrain cell migration	GO:0021885	0.00365	0.041	0.28	-0.18	17.4994	-2.90715	CTNNB1|1.53389022987;LRRK2|0.791474374345;ENSGALG00000013255|1.38566254316;DRD1|0.667916609064;SRGAP2|1.24776195493	5	59	381	21829
5	5	embryo development	GO:0009790	0.00376	0.042	4.08	0.81	17.4994	-2.90715	ALDH6|5.03931778278;CTNNB1|1.53389022987;Gga.20508|1.35097788843;SULF1|1.84623496011;APAF1|1.30749447235;LAMA4|1.57398136736;SLC8A1|1.6234472974;GATA4|0.723840989827;ENSGALG00000017188|1.24337799815;ENSGALG00000013255|1.38566254316;PIK3CB|1.3499813135;LUZP1|1.20678727995;FZD1|1.2605775335;HOXA5|0.629049607874;IFT57|0.670051275097;PCSK6|1.53727265589;ADA|1.8185950883;MMP2|1.33571234528;BCL10|1.230…	23	714	381	21829
5	5	negative regulation of angiogenesis	GO:0016525	0.00393	0.0434	-0.47	-0.38	17.4994	-2.90715	SULF1|1.84623496011;TIE1|0.749943838744;TEK|0.796645934481;HOXA5|0.629049607874;STAT1|1.5991020336	5	60	381	21829
5	5	positive regulation of protein metabolic process	GO:0051247	0.00449	0.0467	5.98	1.31	17.4994	-2.90715	AREG|7.44121669097;EGR1|3.3421296557;TRAF2|1.36829820845;EDA2R|1.75695495575;KLB|0.635165466735;KDR|0.72104711245;CTNNB1|1.53389022987;BMP6|0.683639986412;APAF1|1.30749447235;NMI|1.36672136914;CAV1|1.57411949433;PAK3|1.24999853366;LRRK2|0.791474374345;LPAR2|0.500734824431;JUN|1.72129530614;CYFIP2|0.70777772292;CCNT2|1.2078099563;NEURL1|1.59758558433;GLIPR2|1.42876731198;TEK|0.796645934481;FZD1|1.…	32	1121	381	21829
5	5	negative regulation of blood vessel morphogenesis	GO:2000181	0.00452	0.0469	-0.47	-0.38	17.4994	-2.90715	SULF1|1.84623496011;TIE1|0.749943838744;TEK|0.796645934481;HOXA5|0.629049607874;STAT1|1.5991020336	5	62	381	21829
5	5	response to cAMP	GO:0051591	0.00464	0.0478	1.22	0.06	17.4994	-2.90715	EGR1|3.3421296557;CREM|1.41483135547;JUN|1.72129530614;KCNQ1|2.01748826704	4	39	381	21829
5	4,5	positive regulation of defense response	GO:0031349	0.00464	0.0478	2	0.27	17.4994	-2.90715	TRAF2|1.36829820845;RSAD2|5.13536401043;TXK|1.5711965176;CAV1|1.57411949433;DHX58|1.60018700235;TLR1B|1.73947268267;LGR4|0.844291617646;MMP2|1.33571234528;PGLYRP2|0.769067958302	9	181	381	21829
5	5	cell junction assembly	GO:0034329	0.00473	0.0484	-0.17	-0.3	17.4994	-2.90715	KDR|0.72104711245;CTNNB1|1.53389022987;CAV1|1.57411949433;ENSGALG00000013255|1.38566254316;TEK|0.796645934481;GJC1|0.685252465879;MMP2|1.33571234528;PPM1F|0.843269176783	8	149	381	21829
5	5	regulation of response to wounding	GO:1903034	0.0048	0.0485	2.51	0.4	17.4994	-2.90715	SBNO2|1.56172473978;ENSGALG00000012751|0.740755364476;TXK|1.5711965176;CAV1|1.57411949433;ANXA1|2.31077432719;IL22RA2|0.537100829955;ADA|1.8185950883;TLR1B|1.73947268267;PTPN2|1.4055286196;MCPH1|1.65829094452;PGLYRP2|0.769067958302;PDGFRA|1.4971794998	12	287	381	21829
5	5	glycerolipid biosynthetic process	GO:0045017	0.00492	0.0492	0.33	-0.17	17.4994	-2.90715	CHKA|1.63831591304;PTDSS2|0.809449663825;MPPE1|0.776976148583;PIK3CB|1.3499813135;PIGY|0.73738286327;AGPAT2|1.83783401777;PIGK|1.26326332496	7	119	381	21829
5	4,5	regulation of macromolecule metabolic process	GO:0060255	0.0051	0.0507	21.79	5.43	17.4994	-2.90715	AREG|7.44121669097;EGR1|3.3421296557;BAMBI|0.709765064599;ESR2|0.584349694358;TRAF2|1.36829820845;ENSGALG00000011926|0.614385406617;EDA2R|1.75695495575;LDLRAD4|1.58052068078;KLB|0.635165466735;KDR|0.72104711245;OLFM1|0.548403303979;ODC1|1.46100117946;Gga.50675|0.703228262501;ELF3|2.35786312493;DACH2|0.511046141535;TINAGL1|0.725072265;CTNNB1|1.53389022987;USP18|3.0364942117;STAT2|1.53527043729;ENS…	116	5367	381	21829
5	5	regulation of cell morphogenesis	GO:0022604	0.00532	0.0521	2.77	0.47	17.4994	-2.90715	BAMBI|0.709765064599;LDLRAD4|1.58052068078;KDR|0.72104711245;OLFM1|0.548403303979;CTNNB1|1.53389022987;Gga.20508|1.35097788843;DYNC2LI1|2.27866837171;PAK3|1.24999853366;LRRK2|0.791474374345;RHOU|1.63787565375;ENSGALG00000013255|1.38566254316;GLIPR2|1.42876731198;ANXA1|2.31077432719;EPHB2|0.739323288032;PTK2B|1.36853151527	15	405	381	21829
5	5	lymphocyte activation involved in immune response	GO:0002285	0.0055	0.0532	1.26	0.07	17.4994	-2.90715	EXOSC3|1.35408149715;ANXA1|2.31077432719;ADA|1.8185950883;PTK2B|1.36853151527;IL18R1|1.81050856167;PGLYRP2|0.769067958302	6	92	381	21829
5	5	female sex differentiation	GO:0046660	0.0058	0.0548	0.03	-0.25	17.4994	-2.90715	KDR|0.72104711245;DACH2|0.511046141535;BMP6|0.683639986412;ADAMTS1|2.06213592906;ZNF830|1.20104993437;PDGFRA|1.4971794998	6	93	381	21829
5	5	pigment biosynthetic process	GO:0046148	0.0059	0.0556	0.18	-0.21	17.4994	-2.90715	SLC25A38|1.3534195298;APRT|1.47113468999;UROD|0.803995373732;ALAD|0.827150398026;ADA|1.8185950883	5	66	381	21829
5	5	regulation of kidney development	GO:0090183	0.00606	0.0558	-0.12	-0.29	17.4994	-2.90715	CTNNB1|1.53389022987;ENSGALG00000017188|1.24337799815;FAT4|0.818328688265;LGR4|0.844291617646	4	42	381	21829
5	5	response to retinoic acid	GO:0032526	0.00629	0.0573	-0.23	-0.32	17.4994	-2.90715	AQP3|0.71301034118;GATA4|0.723840989827;ENSGALG00000017188|1.24337799815;TIE1|0.749943838744;PTK2B|1.36853151527	5	67	381	21829
5	3,5	positive regulation of homeostatic process	GO:0032846	0.00642	0.0578	0.51	-0.12	17.4994	-2.90715	CTNNB1|1.53389022987;CAV1|1.57411949433;PIK3CB|1.3499813135;DRD1|0.667916609064;ANXA1|2.31077432719;PPARGC1B|0.71929404264;CEMIP|0.647800358145	7	125	381	21829
5	4,5	intracellular signal transduction	GO:0035556	0.00647	0.0582	9.41	2.2	17.4994	-2.90715	DOK5|2.93778650889;TRAF2|1.36829820845;EDA2R|1.75695495575;KLB|0.635165466735;KDR|0.72104711245;ENSGALG00000000449|0.709238193535;CTNNB1|1.53389022987;MCL1|1.27615554255;BMP6|0.683639986412;RND3|2.23651449093;CISH|2.40940161548;APAF1|1.30749447235;ARHGEF9|0.711971325622;ERC1|0.774730826035;MDM4|0.799994947044;RB1|1.22194566616;CAV1|1.57411949433;PAK3|1.24999853366;HELLS|1.39942068997;LRRK2|0.7914…	58	2398	381	21829
5	5	cellular response to oxygen levels	GO:0071453	0.00669	0.0595	0.24	-0.19	17.4994	-2.90715	EGR1|3.3421296557;AQP3|0.71301034118;MDM4|0.799994947044;CAV1|1.57411949433;SUV39H1|1.40967518687	5	68	381	21829
5	5	deoxyribose phosphate metabolic process	GO:0019692	0.00721	0.0627	0.76	-0.06	17.4994	-2.90715	CMPK2|2.33922614718;ADA|1.8185950883;SAMHD1|1.35203095896	3	23	381	21829
5	5	drug catabolic process	GO:0042737	0.00721	0.0627	-1.48	-0.64	17.4994	-2.90715	CYP2C45|0.204540772836;ENSGALG00000005469|0.251407045821;FMO4|0.644369059972	3	23	381	21829
5	4,5	negative regulation of cytokine production	GO:0001818	0.00759	0.0651	1.23	0.07	17.4994	-2.90715	NMI|1.36672136914;TNFRSF4|1.60491648849;TNFRSF21|1.37108244594;DHX58|1.60018700235;ANXA1|2.31077432719;LGR4|0.844291617646;PGLYRP2|0.769067958302	7	129	381	21829
5	4,5	regulation of oxidoreductase activity	GO:0051341	0.00775	0.0659	0.6	-0.1	17.4994	-2.90715	CAV1|1.57411949433;LRRK2|0.791474374345;PTK2B|1.36853151527;LOC100858751|1.45692710109	4	45	381	21829
5	5	phospholipid biosynthetic process	GO:0008654	0.0079	0.0659	0.33	-0.17	17.4994	-2.90715	CHKA|1.63831591304;PTDSS2|0.809449663825;MPPE1|0.776976148583;PIK3CB|1.3499813135;PIGY|0.73738286327;AGPAT2|1.83783401777;PIGK|1.26326332496	7	130	381	21829
5	4,5	egg activation	GO:0007343	0.00794	0.0659	-0.22	-0.31	17.4994	-2.90715	TPST2|0.717519475948;PLCB1|0.841374509747	2	8	381	21829
5	5	embryonic foregut morphogenesis	GO:0048617	0.00794	0.0659	-0.05	-0.27	17.4994	-2.90715	CTNNB1|1.53389022987;GATA4|0.723840989827	2	8	381	21829
5	5	positive regulation of cell migration	GO:0030335	0.00817	0.0672	-1.11	-0.55	17.4994	-2.90715	KDR|0.72104711245;EPHA1|2.55931921948;JUN|1.72129530614;SEMA6D|0.677116390122;DRD1|0.667916609064;GLIPR2|1.42876731198;TEK|0.796645934481;PTK2B|1.36853151527;PPM1F|0.843269176783;CEMIP|0.647800358145;PDGFRA|1.4971794998	11	270	381	21829
5	4,5	multicellular organismal homeostasis	GO:0048871	0.00832	0.068	1.36	0.1	17.4994	-2.90715	AQP3|0.71301034118;KDR|0.72104711245;CTNNB1|1.53389022987;RB1|1.22194566616;ENSGALG00000013255|1.38566254316;DRD1|0.667916609064;ZNF830|1.20104993437;PPARGC1B|0.71929404264;PTK2B|1.36853151527;B2M|1.32501742659	10	234	381	21829
5	5	positive regulation of binding	GO:0051099	0.00859	0.0696	0.79	-0.05	17.4994	-2.90715	BAMBI|0.709765064599;TRAF2|1.36829820845;RB1|1.22194566616;CAV1|1.57411949433;LRRK2|0.791474374345;B2M|1.32501742659	6	101	381	21829
5	5	blood coagulation	GO:0007596	0.00859	0.0696	1.31	0.09	17.4994	-2.90715	VWF|0.742201749589;ENSGALG00000012751|0.740755364476;TXK|1.5711965176;CAV1|1.57411949433;ENSGALG00000013255|1.38566254316;PIK3CB|1.3499813135;ENSGALG00000016069|1.60717215373;PDGFRA|1.4971794998	8	165	381	21829
5	5	hemostasis	GO:0007599	0.00889	0.0719	1.31	0.09	17.4994	-2.90715	VWF|0.742201749589;ENSGALG00000012751|0.740755364476;TXK|1.5711965176;CAV1|1.57411949433;ENSGALG00000013255|1.38566254316;PIK3CB|1.3499813135;ENSGALG00000016069|1.60717215373;PDGFRA|1.4971794998	8	166	381	21829
5	5	negative regulation of protein metabolic process	GO:0051248	0.00897	0.072	4.55	0.93	17.4994	-2.90715	ENSGALG00000011926|0.614385406617;LDLRAD4|1.58052068078;OLFM1|0.548403303979;Gga.50675|0.703228262501;TINAGL1|0.725072265;CTNNB1|1.53389022987;CISH|2.40940161548;EPHA1|2.55931921948;MDM4|0.799994947044;SERPINB1|1.61699979318;RB1|1.22194566616;NMI|1.36672136914;CAV1|1.57411949433;MPHOSPH10|1.26344218875;LRRK2|0.791474374345;JUN|1.72129530614;ANG|2.2736491328;HINT2|0.787120625411;BIRC5|1.8152346920…	25	858	381	21829
5	5	cytokine secretion	GO:0050663	0.00899	0.072	1.12	0.04	17.4994	-2.90715	TNFRSF4|1.60491648849;TNFRSF21|1.37108244594;TEK|0.796645934481;ANXA1|2.31077432719;TLR1B|1.73947268267;LGR4|0.844291617646	6	102	381	21829
5	5	cardiocyte differentiation	GO:0035051	0.00899	0.072	1.36	0.1	17.4994	-2.90715	ENSGALG00000000560|2.34081893229;CBY1|0.475182144061;SLC8A1|1.6234472974;GATA4|0.723840989827;ENSGALG00000013255|1.38566254316;PDGFRA|1.4971794998	6	102	381	21829
5	5	female gonad development	GO:0008585	0.00951	0.0745	0.31	-0.18	17.4994	-2.90715	KDR|0.72104711245;BMP6|0.683639986412;ADAMTS1|2.06213592906;ZNF830|1.20104993437;PDGFRA|1.4971794998	5	74	381	21829
5	4,5	positive regulation of cell motility	GO:2000147	0.00954	0.0745	-1.11	-0.55	17.4994	-2.90715	KDR|0.72104711245;EPHA1|2.55931921948;JUN|1.72129530614;SEMA6D|0.677116390122;DRD1|0.667916609064;GLIPR2|1.42876731198;TEK|0.796645934481;PTK2B|1.36853151527;PPM1F|0.843269176783;CEMIP|0.647800358145;PDGFRA|1.4971794998	11	276	381	21829
5	5	muscle contraction	GO:0006936	0.00957	0.0745	2.04	0.28	17.4994	-2.90715	ENSGALG00000015003|1.69925846945;SULF1|1.84623496011;CAV1|1.57411949433;SLC8A1|1.6234472974;HTR1D|0.652685417287;ENSGALG00000013255|1.38566254316;DRD1|0.667916609064;KCNQ1|2.01748826704;ADA|1.8185950883;EHD3|0.845251090091	10	239	381	21829
5	4,5	single-organism transport	GO:0044765	0.00981	0.0755	16.85	4.14	17.4994	-2.90715	BAMBI|0.709765064599;ENSGALG00000015003|1.69925846945;TRAF2|1.36829820845;RSAD2|5.13536401043;AMN|0.407285614614;GJC2|2.49281010276;SPTBN5|8.47980831078;VPS45|0.78835140067;AQP3|0.71301034118;G6PC2|0.628112939858;SLC22A16|0.693843907005;SLMO2|1.28375294462;SLC37A2|1.49164839009;SLC25A30|1.41767954719;LOC107049138|0.406769312928;SLC43A3|0.736812524878;LOC101750363|0.599688637315;CTNNB1|1.533890229…	80	3572	381	21829
5	5	regulation of leukocyte differentiation	GO:1902105	0.00985	0.0755	1.49	0.13	17.4994	-2.90715	CTNNB1|1.53389022987;ENSGALG00000015467|1.54379405956;RB1|1.22194566616;ANXA1|2.31077432719;PPARGC1B|0.71929404264;ADA|1.8185950883;PTPN2|1.4055286196;PGLYRP2|0.769067958302	8	169	381	21829
5	5	liposaccharide metabolic process	GO:1903509	0.01	0.0762	0.24	-0.19	17.4994	-2.90715	CREM|1.41483135547;NEU2|1.53889477446;MPPE1|0.776976148583;PIGY|0.73738286327;PIGK|1.26326332496	5	75	381	21829
5	5	heme biosynthetic process	GO:0006783	0.0102	0.0763	-0.13	-0.29	17.4994	-2.90715	SLC25A38|1.3534195298;UROD|0.803995373732;ALAD|0.827150398026	3	26	381	21829
5	5	sprouting angiogenesis	GO:0002040	0.0112	0.0819	0.52	-0.12	17.4994	-2.90715	JMJD6|1.3849373803;ENSGALG00000013255|1.38566254316;TEK|0.796645934481;PTK2B|1.36853151527	4	50	381	21829
5	5	response to amino acid	GO:0043200	0.0112	0.0819	0.64	-0.09	17.4994	-2.90715	AARS|0.730355854315;NEURL1|1.59758558433;MMP2|1.33571234528;PDGFRA|1.4971794998	4	50	381	21829
5	5	regulation of transferase activity	GO:0051338	0.0114	0.0831	4.05	0.8	17.4994	-2.90715	TRAF2|1.36829820845;CHCHD10|0.701793819415;CTNNB1|1.53389022987;CISH|2.40940161548;EPHA1|2.55931921948;RB1|1.22194566616;CAV1|1.57411949433;TNFRSF4|1.60491648849;PAK3|1.24999853366;LRRK2|0.791474374345;LPAR2|0.500734824431;CCNB3|2.40172146176;CCNT2|1.2078099563;NEURL1|1.59758558433;TEK|0.796645934481;NFATC3|1.2188998143;PTK2B|1.36853151527;PTPN2|1.4055286196;PPM1F|0.843269176783;CEMIP|0.647800358…	22	742	381	21829
5	4,5	regulation of cell-cell adhesion	GO:0022407	0.0116	0.0836	1.99	0.26	17.4994	-2.90715	CTNNB1|1.53389022987;ENSGALG00000022871|0.540478025959;CAV1|1.57411949433;TNFRSF21|1.37108244594;ANXA1|2.31077432719;ADA|1.8185950883;CD5|1.64683594997;MMP2|1.33571234528;BCL10|1.23077645412;PTPN2|1.4055286196	10	246	381	21829
5	5	lacrimal gland development	GO:0032808	0.0125	0.0881	0.92	-0.02	17.4994	-2.90715	ALDH6|5.03931778278;IGSF3|1.63960950987	2	10	381	21829
5	5	progesterone metabolic process	GO:0042448	0.0125	0.0881	-0.1	-0.28	17.4994	-2.90715	EGR1|3.3421296557;CYP17A1|0.373834269713	2	10	381	21829
5	5	lipid digestion	GO:0044241	0.0125	0.0881	-0.31	-0.34	17.4994	-2.90715	ABCG8|2.58379697043;HINT2|0.787120625411	2	10	381	21829
5	5	cell cycle G1/S phase transition	GO:0044843	0.0125	0.0881	1.26	0.07	17.4994	-2.90715	ENSGALG00000001616|1.95740194633;RB1|1.22194566616;RHOU|1.63787565375;MTBP|1.45012021739;ANXA1|2.31077432719;PLRG1|1.17225766216;PLCB1|0.841374509747	7	142	381	21829
5	5	organic substance transport	GO:0071702	0.013	0.0903	10.34	2.44	17.4994	-2.90715	BAMBI|0.709765064599;TRAF2|1.36829820845;RSAD2|5.13536401043;AMN|0.407285614614;SLBP|2.47274141822;SFT2D1|1.51839743348;AQP3|0.71301034118;G6PC2|0.628112939858;SLMO2|1.28375294462;LOC107049138|0.406769312928;ZDHHC21|1.34569403261;SLC25A22|0.73113705428;SLC19A1|0.620213338688;EFCC1|0.638390769799;BMP6|0.683639986412;ATP10A|1.35816680432;DYNC2LI1|2.27866837171;VPS37B|1.5470110145;ICA1|2.54455343225…	50	2083	381	21829
5	5	metanephros development	GO:0001656	0.013	0.0904	0.16	-0.21	17.4994	-2.90715	CTNNB1|1.53389022987;ENSGALG00000017188|1.24337799815;FAT4|0.818328688265;LGR4|0.844291617646;PDGFRA|1.4971794998	5	80	381	21829
5	5	central nervous system development	GO:0007417	0.0133	0.0916	-0.75	-0.45	17.4994	-2.90715	ALDH6|5.03931778278;Enpp2|0.647673645637;CCDC85C|0.718895369072;CTNNB1|1.53389022987;ENSGALG00000005278|1.61500396168;APAF1|1.30749447235;LRRK2|0.791474374345;TNFRSF21|1.37108244594;AARS|0.730355854315;SEMA6D|0.677116390122;ENSGALG00000013255|1.38566254316;FAT4|0.818328688265;DRD1|0.667916609064;EPHB2|0.739323288032;BBS7|1.38203800111;SRGAP2|1.24776195493;TBX19|0.642299516668;PLCB1|0.841374509747…	20	664	381	21829
5	4,5	SMAD protein signal transduction	GO:0060395	0.0137	0.0938	-0.69	-0.44	17.4994	-2.90715	BMP6|0.683639986412;GATA4|0.723840989827;JUN|1.72129530614;BTBD11|0.710268013963	4	53	381	21829
5	5	nervous system development	GO:0007399	0.0137	0.0939	7.57	1.72	17.4994	-2.90715	DOK5|2.93778650889;ALDH6|5.03931778278;Enpp2|0.647673645637;CCDC85C|0.718895369072;OLFM1|0.548403303979;Gga.50675|0.703228262501;NAV1|1.5266488403;CTNNB1|1.53389022987;ENSGALG00000005278|1.61500396168;BMP6|0.683639986412;SULF1|1.84623496011;APAF1|1.30749447235;RB1|1.22194566616;PAK3|1.24999853366;LRRK2|0.791474374345;JUN|1.72129530614;TNFRSF21|1.37108244594;AARS|0.730355854315;SEMA6D|0.6771163901…	43	1744	381	21829
5	5	lymphocyte mediated immunity	GO:0002449	0.0138	0.0944	1.35	0.1	17.4994	-2.90715	TRAF2|1.36829820845;RSAD2|5.13536401043;EXOSC3|1.35408149715;BCL10|1.23077645412;B2M|1.32501742659;LOC100858751|1.45692710109	6	112	381	21829
5	5	regulation of muscle system process	GO:0090257	0.0144	0.0956	1.58	0.16	17.4994	-2.90715	ENSGALG00000015003|1.69925846945;ENSGALG00000000560|2.34081893229;CAV1|1.57411949433;ENSGALG00000013255|1.38566254316;KCNQ1|2.01748826704;ADA|1.8185950883;EHD3|0.845251090091	7	146	381	21829
5	5	bone mineralization	GO:0030282	0.0144	0.0956	0.24	-0.19	17.4994	-2.90715	SBNO2|1.56172473978;BMP6|0.683639986412;SLC8A1|1.6234472974;LGR4|0.844291617646;PTK2B|1.36853151527	5	82	381	21829
5	5	regulation of leukocyte mediated immunity	GO:0002703	0.0144	0.0956	1.26	0.07	17.4994	-2.90715	TRAF2|1.36829820845;RSAD2|5.13536401043;EXOSC3|1.35408149715;B2M|1.32501742659;LOC100858751|1.45692710109	5	82	381	21829
5	4,5	negative regulation of cell proliferation	GO:0008285	0.0145	0.0956	2.86	0.49	17.4994	-2.90715	DLEC1|0.58468125201;LOC107049138|0.406769312928;CTNNB1|1.53389022987;SULF1|1.84623496011;RB1|1.22194566616;CAV1|1.57411949433;JUN|1.72129530614;TNFRSF21|1.37108244594;MTBP|1.45012021739;NEURL1|1.59758558433;STAT1|1.5991020336;BTG1|1.26874905133;IFT57|0.670051275097;PTK2B|1.36853151527;PTPN2|1.4055286196	15	455	381	21829
5	5	negative regulation of leukocyte differentiation	GO:1902106	0.0146	0.0956	0.81	-0.04	17.4994	-2.90715	CTNNB1|1.53389022987;ANXA1|2.31077432719;PTPN2|1.4055286196;PGLYRP2|0.769067958302	4	54	381	21829
5	5	positive thymic T cell selection	GO:0045059	0.0151	0.0956	0.29	-0.18	17.4994	-2.90715	ENSGALG00000013255|1.38566254316;PTPN2|1.4055286196	2	11	381	21829
5	5	detection of external biotic stimulus	GO:0098581	0.0151	0.0956	-0.13	-0.29	17.4994	-2.90715	TLR1B|1.73947268267;PGLYRP2|0.769067958302	2	11	381	21829
5	5	glial cell migration	GO:0008347	0.0151	0.0956	0.52	-0.12	17.4994	-2.90715	CTNNB1|1.53389022987;SRGAP2|1.24776195493;ENSGALG00000014523|1.71081089233	3	30	381	21829
5	4,5	positive regulation of cellular component organization	GO:0051130	0.0158	0.0956	4.44	0.9	17.4994	-2.90715	BAMBI|0.709765064599;KIAA1324|2.33494953376;KDR|0.72104711245;OLFM1|0.548403303979;CTNNB1|1.53389022987;Gga.20508|1.35097788843;EPHA1|2.55931921948;VPS37B|1.5470110145;RB1|1.22194566616;CAV1|1.57411949433;RHOU|1.63787565375;JUN|1.72129530614;ENSGALG00000013255|1.38566254316;SUB1|1.27148232469;NEURL1|1.59758558433;GLIPR2|1.42876731198;TEK|0.796645934481;ANXA1|2.31077432719;SLMO1|1.60309201343;PTK2…	24	856	381	21829
5	4,5	regulation of symbiosis, encompassing mutualism through parasitism	GO:0043903	0.0162	0.0956	2.3	0.34	17.4994	-2.90715	RSAD2|5.13536401043;OASL|5.73791499316;VPS37B|1.5470110145;CAV1|1.57411949433;JUN|1.72129530614;STAT1|1.5991020336	6	116	381	21829
5	4,5	negative regulation of cell death	GO:0060548	0.0163	0.0956	3.34	0.62	17.4994	-2.90715	EGR1|3.3421296557;KIAA1324|2.33494953376;KDR|0.72104711245;CTNNB1|1.53389022987;MCL1|1.27615554255;MDM4|0.799994947044;CAV1|1.57411949433;HELLS|1.39942068997;LRRK2|0.791474374345;JUN|1.72129530614;AARS|0.730355854315;ENSGALG00000017188|1.24337799815;ZNF830|1.20104993437;BIRC5|1.81523469204;TEK|0.796645934481;NFATC3|1.2188998143;ADA|1.8185950883;PTK2B|1.36853151527;BCL10|1.23077645412	19	634	381	21829
5	5	negative regulation of myeloid cell differentiation	GO:0045638	0.0165	0.0956	0.67	-0.08	17.4994	-2.90715	CTNNB1|1.53389022987;HOXA5|0.629049607874;PTK2B|1.36853151527;PTPN2|1.4055286196	4	56	381	21829
5	5	response to estradiol	GO:0032355	0.0165	0.0956	0.39	-0.15	17.4994	-2.90715	AREG|7.44121669097;LOC107049138|0.406769312928;CTNNB1|1.53389022987	3	31	381	21829
5	4,5	cell development	GO:0048468	0.0173	0.0956	7.4	1.68	17.4994	-2.90715	BAMBI|0.709765064599;ENSGALG00000000560|2.34081893229;LDLRAD4|1.58052068078;KDR|0.72104711245;OLFM1|0.548403303979;CTNNB1|1.53389022987;Gga.20508|1.35097788843;HORMAD1|1.84614568341;CCM2|1.25374990489;JMJD6|1.3849373803;ENSGALG00000005278|1.61500396168;BMP6|0.683639986412;SULF1|1.84623496011;EPHA1|2.55931921948;RB1|1.22194566616;SLC8A1|1.6234472974;PAK3|1.24999853366;LRRK2|0.791474374345;JUN|1.72…	42	1721	381	21829
5	5	estrogen catabolic process	GO:0006711	0.0175	0.0956	0	-0.26	17.4994	-2.90715	Gga.5859|0.832291473363	1	1	381	21829
5	5	dendrite regeneration	GO:0031104	0.0175	0.0956	0	-0.26	17.4994	-2.90715	ENSGALG00000014523|1.71081089233	1	1	381	21829
5	4,5	positive regulation of cell adhesion molecule production	GO:0060355	0.0175	0.0956	0	-0.26	17.4994	-2.90715	CAV1|1.57411949433	1	1	381	21829
5	5	nucleus accumbens development	GO:0021768	0.0175	0.0956	0	-0.26	17.4994	-2.90715	ALDH6|5.03931778278	1	1	381	21829
5	4,5	negative regulation of cartilage condensation	GO:1904932	0.0175	0.0956	0	-0.26	17.4994	-2.90715	MMP2|1.33571234528	1	1	381	21829
5	5	defense response to tumor cell	GO:0002357	0.0175	0.0956	0	-0.26	17.4994	-2.90715	LOC101750363|0.599688637315	1	1	381	21829
5	5	regulation of natural killer cell differentiation involved in immune response	GO:0032826	0.0175	0.0956	0	-0.26	17.4994	-2.90715	PGLYRP2|0.769067958302	1	1	381	21829
5	4,5	positive regulation of germinal center formation	GO:0002636	0.0175	0.0956	0	-0.26	17.4994	-2.90715	ADA|1.8185950883	1	1	381	21829
5	4,5	regulation of dense core granule biogenesis	GO:2000705	0.0175	0.0956	0	-0.26	17.4994	-2.90715	CHGA|0.510285340718	1	1	381	21829
5	5	response to glycoside	GO:1903416	0.0175	0.0956	0	-0.26	17.4994	-2.90715	ENSGALG00000015003|1.69925846945	1	1	381	21829
5	5	autocrine signaling	GO:0035425	0.0175	0.0956	0	-0.26	17.4994	-2.90715	FZD1|1.2605775335	1	1	381	21829
5	4,5	positive regulation of dense core granule biogenesis	GO:2000707	0.0175	0.0956	0	-0.26	17.4994	-2.90715	CHGA|0.510285340718	1	1	381	21829
5	5	regulation of ferrous iron binding	GO:1904432	0.0175	0.0956	0	-0.26	17.4994	-2.90715	B2M|1.32501742659	1	1	381	21829
5	4,5	regulation of penile erection	GO:0060405	0.0175	0.0956	0	-0.26	17.4994	-2.90715	ADA|1.8185950883	1	1	381	21829
5	5	neural fold bending	GO:0021503	0.0175	0.0956	0	-0.26	17.4994	-2.90715	LUZP1|1.20678727995	1	1	381	21829
5	5	response to reactive oxygen species	GO:0000302	0.0182	0.0967	1	0.01	17.4994	-2.90715	TRAF2|1.36829820845;SLC8A1|1.6234472974;LRRK2|0.791474374345;JUN|1.72129530614;PPARGC1B|0.71929404264;PDGFRA|1.4971794998	6	119	381	21829
5	4,5	negative regulation of defense response	GO:0031348	0.0182	0.0967	1.02	0.01	17.4994	-2.90715	NMI|1.36672136914;DHX58|1.60018700235;IL22RA2|0.537100829955;ADA|1.8185950883;PTPN2|1.4055286196	5	87	381	21829
5	5	tube closure	GO:0060606	0.019	0.101	0.69	-0.08	17.4994	-2.90715	APAF1|1.30749447235;FZD1|1.2605775335;IFT57|0.670051275097;BCL10|1.23077645412;ENSGALG00000016069|1.60717215373	5	88	381	21829
5	5	reproductive system development	GO:0061458	0.0191	0.101	0.52	-0.12	17.4994	-2.90715	KDR|0.72104711245;CTNNB1|1.53389022987;BMP6|0.683639986412;SULF1|1.84623496011;GATA4|0.723840989827;ADAMTS1|2.06213592906;ZNF830|1.20104993437;LGR4|0.844291617646;PDGFRA|1.4971794998	9	228	381	21829
5	5	heart process	GO:0003015	0.0199	0.104	1.44	0.12	17.4994	-2.90715	ENSGALG00000015003|1.69925846945;CAV1|1.57411949433;SLC8A1|1.6234472974;GJC1|0.685252465879;KCNQ1|2.01748826704;ADA|1.8185950883;EHD3|0.845251090091	7	156	381	21829
5	5	regulation of organ morphogenesis	GO:2000027	0.0199	0.104	1.12	0.04	17.4994	-2.90715	CTNNB1|1.53389022987;SULF1|1.84623496011;FZD1|1.2605775335;LGR4|0.844291617646;MMP2|1.33571234528;ETV5|1.44787340883;ENSGALG00000016069|1.60717215373	7	156	381	21829
5	5	cardiac muscle tissue development	GO:0048738	0.0206	0.106	0.63	-0.09	17.4994	-2.90715	ENSGALG00000000560|2.34081893229;CBY1|0.475182144061;SLC8A1|1.6234472974;GATA4|0.723840989827;ENSGALG00000013255|1.38566254316;GJC1|0.685252465879;PDGFRA|1.4971794998	7	157	381	21829
5	5	bone remodeling	GO:0046849	0.0207	0.106	-0.11	-0.28	17.4994	-2.90715	CTNNB1|1.53389022987;PPARGC1B|0.71929404264;LGR4|0.844291617646;PTK2B|1.36853151527	4	60	381	21829
5	4,5	luteinization	GO:0001553	0.0209	0.106	-0.01	-0.26	17.4994	-2.90715	BMP6|0.683639986412;PDGFRA|1.4971794998	2	13	381	21829
5	5	C21-steroid hormone biosynthetic process	GO:0006700	0.0209	0.106	-0.36	-0.35	17.4994	-2.90715	EGR1|3.3421296557;BMP6|0.683639986412	2	13	381	21829
5	5	response to catecholamine	GO:0071869	0.0209	0.106	-0.28	-0.33	17.4994	-2.90715	LRRK2|0.791474374345;DRD1|0.667916609064	2	13	381	21829
5	5	cellular response to BMP stimulus	GO:0071773	0.0218	0.11	0.44	-0.14	17.4994	-2.90715	EGR1|3.3421296557;BMP6|0.683639986412;SULF1|1.84623496011;CAV1|1.57411949433;GATA4|0.723840989827;RGMB|0.729226770638;FZD1|1.2605775335	7	159	381	21829
5	5	embryonic organ morphogenesis	GO:0048562	0.0222	0.111	2.11	0.3	17.4994	-2.90715	ALDH6|5.03931778278;CTNNB1|1.53389022987;GATA4|0.723840989827;ENSGALG00000017188|1.24337799815;ENSGALG00000013255|1.38566254316;HOXA5|0.629049607874;IFT57|0.670051275097;LRIG1|0.813354123633;ENSGALG00000016069|1.60717215373;PDGFRA|1.4971794998	10	273	381	21829
5	5	regulation of protein binding	GO:0043393	0.0225	0.112	0.87	-0.03	17.4994	-2.90715	BAMBI|0.709765064599;TRAF2|1.36829820845;MITD1|1.45260306136;CAV1|1.57411949433;LRRK2|0.791474374345;B2M|1.32501742659	6	125	381	21829
5	5	dendritic spine organization	GO:0097061	0.0229	0.113	-0.1	-0.28	17.4994	-2.90715	PAK3|1.24999853366;LRRK2|0.791474374345;EPHB2|0.739323288032	3	35	381	21829
5	5	macrophage activation	GO:0042116	0.0229	0.113	0.57	-0.11	17.4994	-2.90715	JMJD6|1.3849373803;SBNO2|1.56172473978;JUN|1.72129530614	3	35	381	21829
5	5	skeletal system development	GO:0001501	0.0233	0.115	2.38	0.37	17.4994	-2.90715	HYAL3|1.4611553836;ZFAND5|1.27525497026;CTNNB1|1.53389022987;COL13A1|0.695414745258;BMP6|0.683639986412;SULF1|1.84623496011;CHADL|1.74521586873;ENSGALG00000013255|1.38566254316;FAT4|0.818328688265;HOXA5|0.629049607874;PPARGC1B|0.71929404264;MMP2|1.33571234528;MCPH1|1.65829094452;PDGFRA|1.4971794998	14	440	381	21829
5	3,5	negative regulation of homeostatic process	GO:0032845	0.0233	0.115	0.08	-0.24	17.4994	-2.90715	DRD1|0.667916609064;HOXA5|0.629049607874;ADA|1.8185950883;PTK2B|1.36853151527;BCL10|1.23077645412;CEMIP|0.647800358145	6	126	381	21829
5	5	icosanoid metabolic process	GO:0006690	0.0243	0.118	-1.7	-0.7	17.4994	-2.90715	LTC4S|0.581364748134;CYP2C45|0.204540772836;ENSGALG00000005469|0.251407045821;LTC4SL|0.663503212749	4	63	381	21829
5	5	response to organophosphorus	GO:0046683	0.0243	0.118	1.22	0.06	17.4994	-2.90715	EGR1|3.3421296557;CREM|1.41483135547;JUN|1.72129530614;KCNQ1|2.01748826704	4	63	381	21829
5	5	muscle cell differentiation	GO:0042692	0.0267	0.128	1.93	0.25	17.4994	-2.90715	ENSGALG00000000560|2.34081893229;CTNNB1|1.53389022987;CBY1|0.475182144061;RB1|1.22194566616;SLC8A1|1.6234472974;GATA4|0.723840989827;ENSGALG00000013255|1.38566254316;TMEM204|0.758090724272;BTG1|1.26874905133;PLCB1|0.841374509747;PDGFRA|1.4971794998	11	322	381	21829
5	5	mitotic cell cycle phase transition	GO:0044772	0.027	0.129	1.81	0.22	17.4994	-2.90715	ENSGALG00000001616|1.95740194633;RB1|1.22194566616;RHOU|1.63787565375;CCNB3|2.40172146176;MTBP|1.45012021739;ZNF830|1.20104993437;ANXA1|2.31077432719;PPM1D|1.22320418779;PLRG1|1.17225766216;PLCB1|0.841374509747	10	282	381	21829
5	5	regulation of type 2 immune response	GO:0002828	0.0275	0.129	1.07	0.02	17.4994	-2.90715	RSAD2|5.13536401043;ANXA1|2.31077432719	2	15	381	21829
5	5	multicellular organismal catabolic process	GO:0044243	0.0275	0.129	-0.02	-0.26	17.4994	-2.90715	HINT2|0.787120625411;MMP2|1.33571234528	2	15	381	21829
5	5	metanephric nephron development	GO:0072210	0.0284	0.132	0.07	-0.24	17.4994	-2.90715	CTNNB1|1.53389022987;LGR4|0.844291617646;PDGFRA|1.4971794998	3	38	381	21829
5	5	regulation of lipid metabolic process	GO:0019216	0.0294	0.134	1.61	0.17	17.4994	-2.90715	EGR1|3.3421296557;ENSGALG00000015003|1.69925846945;BMP6|0.683639986412;RB1|1.22194566616;CAV1|1.57411949433;TEK|0.796645934481;PTK2B|1.36853151527;PDGFRA|1.4971794998	8	207	381	21829
5	5	porphyrin-containing compound metabolic process	GO:0006778	0.0303	0.134	-0.13	-0.29	17.4994	-2.90715	SLC25A38|1.3534195298;UROD|0.803995373732;ALAD|0.827150398026	3	39	381	21829
5	5	embryonic digestive tract development	GO:0048566	0.0303	0.134	0.14	-0.22	17.4994	-2.90715	GATA4|0.723840989827;ADA|1.8185950883;PDGFRA|1.4971794998	3	39	381	21829
5	5	cellular response to acid chemical	GO:0071229	0.0309	0.134	0.74	-0.06	17.4994	-2.90715	ENSGALG00000017188|1.24337799815;NEURL1|1.59758558433;PTK2B|1.36853151527;MMP2|1.33571234528;PDGFRA|1.4971794998	5	100	381	21829
5	5	response to gonadotropin	GO:0034698	0.031	0.134	-0.38	-0.36	17.4994	-2.90715	EGR1|3.3421296557;GATA4|0.723840989827	2	16	381	21829
5	5	macromolecular complex assembly	GO:0065003	0.031	0.134	7.42	1.68	17.4994	-2.90715	ALDH6|5.03931778278;TRAF2|1.36829820845;Mx|4.49133354175;SPTBN5|8.47980831078;LDLRAD4|1.58052068078;CENPN|1.78646558873;OLFM1|0.548403303979;DACH2|0.511046141535;VWF|0.742201749589;LOC101750363|0.599688637315;ENSGALG00000001616|1.95740194633;MDM4|0.799994947044;CAV1|1.57411949433;PAK3|1.24999853366;TK1|1.74142444461;HELLS|1.39942068997;TXNL4A|1.28327404132;JUN|1.72129530614;PATL2|1.65279375074;EN…	34	1395	381	21829
5	5	mitotic cell cycle	GO:0000278	0.0311	0.134	3.69	0.71	17.4994	-2.90715	MITD1|1.45260306136;CENPN|1.78646558873;CTNNB1|1.53389022987;ENSGALG00000001616|1.95740194633;RB1|1.22194566616;WEE1|1.74193436737;PAK3|1.24999853366;RHOU|1.63787565375;TXNL4A|1.28327404132;CCNB3|2.40172146176;MTBP|1.45012021739;ZNF830|1.20104993437;BIRC5|1.81523469204;ANXA1|2.31077432719;PPM1D|1.22320418779;PLRG1|1.17225766216;CENPC|1.32387208279;PLCB1|0.841374509747;CCNB2|1.72546824984;MCPH1|1.…	20	727	381	21829
5	4,5	regulation of cellular metabolic process	GO:0031323	0.0324	0.134	20.74	5.16	17.4994	-2.90715	AREG|7.44121669097;EGR1|3.3421296557;BAMBI|0.709765064599;ESR2|0.584349694358;ENSGALG00000015003|1.69925846945;TRAF2|1.36829820845;KIAA1324|2.33494953376;ENSGALG00000011926|0.614385406617;EDA2R|1.75695495575;TXLNA|1.29706518442;LDLRAD4|1.58052068078;KLB|0.635165466735;KDR|0.72104711245;OLFM1|0.548403303979;Gga.50675|0.703228262501;ELF3|2.35786312493;DACH2|0.511046141535;TINAGL1|0.725072265;CTNNB1…	111	5435	381	21829
5	4,5	regulation of organ growth	GO:0046620	0.0325	0.134	0.69	-0.08	17.4994	-2.90715	ENSGALG00000000560|2.34081893229;GATA4|0.723840989827;ENSGALG00000017188|1.24337799815;WWC2|1.22148831025	4	69	381	21829
5	4,5	single-organism membrane organization	GO:0044802	0.0327	0.134	-3.88	-1.27	17.4994	-2.90715	AMN|0.407285614614;Mx|4.49133354175;DYSF|0.66176762937;Gga.50675|0.703228262501;TPST2|0.717519475948;ZDHHC21|1.34569403261;EFCC1|0.638390769799;ATP10A|1.35816680432;CAV1|1.57411949433;SAMD9L|2.30929677443;PDZD11|0.822107973381;FAT4|0.818328688265;TIE1|0.749943838744;RAB10|1.339376591;ANXA1|2.31077432719;ETV5|1.44787340883;TTC7A|0.730322074972;CEMIP|0.647800358145;EHD3|0.845251090091	19	685	381	21829
5	5	regulation of cell cycle phase transition	GO:1901987	0.0332	0.134	1.51	0.14	17.4994	-2.90715	ENSGALG00000001616|1.95740194633;RB1|1.22194566616;CCNB3|2.40172146176;MTBP|1.45012021739;ZNF830|1.20104993437;ANXA1|2.31077432719;PLRG1|1.17225766216;PLCB1|0.841374509747	8	212	381	21829
5	5	response to endoplasmic reticulum stress	GO:0034976	0.0343	0.134	1.11	0.03	17.4994	-2.90715	DNAJB9|1.44516595939;APAF1|1.30749447235;LRRK2|0.791474374345;JUN|1.72129530614;AARS|0.730355854315;ATF3|1.62193554309;PTPN2|1.4055286196	7	175	381	21829
5	5	steroid metabolic process	GO:0008202	0.0343	0.134	-0.93	-0.5	17.4994	-2.90715	EGR1|3.3421296557;ENSGALG00000015003|1.69925846945;HSD3B2|0.506913098881;BMP6|0.683639986412;Gga.5859|0.832291473363;CYP17A1|0.373834269713;PDGFRA|1.4971794998	7	175	381	21829
5	4,5	negative regulation of synaptic transmission	GO:0050805	0.0345	0.134	0.18	-0.21	17.4994	-2.90715	SORCS3|5.33763570384;ENSGALG00000013255|1.38566254316;DRD1|0.667916609064	3	41	381	21829
5	4,5	regulation of cell adhesion molecule production	GO:0060353	0.0346	0.134	0	-0.26	17.4994	-2.90715	CAV1|1.57411949433	1	2	381	21829
5	5	metanephric glomerulus morphogenesis	GO:0072275	0.0346	0.134	0	-0.26	17.4994	-2.90715	PDGFRA|1.4971794998	1	2	381	21829
5	5	nerve growth factor production	GO:0032902	0.0346	0.134	0	-0.26	17.4994	-2.90715	PCSK6|1.53727265589	1	2	381	21829
5	5	cell-cell signaling involved in kidney development	GO:0060995	0.0346	0.134	0	-0.26	17.4994	-2.90715	LGR4|0.844291617646	1	2	381	21829
5	5	embryonic heart tube anterior/posterior pattern specification	GO:0035054	0.0346	0.134	0	-0.26	17.4994	-2.90715	GATA4|0.723840989827	1	2	381	21829
5	5	regulation of response to macrophage colony-stimulating factor	GO:1903969	0.0346	0.134	0	-0.26	17.4994	-2.90715	PTPN2|1.4055286196	1	2	381	21829
5	4,5	regulation of fertilization	GO:0080154	0.0346	0.134	0	-0.26	17.4994	-2.90715	PLCB1|0.841374509747	1	2	381	21829
5	5	immunoglobulin biosynthetic process	GO:0002378	0.0346	0.134	0	-0.26	17.4994	-2.90715	GALNT2|1.67550975305	1	2	381	21829
5	5	negative regulation of response to macrophage colony-stimulating factor	GO:1903970	0.0346	0.134	0	-0.26	17.4994	-2.90715	PTPN2|1.4055286196	1	2	381	21829
5	5	monocyte extravasation	GO:0035696	0.0346	0.134	0	-0.26	17.4994	-2.90715	PLCB1|0.841374509747	1	2	381	21829
5	5	antigen processing and presentation of peptide antigen via MHC class Ib	GO:0002428	0.0346	0.134	0	-0.26	17.4994	-2.90715	B2M|1.32501742659	1	2	381	21829
5	5	condensed mesenchymal cell proliferation	GO:0072137	0.0346	0.134	0	-0.26	17.4994	-2.90715	FAT4|0.818328688265	1	2	381	21829
5	5	wound healing	GO:0042060	0.0351	0.135	1.85	0.23	17.4994	-2.90715	DYSF|0.66176762937;VWF|0.742201749589;ENSGALG00000012751|0.740755364476;TXK|1.5711965176;CAV1|1.57411949433;ENSGALG00000013255|1.38566254316;PIK3CB|1.3499813135;ANXA1|2.31077432719;ENSGALG00000016069|1.60717215373;PDGFRA|1.4971794998	10	295	381	21829
5	5	cell projection morphogenesis	GO:0048858	0.0377	0.144	3.07	0.55	17.4994	-2.90715	ENSGALG00000006597|0.563222832828;CBY1|0.475182144061;ENSGALG00000005278|1.61500396168;DYNC2LI1|2.27866837171;PAK3|1.24999853366;LRRK2|0.791474374345;ENSGALG00000013255|1.38566254316;SLC9A6|1.22829988709;NEURL1|1.59758558433;EPHB2|0.739323288032;BBS7|1.38203800111;IFT57|0.670051275097;SRGAP2|1.24776195493;DCDC2|1.88748433634;SNX10|1.51286602949;ENSGALG00000014523|1.71081089233;EHD3|0.845251090091	17	605	381	21829
5	5	epithelium migration	GO:0090132	0.0381	0.145	0.31	-0.17	17.4994	-2.90715	KDR|0.72104711245;JUN|1.72129530614;ENSGALG00000013255|1.38566254316;GLIPR2|1.42876731198;TEK|0.796645934481;PTK2B|1.36853151527;PPM1F|0.843269176783	7	179	381	21829
5	5	learning	GO:0007612	0.0383	0.145	0.31	-0.18	17.4994	-2.90715	SORCS3|5.33763570384;ENSGALG00000013255|1.38566254316;DRD1|0.667916609064;EPHB2|0.739323288032;DCDC2|1.88748433634	5	106	381	21829
5	5	response to muscle stretch	GO:0035994	0.0387	0.145	0.45	-0.14	17.4994	-2.90715	SLC8A1|1.6234472974;JUN|1.72129530614	2	18	381	21829
5	5	atrioventricular valve development	GO:0003171	0.0387	0.145	-0.4	-0.36	17.4994	-2.90715	OLFM1|0.548403303979;GATA4|0.723840989827	2	18	381	21829
5	4,5	subpallium development	GO:0021544	0.0387	0.145	-0.53	-0.39	17.4994	-2.90715	ALDH6|5.03931778278;DRD1|0.667916609064	2	18	381	21829
5	5	phospholipid metabolic process	GO:0006644	0.0387	0.145	0.6	-0.1	17.4994	-2.90715	CHKA|1.63831591304;PTDSS2|0.809449663825;MPPE1|0.776976148583;PIK3CB|1.3499813135;TEK|0.796645934481;PIGY|0.73738286327;PLA2G4B|0.679492584184;AGPAT2|1.83783401777;PTK2B|1.36853151527;PIGK|1.26326332496;PDGFRA|1.4971794998	11	342	381	21829
5	5	membrane fusion	GO:0061025	0.039	0.146	-1.38	-0.62	17.4994	-2.90715	Mx|4.49133354175;DYSF|0.66176762937;TPST2|0.717519475948;EFCC1|0.638390769799;SAMD9L|2.30929677443;TIE1|0.749943838744;ANXA1|2.31077432719	7	180	381	21829
5	5	negative regulation of catalytic activity	GO:0043086	0.0392	0.147	3.15	0.57	17.4994	-2.90715	ENSGALG00000011926|0.614385406617;CHCHD10|0.701793819415;Gga.50675|0.703228262501;TINAGL1|0.725072265;CISH|2.40940161548;EPHA1|2.55931921948;SERPINB1|1.61699979318;RB1|1.22194566616;CAV1|1.57411949433;MPHOSPH10|1.26344218875;LRRK2|0.791474374345;BIRC5|1.81523469204;ANXA1|2.31077432719;NFATC3|1.2188998143;PTPN2|1.4055286196;PPM1F|0.843269176783;NQO1|0.842564523542	17	608	381	21829
5	4,5	regulation of coagulation	GO:0050818	0.0405	0.151	0.7	-0.07	17.4994	-2.90715	ENSGALG00000012751|0.740755364476;TXK|1.5711965176;CAV1|1.57411949433;PDGFRA|1.4971794998	4	74	381	21829
5	5	cytokine biosynthetic process	GO:0042089	0.0405	0.151	0.99	0	17.4994	-2.90715	EGR1|3.3421296557;NMI|1.36672136914;TLR1B|1.73947268267;BCL10|1.23077645412	4	74	381	21829
5	5	Golgi organization	GO:0007030	0.0405	0.151	-1.22	-0.57	17.4994	-2.90715	SPTBN5|8.47980831078;LRRK2|0.791474374345;RAB30|0.772294022968;EHD3|0.845251090091	4	74	381	21829
5	5	cell projection assembly	GO:0030031	0.0409	0.152	2.06	0.28	17.4994	-2.90715	ENSGALG00000006597|0.563222832828;CBY1|0.475182144061;DYNC2LI1|2.27866837171;CAV1|1.57411949433;ENSGALG00000013255|1.38566254316;NEURL1|1.59758558433;BBS7|1.38203800111;IFT57|0.670051275097;SRGAP2|1.24776195493;SNX10|1.51286602949	10	303	381	21829
5	5	male sex differentiation	GO:0046661	0.041	0.152	-0.36	-0.35	17.4994	-2.90715	CTNNB1|1.53389022987;BMP6|0.683639986412;GATA4|0.723840989827;LGR4|0.844291617646;PDGFRA|1.4971794998	5	108	381	21829
5	5	type I interferon production	GO:0032606	0.0413	0.153	0.52	-0.12	17.4994	-2.90715	RNF216|1.51027961009;NMI|1.36672136914;DHX58|1.60018700235	3	44	381	21829
5	5	response to steroid hormone	GO:0048545	0.0421	0.156	0.87	-0.03	17.4994	-2.90715	AREG|7.44121669097;ESR2|0.584349694358;ENSGALG00000015003|1.69925846945;LOC107049138|0.406769312928;CTNNB1|1.53389022987;CAV1|1.57411949433;GATA4|0.723840989827;ANXA1|2.31077432719;CITED3|0.788539261445	9	263	381	21829
5	5	cytokine metabolic process	GO:0042107	0.0422	0.156	0.99	0	17.4994	-2.90715	EGR1|3.3421296557;NMI|1.36672136914;TLR1B|1.73947268267;BCL10|1.23077645412	4	75	381	21829
5	5	female gamete generation	GO:0007292	0.044	0.159	1.04	0.02	17.4994	-2.90715	CTNNB1|1.53389022987;HORMAD1|1.84614568341;ADAMTS1|2.06213592906;MCM9|0.529617712731	4	76	381	21829
5	5	cellular response to inorganic substance	GO:0071241	0.0458	0.165	0.6	-0.1	17.4994	-2.90715	TRAF2|1.36829820845;LRRK2|0.791474374345;JUN|1.72129530614;B2M|1.32501742659	4	77	381	21829
5	5	determination of heart left/right asymmetry	GO:0061371	0.0461	0.166	-0.14	-0.29	17.4994	-2.90715	GATA4|0.723840989827;ENSGALG00000013255|1.38566254316;IFT57|0.670051275097	3	46	381	21829
5	4,5	respiratory system process	GO:0003016	0.0469	0.166	0.1	-0.23	17.4994	-2.90715	ZFAND5|1.27525497026;HOXA5|0.629049607874	2	20	381	21829
5	4,5	establishment of protein localization	GO:0045184	0.0487	0.166	7.28	1.64	17.4994	-2.90715	BAMBI|0.709765064599;TRAF2|1.36829820845;RSAD2|5.13536401043;AMN|0.407285614614;SFT2D1|1.51839743348;G6PC2|0.628112939858;LOC107049138|0.406769312928;ZDHHC21|1.34569403261;EFCC1|0.638390769799;ATP10A|1.35816680432;DYNC2LI1|2.27866837171;VPS37B|1.5470110145;ICA1|2.54455343225;TNFRSF4|1.60491648849;LRRK2|0.791474374345;RHOU|1.63787565375;JUN|1.72129530614;TNFRSF21|1.37108244594;RAB10|1.339376591;DR…	35	1499	381	21829
5	5	muscle organ development	GO:0007517	0.0492	0.166	1.9	0.24	17.4994	-2.90715	EGR1|3.3421296557;ENSGALG00000000560|2.34081893229;CTNNB1|1.53389022987;RB1|1.22194566616;CAV1|1.57411949433;GATA4|0.723840989827;CCNT2|1.2078099563;FZD1|1.2605775335;ATF3|1.62193554309	9	271	381	21829
5	5	carbohydrate biosynthetic process	GO:0016051	0.0495	0.166	0.06	-0.24	17.4994	-2.90715	G6PC2|0.628112939858;PHKG1|0.827630853747;ATF3|1.62193554309;NANS|0.531912884041;PTK2B|1.36853151527;PTPN2|1.4055286196	6	151	381	21829
5	5	positive regulation of organelle organization	GO:0010638	0.0498	0.166	2.55	0.41	17.4994	-2.90715	KIAA1324|2.33494953376;KDR|0.72104711245;CTNNB1|1.53389022987;EPHA1|2.55931921948;VPS37B|1.5470110145;RB1|1.22194566616;RHOU|1.63787565375;TEK|0.796645934481;ANXA1|2.31077432719;SLMO1|1.60309201343;PTK2B|1.36853151527;PPM1F|0.843269176783;PLCB1|0.841374509747	13	445	381	21829
5	5	blood circulation	GO:0008015	0.0508	0.166	1.99	0.26	17.4994	-2.90715	ENSGALG00000015003|1.69925846945;ENPEP|1.56170389002;CAV1|1.57411949433;SLC8A1|1.6234472974;HTR1D|0.652685417287;DRD1|0.667916609064;GJC1|0.685252465879;KCNQ1|2.01748826704;ADA|1.8185950883;EHD3|0.845251090091	10	315	381	21829
5	5	regulation of smooth muscle cell proliferation	GO:0048660	0.0513	0.166	0.58	-0.1	17.4994	-2.90715	CTNNB1|1.53389022987;SULF1|1.84623496011;MMP2|1.33571234528	3	48	381	21829
5	4,5	negative regulation of immune effector process	GO:0002698	0.0513	0.166	0.11	-0.23	17.4994	-2.90715	DHX58|1.60018700235;ANXA1|2.31077432719;PGLYRP2|0.769067958302	3	48	381	21829
5	4,5	regulation of establishment or maintenance of cell polarity	GO:0032878	0.0513	0.166	-0.04	-0.27	17.4994	-2.90715	TEK|0.796645934481;PTK2B|1.36853151527	2	21	381	21829
5	5	brush border assembly	GO:1904970	0.0515	0.166	0	-0.26	17.4994	-2.90715	MYO7B|1.63858231011	1	3	381	21829
5	5	cell proliferation in midbrain	GO:0033278	0.0515	0.166	0	-0.26	17.4994	-2.90715	ENSGALG00000016069|1.60717215373	1	3	381	21829
5	4,5	neuronal signal transduction	GO:0023041	0.0515	0.166	0	-0.26	17.4994	-2.90715	OLFM1|0.548403303979	1	3	381	21829
5	5	bronchiole development	GO:0060435	0.0515	0.166	0	-0.26	17.4994	-2.90715	HOXA5|0.629049607874	1	3	381	21829
5	5	embryonic skeletal limb joint morphogenesis	GO:0036023	0.0515	0.166	0	-0.26	17.4994	-2.90715	CTNNB1|1.53389022987	1	3	381	21829
5	5	neutrophil clearance	GO:0097350	0.0515	0.166	0	-0.26	17.4994	-2.90715	ANXA1|2.31077432719	1	3	381	21829
5	5	glomerulus vasculature morphogenesis	GO:0072103	0.0515	0.166	0	-0.26	17.4994	-2.90715	PDGFRA|1.4971794998	1	3	381	21829
5	5	negative regulation of response to interferon-gamma	GO:0060331	0.0515	0.166	0	-0.26	17.4994	-2.90715	PTPN2|1.4055286196	1	3	381	21829
5	5	otolith morphogenesis	GO:0032474	0.0515	0.166	0	-0.26	17.4994	-2.90715	LRIG1|0.813354123633	1	3	381	21829
5	5	regulation of germinal center formation	GO:0002634	0.0515	0.166	0	-0.26	17.4994	-2.90715	ADA|1.8185950883	1	3	381	21829
5	5	response to cell cycle checkpoint signaling	GO:0072396	0.0515	0.166	0	-0.26	17.4994	-2.90715	FBXO18|0.786845404531	1	3	381	21829
5	5	embryonic nail plate morphogenesis	GO:0035880	0.0515	0.166	0	-0.26	17.4994	-2.90715	ENSGALG00000016069|1.60717215373	1	3	381	21829
5	4,5	canonical Wnt signaling pathway involved in regulation of cell proliferation	GO:0044340	0.0515	0.166	0	-0.26	17.4994	-2.90715	CTNNB1|1.53389022987	1	3	381	21829
5	5	vesicle-mediated transport	GO:0016192	0.0523	0.168	-2.53	-0.92	17.4994	-2.90715	AMN|0.407285614614;Enpp2|0.647673645637;SFT2D1|1.51839743348;VPS45|0.78835140067;DYSF|0.66176762937;TINAGL1|0.725072265;CTNNB1|1.53389022987;JMJD6|1.3849373803;EFCC1|0.638390769799;HIP1R|1.27082603805;ENSGALG00000012751|0.740755364476;VPS37B|1.5470110145;ERC1|0.774730826035;CAV1|1.57411949433;SAMD9L|2.30929677443;GAK|1.21988178387;CHGA|0.510285340718;LRRK2|0.791474374345;ACKR4|0.582258903526;MPPE…	29	1209	381	21829
5	5	organelle fission	GO:0048285	0.0524	0.169	2.56	0.41	17.4994	-2.90715	Mx|4.49133354175;KDR|0.72104711245;CENPN|1.78646558873;HORMAD1|1.84614568341;RB1|1.22194566616;WEE1|1.74193436737;TXNL4A|1.28327404132;MTBP|1.45012021739;ZNF830|1.20104993437;BIRC5|1.81523469204;PLCB1|0.841374509747;CCNB2|1.72546824984	12	404	381	21829
5	5	negative regulation of lymphocyte activation	GO:0051250	0.0534	0.171	0.76	-0.06	17.4994	-2.90715	TNFRSF21|1.37108244594;ANXA1|2.31077432719;PTPN2|1.4055286196;PGLYRP2|0.769067958302	4	81	381	21829
5	5	viral process	GO:0016032	0.0556	0.177	2.38	0.36	17.4994	-2.90715	RSAD2|5.13536401043;OASL|5.73791499316;VPS37B|1.5470110145;CAV1|1.57411949433;JUN|1.72129530614;CCNT2|1.2078099563;STAT1|1.5991020336	7	195	381	21829
5	5	mammary gland development	GO:0030879	0.0558	0.177	0.04	-0.25	17.4994	-2.90715	HOXA5|0.629049607874;ETV5|1.44787340883	2	22	381	21829
5	5	exogenous drug catabolic process	GO:0042738	0.0558	0.177	-1.29	-0.59	17.4994	-2.90715	CYP2C45|0.204540772836;ENSGALG00000005469|0.251407045821	2	22	381	21829
5	5	regulation of stem cell proliferation	GO:0072091	0.0574	0.18	-0.04	-0.27	17.4994	-2.90715	KDR|0.72104711245;CTNNB1|1.53389022987;LRRK2|0.791474374345;ENSGALG00000017188|1.24337799815	4	83	381	21829
5	5	protein complex subunit organization	GO:0071822	0.0589	0.185	6.87	1.54	17.4994	-2.90715	ALDH6|5.03931778278;TRAF2|1.36829820845;Mx|4.49133354175;SPTBN5|8.47980831078;LDLRAD4|1.58052068078;ZYX|1.4573592862;OLFM1|0.548403303979;VWF|0.742201749589;LOC101750363|0.599688637315;EPHA1|2.55931921948;CHADL|1.74521586873;MDM4|0.799994947044;CAV1|1.57411949433;PAK3|1.24999853366;TK1|1.74142444461;JUN|1.72129530614;ENSGALG00000013255|1.38566254316;SIGMAR1|0.742102370778;SUB1|1.27148232469;KCNB2…	32	1373	381	21829
5	5	cellular response to hormone stimulus	GO:0032870	0.059	0.185	3.21	0.58	17.4994	-2.90715	EGR1|3.3421296557;ESR2|0.584349694358;ENSGALG00000015003|1.69925846945;LOC107049138|0.406769312928;CISH|2.40940161548;CAV1|1.57411949433;GATA4|0.723840989827;JUN|1.72129530614;RAB10|1.339376591;ANXA1|2.31077432719;MMP2|1.33571234528;PTPN2|1.4055286196;UGT1A1|0.771801735252	13	457	381	21829
5	5	smooth muscle cell proliferation	GO:0048659	0.0594	0.186	0.58	-0.1	17.4994	-2.90715	CTNNB1|1.53389022987;SULF1|1.84623496011;MMP2|1.33571234528	3	51	381	21829
5	5	B cell homeostasis	GO:0001782	0.0604	0.187	0.35	-0.16	17.4994	-2.90715	ADA|1.8185950883;BCL10|1.23077645412	2	23	381	21829
5	4,5	positive regulation of cell cycle process	GO:0090068	0.0621	0.191	1.05	0.02	17.4994	-2.90715	ENSGALG00000001616|1.95740194633;RB1|1.22194566616;MTBP|1.45012021739;ANXA1|2.31077432719;PLRG1|1.17225766216;PLCB1|0.841374509747	6	160	381	21829
5	5	digestive tract morphogenesis	GO:0048546	0.0623	0.191	0.14	-0.22	17.4994	-2.90715	CTNNB1|1.53389022987;GATA4|0.723840989827;PDGFRA|1.4971794998	3	52	381	21829
5	5	kidney morphogenesis	GO:0060993	0.0637	0.191	-0.45	-0.37	17.4994	-2.90715	CTNNB1|1.53389022987;LRRK2|0.791474374345;FAT4|0.818328688265;LGR4|0.844291617646	4	86	381	21829
5	5	replacement ossification	GO:0036075	0.0652	0.191	-0.32	-0.34	17.4994	-2.90715	COL13A1|0.695414745258;BMP6|0.683639986412	2	24	381	21829
5	5	cellular amine metabolic process	GO:0044106	0.0659	0.191	0.86	-0.03	17.4994	-2.90715	ODC1|1.46100117946;SMOX|2.00199922244;CHKA|1.63831591304;DRD1|0.667916609064	4	87	381	21829
5	5	cell maturation	GO:0048469	0.0664	0.191	-0.27	-0.33	17.4994	-2.90715	KDR|0.72104711245;CTNNB1|1.53389022987;RB1|1.22194566616;LRRK2|0.791474374345;HOXA5|0.629049607874	5	124	381	21829
5	5	response to peptide hormone	GO:0043434	0.0674	0.191	1.89	0.24	17.4994	-2.90715	EGR1|3.3421296557;LOC107049138|0.406769312928;CISH|2.40940161548;CAV1|1.57411949433;RAB10|1.339376591;MMP2|1.33571234528;PTPN2|1.4055286196	7	204	381	21829
5	4,5	regulation of viral budding via host ESCRT complex	GO:1903772	0.068	0.191	0	-0.26	17.4994	-2.90715	VPS37B|1.5470110145	1	4	381	21829
5	5	negative regulation of thymocyte aggregation	GO:2000399	0.068	0.191	0	-0.26	17.4994	-2.90715	PTPN2|1.4055286196	1	4	381	21829
5	5	flavonoid glucuronidation	GO:0052696	0.068	0.191	0	-0.26	17.4994	-2.90715	UGT1A1|0.771801735252	1	4	381	21829
5	5	regulation of cohesin loading	GO:0071922	0.068	0.191	0	-0.26	17.4994	-2.90715	RB1|1.22194566616	1	4	381	21829
5	5	regulation of cardiac muscle cell membrane potential	GO:0086036	0.068	0.191	0	-0.26	17.4994	-2.90715	EHD3|0.845251090091	1	4	381	21829
5	5	positive regulation of progesterone secretion	GO:2000872	0.068	0.191	0	-0.26	17.4994	-2.90715	BMP6|0.683639986412	1	4	381	21829
5	5	oviduct development	GO:0060066	0.068	0.191	0	-0.26	17.4994	-2.90715	CTNNB1|1.53389022987	1	4	381	21829
5	5	regulation of cell communication by electrical coupling	GO:0010649	0.068	0.191	0	-0.26	17.4994	-2.90715	CAV1|1.57411949433	1	4	381	21829
5	5	flavonoid biosynthetic process	GO:0009813	0.068	0.191	0	-0.26	17.4994	-2.90715	UGT1A1|0.771801735252	1	4	381	21829
5	5	putrescine biosynthetic process from ornithine	GO:0033387	0.068	0.191	0	-0.26	17.4994	-2.90715	ODC1|1.46100117946	1	4	381	21829
5	5	positive regulation of response to interferon-gamma	GO:0060332	0.068	0.191	0	-0.26	17.4994	-2.90715	TXK|1.5711965176	1	4	381	21829
5	5	canonical Wnt signaling pathway involved in heart development	GO:0061316	0.068	0.191	0	-0.26	17.4994	-2.90715	CTNNB1|1.53389022987	1	4	381	21829
5	4,5	regulation of membrane depolarization	GO:0003254	0.07	0.194	-0.24	-0.32	17.4994	-2.90715	KDR|0.72104711245;LRRK2|0.791474374345	2	25	381	21829
5	5	vascular endothelial growth factor production	GO:0010573	0.07	0.194	-0.13	-0.29	17.4994	-2.90715	SULF1|1.84623496011;GATA4|0.723840989827	2	25	381	21829
5	5	regulation of cell development	GO:0060284	0.0708	0.196	2.78	0.47	17.4994	-2.90715	BAMBI|0.709765064599;ENSGALG00000000560|2.34081893229;LDLRAD4|1.58052068078;OLFM1|0.548403303979;CTNNB1|1.53389022987;Gga.20508|1.35097788843;BMP6|0.683639986412;PAK3|1.24999853366;LRRK2|0.791474374345;TNFRSF21|1.37108244594;ENSGALG00000017188|1.24337799815;ENSGALG00000013255|1.38566254316;NEURL1|1.59758558433;GLIPR2|1.42876731198;EPHB2|0.739323288032;PTK2B|1.36853151527;B2M|1.32501742659	17	658	381	21829
5	5	regulation of intracellular transport	GO:0032386	0.071	0.196	0.71	-0.07	17.4994	-2.90715	BAMBI|0.709765064599;CAV1|1.57411949433;LRRK2|0.791474374345;RHOU|1.63787565375;DRD1|0.667916609064;TEK|0.796645934481;FZD1|1.2605775335;SLMO1|1.60309201343;PTK2B|1.36853151527;CEMIP|0.647800358145;IL18R1|1.81050856167	11	380	381	21829
5	5	tetrapyrrole metabolic process	GO:0033013	0.0712	0.197	-0.13	-0.29	17.4994	-2.90715	SLC25A38|1.3534195298;UROD|0.803995373732;ALAD|0.827150398026	3	55	381	21829
5	5	B cell activation	GO:0042113	0.0714	0.197	0.93	-0.01	17.4994	-2.90715	TXLNA|1.29706518442;TNFRSF21|1.37108244594;EXOSC3|1.35408149715;ADA|1.8185950883;PTK2B|1.36853151527;PTPN2|1.4055286196	6	166	381	21829
5	4,5	developmental cell growth	GO:0048588	0.0739	0.203	0.41	-0.15	17.4994	-2.90715	ENSGALG00000000560|2.34081893229;OLFM1|0.548403303979;CYFIP2|0.70777772292;ENSGALG00000013255|1.38566254316;SLC9A6|1.22829988709	5	128	381	21829
5	5	memory	GO:0007613	0.0743	0.204	-0.73	-0.45	17.4994	-2.90715	SORCS3|5.33763570384;DRD1|0.667916609064;PLCB1|0.841374509747	3	56	381	21829
5	5	heart trabecula morphogenesis	GO:0061384	0.075	0.204	0.46	-0.14	17.4994	-2.90715	ADAMTS1|2.06213592906;ENSGALG00000013255|1.38566254316	2	26	381	21829
5	5	regulation of neurological system process	GO:0031644	0.075	0.204	0.85	-0.03	17.4994	-2.90715	ACPP|5.18185884667;TNFRSF21|1.37108244594	2	26	381	21829
5	5	organonitrogen compound catabolic process	GO:1901565	0.0758	0.206	4.27	0.86	17.4994	-2.90715	DIO2|6.89401669852;ODC1|1.46100117946;HYAL3|1.4611553836;RNF216|1.51027961009;SMOX|2.00199922244;TINAGL1|0.725072265;USP18|3.0364942117;DNAJB9|1.44516595939;ENPEP|1.56170389002;MDM4|0.799994947044;NEU2|1.53889477446;DDO|0.57919036485;ALAD|0.827150398026;BBS7|1.38203800111;ADA|1.8185950883;SAMHD1|1.35203095896;PTK2B|1.36853151527;BACE1|0.849299007921;CEMIP|0.647800358145;PGLYRP2|0.769067958302	20	809	381	21829
5	5	small molecule biosynthetic process	GO:0044283	0.0767	0.208	1.06	0.02	17.4994	-2.90715	EGR1|3.3421296557;ALDH6|5.03931778278;LTC4S|0.581364748134;G6PC2|0.628112939858;CHKA|1.63831591304;LOC417253|1.94183314967;BMP6|0.683639986412;LTC4SL|0.663503212749;ATF3|1.62193554309;ALDH18A1|0.680397083289;PTK2B|1.36853151527;PTPN2|1.4055286196;ACSM3|0.769824928427	13	477	381	21829
5	5	regulation of biomineral tissue development	GO:0070167	0.0775	0.21	0.17	-0.21	17.4994	-2.90715	BMP6|0.683639986412;SLC8A1|1.6234472974;PTK2B|1.36853151527	3	57	381	21829
5	5	cellular response to fibroblast growth factor stimulus	GO:0044344	0.0775	0.21	-0.17	-0.3	17.4994	-2.90715	KLB|0.635165466735;CTNNB1|1.53389022987;SULF1|1.84623496011;FAT4|0.818328688265	4	92	381	21829
5	5	cellular protein localization	GO:0034613	0.0782	0.21	5.18	1.1	17.4994	-2.90715	BAMBI|0.709765064599;AMN|0.407285614614;Gga.50675|0.703228262501;CTNNB1|1.53389022987;ZDHHC21|1.34569403261;EFCC1|0.638390769799;ATP10A|1.35816680432;DYNC2LI1|2.27866837171;RB1|1.22194566616;LRRK2|0.791474374345;RHOU|1.63787565375;JUN|1.72129530614;PDZD11|0.822107973381;MTBP|1.45012021739;RAB10|1.339376591;DRD1|0.667916609064;TEK|0.796645934481;LOC422353|1.44380745307;FZD1|1.2605775335;RAB30|0.77…	32	1411	381	21829
5	5	macromolecule modification	GO:0043412	0.0782	0.21	15.72	3.85	17.4994	-2.90715	AREG|7.44121669097;EGR1|3.3421296557;LOC422316|0.645649535697;DOK5|2.93778650889;TRAF2|1.36829820845;EDA2R|1.75695495575;LDLRAD4|1.58052068078;KLB|0.635165466735;KDR|0.72104711245;Gga.50675|0.703228262501;LOC426015|0.731574520591;RNF216|1.51027961009;CTNNB1|1.53389022987;ENSGALG00000001808|0.811733936153;USP18|3.0364942117;TPST2|0.717519475948;KBTBD11|1.39386935893;ZDHHC21|1.34569403261;JMJD6|1.3…	86	4270	381	21829
5	5	regulation of organelle organization	GO:0033043	0.0784	0.21	4.73	0.98	17.4994	-2.90715	KIAA1324|2.33494953376;TXLNA|1.29706518442;KDR|0.72104711245;CTNNB1|1.53389022987;STAT2|1.53527043729;HORMAD1|1.84614568341;ENSGALG00000001616|1.95740194633;DYNC2LI1|2.27866837171;EPHA1|2.55931921948;VPS37B|1.5470110145;RB1|1.22194566616;PAK3|1.24999853366;ATAD2|1.24858880798;LRRK2|0.791474374345;RHOU|1.63787565375;PATL2|1.65279375074;MTBP|1.45012021739;TEK|0.796645934481;ANXA1|2.31077432719;SLMO…	25	1059	381	21829
5	4,5	cellular homeostasis	GO:0019725	0.0786	0.21	2.88	0.5	17.4994	-2.90715	ENSGALG00000015003|1.69925846945;AQP3|0.71301034118;BMP6|0.683639986412;CAV1|1.57411949433;SLC8A1|1.6234472974;SLC26A9|2.64882040498;ENSGALG00000013255|1.38566254316;TXN2|0.831969055464;SLC9A6|1.22829988709;PIK3CB|1.3499813135;DRD1|0.667916609064;BIRC5|1.81523469204;PTK2B|1.36853151527;TTC7A|0.730322074972;CEMIP|0.647800358145;PDGFRA|1.4971794998	16	620	381	21829
5	5	amine metabolic process	GO:0009308	0.0799	0.21	0.86	-0.03	17.4994	-2.90715	ODC1|1.46100117946;SMOX|2.00199922244;CHKA|1.63831591304;DRD1|0.667916609064	4	93	381	21829
5	5	neuron projection extension	GO:1990138	0.0824	0.21	0.18	-0.21	17.4994	-2.90715	OLFM1|0.548403303979;CYFIP2|0.70777772292;ENSGALG00000013255|1.38566254316;SLC9A6|1.22829988709	4	94	381	21829
5	5	ameboidal-type cell migration	GO:0001667	0.0824	0.21	1.09	0.03	17.4994	-2.90715	KDR|0.72104711245;ZFAND5|1.27525497026;JUN|1.72129530614;ENSGALG00000013255|1.38566254316;GLIPR2|1.42876731198;TEK|0.796645934481;PTK2B|1.36853151527;PPM1F|0.843269176783	8	257	381	21829
5	5	nucleobase metabolic process	GO:0009112	0.084	0.21	1.14	0.04	17.4994	-2.90715	ACPP|5.18185884667;APRT|1.47113468999;ADA|1.8185950883	3	59	381	21829
5	5	positive regulation of transcription from RNA polymerase II promoter involved in heart development	GO:1901228	0.0843	0.21	0	-0.26	17.4994	-2.90715	ENSGALG00000013255|1.38566254316	1	5	381	21829
5	5	cellular response to hyperoxia	GO:0071455	0.0843	0.21	0	-0.26	17.4994	-2.90715	CAV1|1.57411949433	1	5	381	21829
5	5	T-helper 2 cell cytokine production	GO:0035745	0.0843	0.21	0	-0.26	17.4994	-2.90715	RSAD2|5.13536401043	1	5	381	21829
5	5	blood vessel endothelial cell differentiation	GO:0060837	0.0843	0.21	0	-0.26	17.4994	-2.90715	CCM2|1.25374990489	1	5	381	21829
5	5	direct ossification	GO:0036072	0.0843	0.21	0	-0.26	17.4994	-2.90715	MMP2|1.33571234528	1	5	381	21829
5	5	immunological synapse formation	GO:0001771	0.0843	0.21	0	-0.26	17.4994	-2.90715	LOC101750363|0.599688637315	1	5	381	21829
5	5	regulation of long term synaptic depression	GO:1900452	0.0843	0.21	0	-0.26	17.4994	-2.90715	SORCS3|5.33763570384	1	5	381	21829
5	5	nephron epithelium development	GO:0072009	0.0849	0.211	-0.12	-0.29	17.4994	-2.90715	CTNNB1|1.53389022987;ENSGALG00000017188|1.24337799815;FAT4|0.818328688265;LGR4|0.844291617646	4	95	381	21829
5	5	cognition	GO:0050890	0.0851	0.211	-0.76	-0.46	17.4994	-2.90715	SORCS3|5.33763570384;ENSGALG00000013255|1.38566254316;DRD1|0.667916609064;EPHB2|0.739323288032;DCDC2|1.88748433634;PLCB1|0.841374509747	6	174	381	21829
5	5	regulation of neuronal synaptic plasticity	GO:0048168	0.0853	0.211	-0.07	-0.27	17.4994	-2.90715	NEURL1|1.59758558433;EPHB2|0.739323288032	2	28	381	21829
5	5	anatomical structure homeostasis	GO:0060249	0.0881	0.217	1.04	0.02	17.4994	-2.90715	KDR|0.72104711245;CTNNB1|1.53389022987;RB1|1.22194566616;ENSGALG00000013255|1.38566254316;ZNF830|1.20104993437;PPARGC1B|0.71929404264;PTK2B|1.36853151527;B2M|1.32501742659	8	261	381	21829
5	5	organic cyclic compound catabolic process	GO:1901361	0.0893	0.22	2.03	0.27	17.4994	-2.90715	DIO2|6.89401669852;APAF1|1.30749447235;Gga.5859|0.832291473363;PATL2|1.65279375074;EXOSC3|1.35408149715;FBXO18|0.786845404531;ADA|1.8185950883;SAMHD1|1.35203095896;DERA|0.712751783833	9	306	381	21829
5	5	negative regulation of cytokine-mediated signaling pathway	GO:0001960	0.0906	0.222	0.34	-0.17	17.4994	-2.90715	CAV1|1.57411949433;PTPN2|1.4055286196	2	29	381	21829
5	5	interferon-gamma production	GO:0032609	0.0907	0.222	0.11	-0.23	17.4994	-2.90715	TXK|1.5711965176;IL18R1|1.81050856167;PGLYRP2|0.769067958302	3	61	381	21829
5	5	connective tissue development	GO:0061448	0.0918	0.224	1.33	0.09	17.4994	-2.90715	HYAL3|1.4611553836;CTNNB1|1.53389022987;SULF1|1.84623496011;CHADL|1.74521586873;ENSGALG00000013255|1.38566254316;HOXA5|0.629049607874;MMP2|1.33571234528	7	220	381	21829
5	5	limbic system development	GO:0021761	0.0941	0.229	0.18	-0.21	17.4994	-2.90715	ALDH6|5.03931778278;ENSGALG00000013255|1.38566254316;DRD1|0.667916609064	3	62	381	21829
5	5	positive regulation of catalytic activity	GO:0043085	0.0959	0.23	-0.26	-0.32	17.4994	-2.90715	LTC4S|0.581364748134;TRAF2|1.36829820845;ENSGALG00000000449|0.709238193535;CTNNB1|1.53389022987;APAF1|1.30749447235;ARHGEF9|0.711971325622;EPHA1|2.55931921948;CAV1|1.57411949433;PAK3|1.24999853366;LRRK2|0.791474374345;LPAR2|0.500734824431;JUN|1.72129530614;CYFIP2|0.70777772292;CCNT2|1.2078099563;NEURL1|1.59758558433;DRD1|0.667916609064;TEK|0.796645934481;PPARGC1B|0.71929404264;IFT57|0.67005127509…	30	1338	381	21829
5	5	interleukin-8 production	GO:0032637	0.096	0.23	0.45	-0.14	17.4994	-2.90715	ANXA1|2.31077432719;BCL10|1.23077645412	2	30	381	21829
5	5	membrane depolarization	GO:0051899	0.0976	0.23	-0.2	-0.31	17.4994	-2.90715	KDR|0.72104711245;CAV1|1.57411949433;LRRK2|0.791474374345	3	63	381	21829
5	5	nucleoside phosphate catabolic process	GO:1901292	0.0976	0.23	0.15	-0.22	17.4994	-2.90715	ADA|1.8185950883;SAMHD1|1.35203095896;DERA|0.712751783833	3	63	381	21829
5	5	protein modification process	GO:0036211	0.0987	0.23	15.05	3.67	17.4994	-2.90715	AREG|7.44121669097;EGR1|3.3421296557;LOC422316|0.645649535697;DOK5|2.93778650889;TRAF2|1.36829820845;EDA2R|1.75695495575;LDLRAD4|1.58052068078;KLB|0.635165466735;KDR|0.72104711245;Gga.50675|0.703228262501;LOC426015|0.731574520591;RNF216|1.51027961009;CTNNB1|1.53389022987;ENSGALG00000001808|0.811733936153;USP18|3.0364942117;TPST2|0.717519475948;KBTBD11|1.39386935893;ZDHHC21|1.34569403261;JMJD6|1.3…	81	4053	381	21829
5	5	cell chemotaxis	GO:0060326	0.1	0.23	1.24	0.07	17.4994	-2.90715	KDR|0.72104711245;CHGA|0.510285340718;PIK3CB|1.3499813135;ANXA1|2.31077432719;PTK2B|1.36853151527;PDGFRA|1.4971794998	6	182	381	21829
5	5	spermine metabolic process	GO:0008215	0.1	0.23	0	-0.26	17.4994	-2.90715	SMOX|2.00199922244	1	6	381	21829
5	5	sulfate assimilation	GO:0000103	0.1	0.23	0	-0.26	17.4994	-2.90715	TXN2|0.831969055464	1	6	381	21829
5	5	blood vessel maturation	GO:0001955	0.1	0.23	0	-0.26	17.4994	-2.90715	MMP2|1.33571234528	1	6	381	21829
5	5	response to nitric oxide	GO:0071731	0.1	0.23	0	-0.26	17.4994	-2.90715	TRAF2|1.36829820845	1	6	381	21829
5	5	response to increased oxygen levels	GO:0036296	0.1	0.23	0	-0.26	17.4994	-2.90715	CAV1|1.57411949433	1	6	381	21829
5	5	regulation of peptide transport	GO:0090087	0.101	0.23	0.59	-0.1	17.4994	-2.90715	G6PC2|0.628112939858;LOC107049138|0.406769312928;ICA1|2.54455343225;BIRC5|1.81523469204;IL18R1|1.81050856167	5	141	381	21829
5	5	necrotic cell death	GO:0070265	0.102	0.23	0.33	-0.17	17.4994	-2.90715	TRAF2|1.36829820845;CAV1|1.57411949433	2	31	381	21829
5	5	establishment or maintenance of bipolar cell polarity	GO:0061245	0.102	0.23	-0.24	-0.32	17.4994	-2.90715	Gga.50675|0.703228262501;PDZD11|0.822107973381	2	31	381	21829
5	5	protein-DNA complex subunit organization	GO:0071824	0.104	0.236	1.38	0.1	17.4994	-2.90715	CENPN|1.78646558873;DACH2|0.511046141535;ENSGALG00000001616|1.95740194633;HELLS|1.39942068997;CENPI|1.89290192027;CENPC|1.32387208279	6	184	381	21829
5	5	response to unfolded protein	GO:0006986	0.105	0.237	0.14	-0.22	17.4994	-2.90715	AARS|0.730355854315;ATF3|1.62193554309;PTPN2|1.4055286196	3	65	381	21829
5	5	interleukin-1 production	GO:0032612	0.107	0.241	0.89	-0.02	17.4994	-2.90715	EGR1|3.3421296557;ANXA1|2.31077432719	2	32	381	21829
5	5	homologous chromosome segregation	GO:0045143	0.107	0.241	0.39	-0.15	17.4994	-2.90715	HORMAD1|1.84614568341;CENPC|1.32387208279	2	32	381	21829
5	5	glycerolipid metabolic process	GO:0046486	0.108	0.243	1.24	0.07	17.4994	-2.90715	CHKA|1.63831591304;PTDSS2|0.809449663825;CAV1|1.57411949433;MPPE1|0.776976148583;PIK3CB|1.3499813135;PIGY|0.73738286327;AGPAT2|1.83783401777;PIGK|1.26326332496	8	274	381	21829
5	5	endocrine system development	GO:0035270	0.109	0.244	-0.73	-0.45	17.4994	-2.90715	BMP6|0.683639986412;HOXA5|0.629049607874;TBX19|0.642299516668;PDGFRA|1.4971794998	4	104	381	21829
5	5	lipoprotein metabolic process	GO:0042157	0.109	0.244	0.01	-0.25	17.4994	-2.90715	ZDHHC21|1.34569403261;MPPE1|0.776976148583;PIGY|0.73738286327;PIGK|1.26326332496	4	104	381	21829
5	5	mononuclear cell proliferation	GO:0032943	0.11	0.244	1.36	0.1	17.4994	-2.90715	CTNNB1|1.53389022987;ENSGALG00000022871|0.540478025959;HELLS|1.39942068997;TNFRSF21|1.37108244594;ANXA1|2.31077432719;ADA|1.8185950883	6	187	381	21829
5	5	regulation of leukocyte proliferation	GO:0070663	0.111	0.244	1.21	0.06	17.4994	-2.90715	CTNNB1|1.53389022987;ENSGALG00000022871|0.540478025959;TNFRSF21|1.37108244594;ANXA1|2.31077432719;ADA|1.8185950883	5	145	381	21829
5	5	endoderm development	GO:0007492	0.112	0.244	0.14	-0.22	17.4994	-2.90715	CTNNB1|1.53389022987;GATA4|0.723840989827;MMP2|1.33571234528	3	67	381	21829
5	5	regulation of reactive oxygen species biosynthetic process	GO:1903426	0.113	0.244	0.33	-0.17	17.4994	-2.90715	CAV1|1.57411949433;PTK2B|1.36853151527	2	33	381	21829
5	5	regulation of immunoglobulin production	GO:0002637	0.113	0.244	0.27	-0.19	17.4994	-2.90715	TRAF2|1.36829820845;EXOSC3|1.35408149715	2	33	381	21829
5	4,5	olfactory lobe development	GO:0021988	0.113	0.244	-0.04	-0.27	17.4994	-2.90715	LRRK2|0.791474374345;ENSGALG00000013255|1.38566254316	2	33	381	21829
5	5	regulation of dendritic spine development	GO:0060998	0.113	0.244	-0.1	-0.28	17.4994	-2.90715	LRRK2|0.791474374345;NEURL1|1.59758558433	2	33	381	21829
5	5	response to lipopolysaccharide	GO:0032496	0.113	0.244	1.07	0.02	17.4994	-2.90715	CMPK2|2.33922614718;HNRNPA0|1.33888085094;JUN|1.72129530614;TNFRSF21|1.37108244594;STAT1|1.5991020336	5	146	381	21829
5	5	response to peptide	GO:1901652	0.115	0.244	1.89	0.24	17.4994	-2.90715	EGR1|3.3421296557;LOC107049138|0.406769312928;CISH|2.40940161548;CAV1|1.57411949433;RAB10|1.339376591;MMP2|1.33571234528;PTPN2|1.4055286196	7	233	381	21829
5	5	organelle assembly	GO:0070925	0.115	0.244	2.89	0.5	17.4994	-2.90715	KIAA1324|2.33494953376;ENSGALG00000006597|0.563222832828;CBY1|0.475182144061;DYNC2LI1|2.27866837171;LRRK2|0.791474374345;PATL2|1.65279375074;ENSGALG00000013255|1.38566254316;SASS6|1.19405527103;BIRC5|1.81523469204;BBS7|1.38203800111;IFT57|0.670051275097;CENPC|1.32387208279;SNX10|1.51286602949;PDGFRA|1.4971794998	14	560	381	21829
5	5	putrescine metabolic process	GO:0009445	0.116	0.244	0	-0.26	17.4994	-2.90715	ODC1|1.46100117946	1	7	381	21829
5	5	centromeric sister chromatid cohesion	GO:0070601	0.116	0.244	0	-0.26	17.4994	-2.90715	CTNNB1|1.53389022987	1	7	381	21829
5	5	mucosal-associated lymphoid tissue development	GO:0048537	0.116	0.244	0	-0.26	17.4994	-2.90715	ADA|1.8185950883	1	7	381	21829
5	5	mineralocorticoid biosynthetic process	GO:0006705	0.116	0.244	0	-0.26	17.4994	-2.90715	BMP6|0.683639986412	1	7	381	21829
5	4,5	positive regulation of stem cell population maintenance	GO:1902459	0.116	0.244	0	-0.26	17.4994	-2.90715	ENSGALG00000017188|1.24337799815	1	7	381	21829
5	5	interleukin-13 production	GO:0032616	0.116	0.244	0	-0.26	17.4994	-2.90715	TNFRSF21|1.37108244594	1	7	381	21829
5	5	regulation of metalloenzyme activity	GO:0048552	0.116	0.244	0	-0.26	17.4994	-2.90715	CAV1|1.57411949433	1	7	381	21829
5	5	meiotic sister chromatid segregation	GO:0045144	0.116	0.244	0	-0.26	17.4994	-2.90715	HORMAD1|1.84614568341	1	7	381	21829
5	5	assembly of actomyosin apparatus involved in cytokinesis	GO:0000912	0.116	0.244	0	-0.26	17.4994	-2.90715	KIF23|2.3014687619	1	7	381	21829
5	4,5	thiamine-containing compound metabolic process	GO:0042723	0.116	0.244	0	-0.26	17.4994	-2.90715	ACPP|5.18185884667	1	7	381	21829
5	5	sebaceous gland development	GO:0048733	0.116	0.244	0	-0.26	17.4994	-2.90715	ZDHHC21|1.34569403261	1	7	381	21829
5	5	negative regulation of type 2 immune response	GO:0002829	0.116	0.244	0	-0.26	17.4994	-2.90715	ANXA1|2.31077432719	1	7	381	21829
5	5	skin morphogenesis	GO:0043589	0.116	0.244	0	-0.26	17.4994	-2.90715	ENSGALG00000013255|1.38566254316	1	7	381	21829
5	5	negative regulation of epithelial cell differentiation	GO:0030857	0.118	0.248	0.29	-0.18	17.4994	-2.90715	CAV1|1.57411949433;ENSGALG00000017188|1.24337799815	2	34	381	21829
5	5	ketone biosynthetic process	GO:0042181	0.118	0.248	-0.36	-0.35	17.4994	-2.90715	EGR1|3.3421296557;BMP6|0.683639986412	2	34	381	21829
5	5	regulation of neural precursor cell proliferation	GO:2000177	0.12	0.25	0.1	-0.23	17.4994	-2.90715	CTNNB1|1.53389022987;LRRK2|0.791474374345;KIAA1524|1.87046736284	3	69	381	21829
5	5	eye development	GO:0001654	0.121	0.252	2.02	0.27	17.4994	-2.90715	ALDH6|5.03931778278;CTNNB1|1.53389022987;JMJD6|1.3849373803;BMP6|0.683639986412;JUN|1.72129530614;ENSGALG00000013255|1.38566254316;EPHB2|0.739323288032;BBS7|1.38203800111;PDGFRA|1.4971794998	9	327	381	21829
5	5	regulation of animal organ formation	GO:0003156	0.124	0.257	0.45	-0.14	17.4994	-2.90715	CTNNB1|1.53389022987;SULF1|1.84623496011	2	35	381	21829
5	5	neuron projection regeneration	GO:0031102	0.124	0.257	0.47	-0.13	17.4994	-2.90715	JUN|1.72129530614;ENSGALG00000014523|1.71081089233	2	35	381	21829
5	4,5	movement in host environment	GO:0052126	0.124	0.257	0.39	-0.15	17.4994	-2.90715	VPS37B|1.5470110145;CAV1|1.57411949433	2	35	381	21829
5	4,5	tissue regeneration	GO:0042246	0.124	0.257	0.56	-0.11	17.4994	-2.90715	TXK|1.5711965176;ANXA1|2.31077432719	2	35	381	21829
5	4,5	positive regulation of chemotaxis	GO:0050921	0.127	0.259	-0.14	-0.29	17.4994	-2.90715	KDR|0.72104711245;PTK2B|1.36853151527;PPM1F|0.843269176783	3	71	381	21829
5	5	ion transport	GO:0006811	0.128	0.259	7.44	1.69	17.4994	-2.90715	ENSGALG00000015003|1.69925846945;AQP3|0.71301034118;SLMO2|1.28375294462;SLC37A2|1.49164839009;CTNNB1|1.53389022987;KCNJ9|0.72261009312;SLC25A22|0.73113705428;SLC19A1|0.620213338688;KCNJ4|0.234024679564;KCNT1|0.488867160449;ATP10A|1.35816680432;CAV1|1.57411949433;SLC8A1|1.6234472974;ABCG8|2.58379697043;ATP6V1C2|1.68948913576;SLC26A9|2.64882040498;CHRNB3|0.355088378424;SLC9A6|1.22829988709;KCNB2|0.…	37	1748	381	21829
5	5	cellular response to drug	GO:0035690	0.13	0.259	-0.23	-0.32	17.4994	-2.90715	KCNQ1|2.01748826704;PPM1F|0.843269176783	2	36	381	21829
5	5	muscle cell migration	GO:0014812	0.13	0.259	-0.19	-0.31	17.4994	-2.90715	SEMA6D|0.677116390122;ANXA1|2.31077432719	2	36	381	21829
5	5	muscle hypertrophy	GO:0014896	0.13	0.259	-0.23	-0.32	17.4994	-2.90715	ENSGALG00000000560|2.34081893229;GATA4|0.723840989827	2	36	381	21829
5	5	regulation of nucleobase-containing compound metabolic process	GO:0019219	0.131	0.259	12.94	3.12	17.4994	-2.90715	AREG|7.44121669097;EGR1|3.3421296557;BAMBI|0.709765064599;ESR2|0.584349694358;TRAF2|1.36829820845;EDA2R|1.75695495575;ELF3|2.35786312493;DACH2|0.511046141535;CTNNB1|1.53389022987;STAT2|1.53527043729;ENSGALG00000001616|1.95740194633;JMJD6|1.3849373803;CREM|1.41483135547;AEBP1|1.53613250573;TLE1|1.3620646698;SBNO2|1.56172473978;BMP6|0.683639986412;LOC428186|0.582747796078;SULF1|1.84623496011;APAF1|…	73	3687	381	21829
5	5	nephron epithelium morphogenesis	GO:0072088	0.131	0.259	-0.19	-0.3	17.4994	-2.90715	CTNNB1|1.53389022987;FAT4|0.818328688265;LGR4|0.844291617646	3	72	381	21829
5	5	branching morphogenesis of a nerve	GO:0048755	0.131	0.259	0	-0.26	17.4994	-2.90715	LRRK2|0.791474374345	1	8	381	21829
5	5	renal water homeostasis	GO:0003091	0.131	0.259	0	-0.26	17.4994	-2.90715	AQP3|0.71301034118	1	8	381	21829
5	5	positive regulation of type 2 immune response	GO:0002830	0.131	0.259	0	-0.26	17.4994	-2.90715	RSAD2|5.13536401043	1	8	381	21829
5	5	negative regulation of reactive oxygen species biosynthetic process	GO:1903427	0.131	0.259	0	-0.26	17.4994	-2.90715	CAV1|1.57411949433	1	8	381	21829
5	5	antigen processing and presentation of endogenous peptide antigen	GO:0002483	0.131	0.259	0	-0.26	17.4994	-2.90715	B2M|1.32501742659	1	8	381	21829
5	5	aldosterone metabolic process	GO:0032341	0.131	0.259	0	-0.26	17.4994	-2.90715	BMP6|0.683639986412	1	8	381	21829
5	5	venous blood vessel morphogenesis	GO:0048845	0.131	0.259	0	-0.26	17.4994	-2.90715	CCM2|1.25374990489	1	8	381	21829
5	5	optic cup morphogenesis involved in camera-type eye development	GO:0002072	0.131	0.259	0	-0.26	17.4994	-2.90715	ALDH6|5.03931778278	1	8	381	21829
5	4,5	regulation of inclusion body assembly	GO:0090083	0.131	0.259	0	-0.26	17.4994	-2.90715	DNAJA4|1.29285201076	1	8	381	21829
5	5	detection of molecule of bacterial origin	GO:0032490	0.131	0.259	0	-0.26	17.4994	-2.90715	TLR1B|1.73947268267	1	8	381	21829
5	4,5	immune response to tumor cell	GO:0002418	0.131	0.259	0	-0.26	17.4994	-2.90715	LOC101750363|0.599688637315	1	8	381	21829
5	5	molybdopterin cofactor biosynthetic process	GO:0032324	0.131	0.259	0	-0.26	17.4994	-2.90715	MOCOS|1.61218438943	1	8	381	21829
5	5	type B pancreatic cell proliferation	GO:0044342	0.131	0.259	0	-0.26	17.4994	-2.90715	BIRC5|1.81523469204	1	8	381	21829
5	5	synaptonemal complex assembly	GO:0007130	0.131	0.259	0	-0.26	17.4994	-2.90715	HORMAD1|1.84614568341	1	8	381	21829
5	5	protein maturation	GO:0051604	0.134	0.265	0.43	-0.14	17.4994	-2.90715	CASP7|1.31179547191;APAF1|1.30749447235;LRRK2|0.791474374345;CYFIP2|0.70777772292;BIRC5|1.81523469204;IFT57|0.670051275097;PCSK6|1.53727265589	7	243	381	21829
5	5	aromatic compound catabolic process	GO:0019439	0.135	0.266	1.95	0.25	17.4994	-2.90715	DIO2|6.89401669852;APAF1|1.30749447235;PATL2|1.65279375074;EXOSC3|1.35408149715;FBXO18|0.786845404531;ADA|1.8185950883;SAMHD1|1.35203095896;DERA|0.712751783833	8	289	381	21829
5	5	gastrulation	GO:0007369	0.135	0.266	0.72	-0.07	17.4994	-2.90715	CTNNB1|1.53389022987;Gga.20508|1.35097788843;GATA4|0.723840989827;ENSGALG00000013255|1.38566254316;MMP2|1.33571234528	5	155	381	21829
5	4,5	positive regulation of developmental growth	GO:0048639	0.136	0.266	-0.02	-0.26	17.4994	-2.90715	GATA4|0.723840989827;ENSGALG00000017188|1.24337799815;ENSGALG00000013255|1.38566254316;PLCB1|0.841374509747	4	113	381	21829
5	5	syncytium formation by plasma membrane fusion	GO:0000768	0.136	0.266	0.4	-0.15	17.4994	-2.90715	SBNO2|1.56172473978;STAT1|1.5991020336	2	37	381	21829
5	5	response to axon injury	GO:0048678	0.136	0.266	0.47	-0.13	17.4994	-2.90715	JUN|1.72129530614;ENSGALG00000014523|1.71081089233	2	37	381	21829
5	4,5	single-organism organelle organization	GO:1902589	0.137	0.268	8.41	1.94	17.4994	-2.90715	DYSF|0.66176762937;TXLNA|1.29706518442;ZYX|1.4573592862;ENSGALG00000006597|0.563222832828;CENPN|1.78646558873;NAV1|1.5266488403;CTNNB1|1.53389022987;STAT2|1.53527043729;HORMAD1|1.84614568341;KIF23|2.3014687619;JMJD6|1.3849373803;EFCC1|0.638390769799;CBY1|0.475182144061;DYNC2LI1|2.27866837171;EPHA1|2.55931921948;RB1|1.22194566616;SAMD9L|2.30929677443;SUV39H1|1.40967518687;WEE1|1.74193436737;PAK3|1…	46	2238	381	21829
5	5	regulation of transmembrane transport	GO:0034762	0.138	0.27	0.21	-0.2	17.4994	-2.90715	CTNNB1|1.53389022987;KCNJ9|0.72261009312;KCNJ4|0.234024679564;CAV1|1.57411949433;KCNB2|0.750519730844;KCNQ1|2.01748826704;PTK2B|1.36853151527;CEMIP|0.647800358145;B2M|1.32501742659;EHD3|0.845251090091	10	385	381	21829
5	5	negative regulation of stem cell differentiation	GO:2000737	0.142	0.274	0.29	-0.18	17.4994	-2.90715	LDLRAD4|1.58052068078;ENSGALG00000017188|1.24337799815	2	38	381	21829
5	5	nitric oxide biosynthetic process	GO:0006809	0.142	0.274	0.33	-0.17	17.4994	-2.90715	CAV1|1.57411949433;PTK2B|1.36853151527	2	38	381	21829
5	5	fatty acid metabolic process	GO:0006631	0.143	0.274	-2.23	-0.84	17.4994	-2.90715	LTC4S|0.581364748134;CYP2C45|0.204540772836;ENSGALG00000005469|0.251407045821;CAV1|1.57411949433;HAO2|0.609365021982;LTC4SL|0.663503212749;ACSM3|0.769824928427	7	247	381	21829
5	5	phenol-containing compound metabolic process	GO:0018958	0.143	0.274	-0.84	-0.47	17.4994	-2.90715	DIO2|6.89401669852;SULT1B|0.433125267504;DRD1|0.667916609064	3	75	381	21829
5	5	cellular response to transforming growth factor beta stimulus	GO:0071560	0.143	0.274	0.94	-0.01	17.4994	-2.90715	BAMBI|0.709765064599;LDLRAD4|1.58052068078;ZYX|1.4573592862;CAV1|1.57411949433;JUN|1.72129530614	5	158	381	21829
5	5	actin filament bundle assembly	GO:0051017	0.145	0.274	0.79	-0.05	17.4994	-2.90715	ZYX|1.4573592862;EPHA1|2.55931921948;ENSGALG00000013255|1.38566254316;PPM1F|0.843269176783	4	116	381	21829
5	5	ear development	GO:0043583	0.145	0.274	1.35	0.1	17.4994	-2.90715	ALDH6|5.03931778278;CCM2|1.25374990489;FAT4|0.818328688265;FREM2|1.46461716112;LRIG1|0.813354123633;ENSGALG00000016069|1.60717215373	6	203	381	21829
5	4,5	parental behavior	GO:0060746	0.147	0.274	0	-0.26	17.4994	-2.90715	DRD1|0.667916609064	1	9	381	21829
5	5	regulation of chromatin binding	GO:0035561	0.147	0.274	0	-0.26	17.4994	-2.90715	FBXO18|0.786845404531	1	9	381	21829
5	5	mast cell chemotaxis	GO:0002551	0.147	0.274	0	-0.26	17.4994	-2.90715	CHGA|0.510285340718	1	9	381	21829
5	4,5	regulation of epithelial cell proliferation involved in prostate gland development	GO:0060768	0.147	0.274	0	-0.26	17.4994	-2.90715	CTNNB1|1.53389022987	1	9	381	21829
5	4,5	locomotory exploration behavior	GO:0035641	0.147	0.274	0	-0.26	17.4994	-2.90715	LRRK2|0.791474374345	1	9	381	21829
5	5	positive regulation of humoral immune response	GO:0002922	0.147	0.274	0	-0.26	17.4994	-2.90715	LOC100858751|1.45692710109	1	9	381	21829
5	5	AV node cell to bundle of His cell communication	GO:0086067	0.147	0.274	0	-0.26	17.4994	-2.90715	GJC1|0.685252465879	1	9	381	21829
5	5	intracellular mRNA localization	GO:0008298	0.147	0.274	0	-0.26	17.4994	-2.90715	EXOSC3|1.35408149715	1	9	381	21829
5	5	mesenchymal-epithelial cell signaling	GO:0060638	0.147	0.274	0	-0.26	17.4994	-2.90715	HOXA5|0.629049607874	1	9	381	21829
5	5	righting reflex	GO:0060013	0.147	0.274	0	-0.26	17.4994	-2.90715	ALDH6|5.03931778278	1	9	381	21829
5	5	branching involved in blood vessel morphogenesis	GO:0001569	0.148	0.276	0.33	-0.17	17.4994	-2.90715	CTNNB1|1.53389022987;ENSGALG00000013255|1.38566254316	2	39	381	21829
5	5	regulation of mitochondrial membrane potential	GO:0051881	0.154	0.285	-0.24	-0.32	17.4994	-2.90715	KDR|0.72104711245;LRRK2|0.791474374345	2	40	381	21829
5	5	natural killer cell activation	GO:0030101	0.154	0.285	-0.14	-0.29	17.4994	-2.90715	IL18R1|1.81050856167;PGLYRP2|0.769067958302	2	40	381	21829
5	5	myeloid cell activation involved in immune response	GO:0002275	0.154	0.285	0.1	-0.23	17.4994	-2.90715	SBNO2|1.56172473978;CHGA|0.510285340718	2	40	381	21829
5	4,5	organ growth	GO:0035265	0.155	0.286	0.69	-0.08	17.4994	-2.90715	ENSGALG00000000560|2.34081893229;GATA4|0.723840989827;ENSGALG00000017188|1.24337799815;WWC2|1.22148831025	4	119	381	21829
5	5	release of sequestered calcium ion into cytosol	GO:0051209	0.16	0.29	-0.14	-0.29	17.4994	-2.90715	DRD1|0.667916609064;PTK2B|1.36853151527;CEMIP|0.647800358145	3	79	381	21829
5	5	membrane lipid metabolic process	GO:0006643	0.16	0.29	0.24	-0.19	17.4994	-2.90715	CREM|1.41483135547;NEU2|1.53889477446;MPPE1|0.776976148583;PIGY|0.73738286327;PIGK|1.26326332496	5	164	381	21829
5	5	organic hydroxy compound catabolic process	GO:1901616	0.16	0.29	-0.76	-0.45	17.4994	-2.90715	DIO2|6.89401669852;Gga.5859|0.832291473363	2	41	381	21829
5	5	nitric oxide metabolic process	GO:0046209	0.16	0.29	0.33	-0.17	17.4994	-2.90715	CAV1|1.57411949433;PTK2B|1.36853151527	2	41	381	21829
5	5	regulation of cellular extravasation	GO:0002691	0.161	0.29	0	-0.26	17.4994	-2.90715	PLCB1|0.841374509747	1	10	381	21829
5	4,5	regulation of extracellular matrix assembly	GO:1901201	0.161	0.29	0	-0.26	17.4994	-2.90715	Gga.20508|1.35097788843	1	10	381	21829
5	5	molybdopterin cofactor metabolic process	GO:0043545	0.161	0.29	0	-0.26	17.4994	-2.90715	MOCOS|1.61218438943	1	10	381	21829
5	5	negative regulation of cardiac muscle hypertrophy	GO:0010614	0.161	0.29	0	-0.26	17.4994	-2.90715	ENSGALG00000000560|2.34081893229	1	10	381	21829
5	5	antigen processing and presentation of exogenous peptide antigen	GO:0002478	0.161	0.29	0	-0.26	17.4994	-2.90715	B2M|1.32501742659	1	10	381	21829
5	5	atrial cardiac muscle cell to AV node cell communication	GO:0086066	0.161	0.29	0	-0.26	17.4994	-2.90715	KCNQ1|2.01748826704	1	10	381	21829
5	5	regulation of cellular biosynthetic process	GO:0031326	0.166	0.297	13.65	3.31	17.4994	-2.90715	AREG|7.44121669097;EGR1|3.3421296557;BAMBI|0.709765064599;ESR2|0.584349694358;ENSGALG00000015003|1.69925846945;TRAF2|1.36829820845;EDA2R|1.75695495575;ELF3|2.35786312493;DACH2|0.511046141535;CTNNB1|1.53389022987;STAT2|1.53527043729;ENSGALG00000001616|1.95740194633;CREM|1.41483135547;AEBP1|1.53613250573;TLE1|1.3620646698;SBNO2|1.56172473978;BMP6|0.683639986412;LOC428186|0.582747796078;SULF1|1.8462…	75	3859	381	21829
5	5	regulation of mesenchymal cell proliferation	GO:0010464	0.166	0.297	-0.04	-0.27	17.4994	-2.90715	KDR|0.72104711245;CTNNB1|1.53389022987	2	42	381	21829
5	5	receptor clustering	GO:0043113	0.166	0.297	-0.01	-0.26	17.4994	-2.90715	Gga.50675|0.703228262501;ETV5|1.44787340883	2	42	381	21829
5	5	organophosphate catabolic process	GO:0046434	0.168	0.3	-0.08	-0.28	17.4994	-2.90715	PLA2G4B|0.679492584184;ADA|1.8185950883;SAMHD1|1.35203095896;DERA|0.712751783833	4	123	381	21829
5	4,5	regulation of organelle assembly	GO:1902115	0.168	0.3	1.05	0.02	17.4994	-2.90715	KIAA1324|2.33494953376;DYNC2LI1|2.27866837171;LRRK2|0.791474374345;PATL2|1.65279375074	4	123	381	21829
5	5	organophosphate biosynthetic process	GO:0090407	0.169	0.301	2.59	0.42	17.4994	-2.90715	CHCHD10|0.701793819415;CHKA|1.63831591304;PTDSS2|0.809449663825;CMPK2|2.33922614718;TK1|1.74142444461;MPPE1|0.776976148583;PIK3CB|1.3499813135;DRD1|0.667916609064;PIGY|0.73738286327;MOCOS|1.61218438943;ADA|1.8185950883;AGPAT2|1.83783401777;PTK2B|1.36853151527;PIGK|1.26326332496	14	601	381	21829
5	5	cartilage morphogenesis	GO:0060536	0.176	0.303	0	-0.26	17.4994	-2.90715	HOXA5|0.629049607874	1	11	381	21829
5	5	negative regulation of lipid storage	GO:0010888	0.176	0.303	0	-0.26	17.4994	-2.90715	PTPN2|1.4055286196	1	11	381	21829
5	5	interleukin-5 production	GO:0032634	0.176	0.303	0	-0.26	17.4994	-2.90715	TNFRSF21|1.37108244594	1	11	381	21829
5	5	mast cell migration	GO:0097531	0.176	0.303	0	-0.26	17.4994	-2.90715	CHGA|0.510285340718	1	11	381	21829
5	5	renal absorption	GO:0070293	0.176	0.303	0	-0.26	17.4994	-2.90715	AQP3|0.71301034118	1	11	381	21829
5	5	renal filtration	GO:0097205	0.176	0.303	0	-0.26	17.4994	-2.90715	SULF1|1.84623496011	1	11	381	21829
5	5	maintenance of cell polarity	GO:0030011	0.176	0.303	0	-0.26	17.4994	-2.90715	PDZD11|0.822107973381	1	11	381	21829
5	5	tongue development	GO:0043586	0.176	0.303	0	-0.26	17.4994	-2.90715	CTNNB1|1.53389022987	1	11	381	21829
5	5	glycerol ether metabolic process	GO:0006662	0.176	0.303	0	-0.26	17.4994	-2.90715	TXN2|0.831969055464	1	11	381	21829
5	5	phagocytosis, recognition	GO:0006910	0.176	0.303	0	-0.26	17.4994	-2.90715	JMJD6|1.3849373803	1	11	381	21829
5	5	inclusion body assembly	GO:0070841	0.176	0.303	0	-0.26	17.4994	-2.90715	DNAJA4|1.29285201076	1	11	381	21829
5	4,5	cardiac septum development	GO:0003279	0.177	0.303	0.14	-0.22	17.4994	-2.90715	GATA4|0.723840989827;LUZP1|1.20678727995;FZD1|1.2605775335	3	83	381	21829
5	5	vesicle docking	GO:0048278	0.177	0.303	-0.13	-0.29	17.4994	-2.90715	VPS45|0.78835140067;EFCC1|0.638390769799;RAB10|1.339376591	3	83	381	21829
5	5	visual learning	GO:0008542	0.179	0.306	-0.1	-0.28	17.4994	-2.90715	DRD1|0.667916609064;DCDC2|1.88748433634	2	44	381	21829
5	5	thymus development	GO:0048538	0.179	0.306	0.42	-0.15	17.4994	-2.90715	CTNNB1|1.53389022987;CCNB2|1.72546824984	2	44	381	21829
5	5	heart growth	GO:0060419	0.179	0.306	-0.23	-0.32	17.4994	-2.90715	ENSGALG00000000560|2.34081893229;GATA4|0.723840989827	2	44	381	21829
5	5	neuromuscular junction development	GO:0007528	0.179	0.306	-0.06	-0.27	17.4994	-2.90715	LRRK2|0.791474374345;ETV5|1.44787340883	2	44	381	21829
5	5	negative regulation of cell development	GO:0010721	0.183	0.311	1.27	0.08	17.4994	-2.90715	ENSGALG00000000560|2.34081893229;LDLRAD4|1.58052068078;OLFM1|0.548403303979;CTNNB1|1.53389022987;EPHB2|0.739323288032;B2M|1.32501742659	6	218	381	21829
5	5	regulation of protein catabolic process	GO:0042176	0.183	0.312	1.57	0.15	17.4994	-2.90715	ODC1|1.46100117946;USP18|3.0364942117;MDM4|0.799994947044;SAMD9L|2.30929677443;LRRK2|0.791474374345;ALAD|0.827150398026;BBS7|1.38203800111;PTK2B|1.36853151527	8	313	381	21829
5	5	cytoskeleton-dependent cytokinesis	GO:0061640	0.185	0.315	0.52	-0.12	17.4994	-2.90715	MITD1|1.45260306136;KIF23|2.3014687619	2	45	381	21829
5	4,5	prostate gland development	GO:0030850	0.185	0.315	0.45	-0.14	17.4994	-2.90715	CTNNB1|1.53389022987;SULF1|1.84623496011	2	45	381	21829
5	5	import into cell	GO:0098657	0.185	0.315	0.21	-0.2	17.4994	-2.90715	SLC9A6|1.22829988709;B2M|1.32501742659	2	45	381	21829
5	5	protein complex localization	GO:0031503	0.19	0.315	0.17	-0.21	17.4994	-2.90715	DYNC2LI1|2.27866837171;IFT57|0.670051275097;IL18R1|1.81050856167	3	86	381	21829
5	5	oxoacid metabolic process	GO:0043436	0.19	0.315	-5.4	-1.67	17.4994	-2.90715	ALDH6|5.03931778278;LTC4S|0.581364748134;CYP2C45|0.204540772836;ENSGALG00000005469|0.251407045821;ODC1|1.46100117946;HYAL3|1.4611553836;CTNNB1|1.53389022987;PTDSS2|0.809449663825;LOC417253|1.94183314967;SULF1|1.84623496011;CAV1|1.57411949433;HAO2|0.609365021982;Gga.5859|0.832291473363;AARS|0.730355854315;DDO|0.57919036485;LTC4SL|0.663503212749;MPC1|1.57759125487;DDC|0.641029034466;ALDH18A1|0.6803…	22	1028	381	21829
5	5	collagen catabolic process	GO:0030574	0.191	0.315	0	-0.26	17.4994	-2.90715	MMP2|1.33571234528	1	12	381	21829
5	5	ossification involved in bone maturation	GO:0043931	0.191	0.315	0	-0.26	17.4994	-2.90715	FAT4|0.818328688265	1	12	381	21829
5	5	regulation of fibroblast growth factor production	GO:0090270	0.191	0.315	0	-0.26	17.4994	-2.90715	CTNNB1|1.53389022987	1	12	381	21829
5	4,5	antimicrobial humoral response	GO:0019730	0.191	0.315	0	-0.26	17.4994	-2.90715	AVD|3.50779025975	1	12	381	21829
5	5	lipid particle organization	GO:0034389	0.191	0.315	0	-0.26	17.4994	-2.90715	RAB30|0.772294022968	1	12	381	21829
5	4,5	negative regulation of defense response to virus	GO:0050687	0.191	0.315	0	-0.26	17.4994	-2.90715	DHX58|1.60018700235	1	12	381	21829
5	5	establishment of planar polarity involved in neural tube closure	GO:0090177	0.191	0.315	0	-0.26	17.4994	-2.90715	FZD1|1.2605775335	1	12	381	21829
5	3,5	growth involved in symbiotic interaction	GO:0044110	0.191	0.315	0	-0.26	17.4994	-2.90715	PGLYRP2|0.769067958302	1	12	381	21829
5	5	embryonic body morphogenesis	GO:0010172	0.191	0.315	0	-0.26	17.4994	-2.90715	Gga.20508|1.35097788843	1	12	381	21829
5	4,5	positive regulation of meiotic cell cycle	GO:0051446	0.191	0.315	0	-0.26	17.4994	-2.90715	PLCB1|0.841374509747	1	12	381	21829
5	4,5	multi-organism transport	GO:0044766	0.191	0.315	0	-0.26	17.4994	-2.90715	CAV1|1.57411949433	1	12	381	21829
5	5	positive regulation of viral life cycle	GO:1903902	0.192	0.316	0.43	-0.14	17.4994	-2.90715	VPS37B|1.5470110145;JUN|1.72129530614	2	46	381	21829
5	5	interleukin-2 production	GO:0032623	0.192	0.316	0.5	-0.13	17.4994	-2.90715	TRAF2|1.36829820845;ANXA1|2.31077432719	2	46	381	21829
5	4,5	negative regulation of cell cycle process	GO:0010948	0.195	0.321	0.69	-0.08	17.4994	-2.90715	HORMAD1|1.84614568341;MDM4|0.799994947044;RB1|1.22194566616;MTBP|1.45012021739;ZNF830|1.20104993437	5	176	381	21829
5	5	cerebral cortex cell migration	GO:0021795	0.198	0.324	0.28	-0.18	17.4994	-2.90715	CTNNB1|1.53389022987;SRGAP2|1.24776195493	2	47	381	21829
5	4,5	lipid storage	GO:0019915	0.198	0.324	0.34	-0.17	17.4994	-2.90715	CAV1|1.57411949433;PTPN2|1.4055286196	2	47	381	21829
5	5	signal release	GO:0023061	0.198	0.325	-1.97	-0.77	17.4994	-2.90715	G6PC2|0.628112939858;LOC107049138|0.406769312928;BMP6|0.683639986412;ICA1|2.54455343225;LRRK2|0.791474374345;PDZD11|0.822107973381;BIRC5|1.81523469204;ANXA1|2.31077432719	8	320	381	21829
5	4,5	regulation of cellular response to stress	GO:0080135	0.199	0.325	1.89	0.24	17.4994	-2.90715	TRAF2|1.36829820845;KIAA1324|2.33494953376;EDA2R|1.75695495575;TXLNA|1.29706518442;STAT2|1.53527043729;MCL1|1.27615554255;Gga.52003|0.672739008652;LRRK2|0.791474374345;FBXO18|0.786845404531;PTK2B|1.36853151527;PTPN2|1.4055286196;PLCB1|0.841374509747	12	519	381	21829
5	5	response to metal ion	GO:0010038	0.2	0.327	0.66	-0.08	17.4994	-2.90715	CAV1|1.57411949433;LRRK2|0.791474374345;JUN|1.72129530614;B2M|1.32501742659	4	132	381	21829
5	5	cellular response to nutrient levels	GO:0031669	0.204	0.327	1.39	0.11	17.4994	-2.90715	KIAA1324|2.33494953376;AQP3|0.71301034118;TXLNA|1.29706518442;STAT2|1.53527043729;CAV1|1.57411949433;Gga.52003|0.672739008652;ATF3|1.62193554309	7	274	381	21829
5	5	response to ammonium ion	GO:0060359	0.204	0.327	-0.28	-0.33	17.4994	-2.90715	LRRK2|0.791474374345;DRD1|0.667916609064	2	48	381	21829
5	5	regulation of transcription from RNA polymerase II promoter involved in heart development	GO:1901213	0.205	0.327	0	-0.26	17.4994	-2.90715	ENSGALG00000013255|1.38566254316	1	13	381	21829
5	4,5	dentate gyrus development	GO:0021542	0.205	0.327	0	-0.26	17.4994	-2.90715	DRD1|0.667916609064	1	13	381	21829
5	5	venous blood vessel development	GO:0060841	0.205	0.327	0	-0.26	17.4994	-2.90715	CCM2|1.25374990489	1	13	381	21829
5	5	angiogenesis involved in wound healing	GO:0060055	0.205	0.327	0	-0.26	17.4994	-2.90715	PIK3CB|1.3499813135	1	13	381	21829
5	5	nitrogen compound transport	GO:0071705	0.206	0.329	6.94	1.56	17.4994	-2.90715	BAMBI|0.709765064599;RSAD2|5.13536401043;AMN|0.407285614614;SLBP|2.47274141822;SFT2D1|1.51839743348;AQP3|0.71301034118;G6PC2|0.628112939858;LOC107049138|0.406769312928;SLC25A22|0.73113705428;SLC19A1|0.620213338688;DYNC2LI1|2.27866837171;VPS37B|1.5470110145;ICA1|2.54455343225;CHGA|0.510285340718;JUN|1.72129530614;TNFRSF21|1.37108244594;DRD1|0.667916609064;BIRC5|1.81523469204;LOC422353|1.4438074530…	29	1412	381	21829
5	5	action potential	GO:0001508	0.212	0.338	0.18	-0.21	17.4994	-2.90715	CAV1|1.57411949433;DRD1|0.667916609064;KCNQ1|2.01748826704	3	91	381	21829
5	5	regulation of tube size	GO:0035150	0.212	0.338	-0.2	-0.31	17.4994	-2.90715	CAV1|1.57411949433;HTR1D|0.652685417287;DRD1|0.667916609064	3	91	381	21829
5	4,5	regulation of chromosome segregation	GO:0051983	0.217	0.341	0.54	-0.12	17.4994	-2.90715	CTNNB1|1.53389022987;HORMAD1|1.84614568341;RB1|1.22194566616	3	92	381	21829
5	4,5	signal transduction in absence of ligand	GO:0038034	0.217	0.341	0.47	-0.13	17.4994	-2.90715	KIAA1324|2.33494953376;MCL1|1.27615554255	2	50	381	21829
5	5	glomerulus vasculature development	GO:0072012	0.219	0.341	0	-0.26	17.4994	-2.90715	PDGFRA|1.4971794998	1	14	381	21829
5	5	seminiferous tubule development	GO:0072520	0.219	0.341	0	-0.26	17.4994	-2.90715	GATA4|0.723840989827	1	14	381	21829
5	5	ectoderm development	GO:0007398	0.219	0.341	0	-0.26	17.4994	-2.90715	CTNNB1|1.53389022987	1	14	381	21829
5	5	fibroblast growth factor production	GO:0090269	0.219	0.341	0	-0.26	17.4994	-2.90715	CTNNB1|1.53389022987	1	14	381	21829
5	5	regulation of endothelial cell chemotaxis	GO:2001026	0.219	0.341	0	-0.26	17.4994	-2.90715	KDR|0.72104711245	1	14	381	21829
5	4,5	multicellular organismal reproductive behavior	GO:0033057	0.219	0.341	0	-0.26	17.4994	-2.90715	DRD1|0.667916609064	1	14	381	21829
5	5	regulation of mammary gland epithelial cell proliferation	GO:0033599	0.219	0.341	0	-0.26	17.4994	-2.90715	HOXA5|0.629049607874	1	14	381	21829
5	5	DNA replication checkpoint	GO:0000076	0.219	0.341	0	-0.26	17.4994	-2.90715	ZNF830|1.20104993437	1	14	381	21829
5	4,5	serotonin receptor signaling pathway	GO:0007210	0.219	0.341	0	-0.26	17.4994	-2.90715	HTR1D|0.652685417287	1	14	381	21829
5	5	response to nutrient levels	GO:0031667	0.219	0.341	1.48	0.13	17.4994	-2.90715	KIAA1324|2.33494953376;AQP3|0.71301034118;TXLNA|1.29706518442;STAT2|1.53527043729;CAV1|1.57411949433;Gga.52003|0.672739008652;ATF3|1.62193554309;BCL10|1.23077645412	8	329	381	21829
5	5	cellular nitrogen compound catabolic process	GO:0044270	0.222	0.345	1.11	0.03	17.4994	-2.90715	APAF1|1.30749447235;PATL2|1.65279375074;EXOSC3|1.35408149715;FBXO18|0.786845404531;ADA|1.8185950883;SAMHD1|1.35203095896;DERA|0.712751783833	7	281	381	21829
5	4,5	sequestering of metal ion	GO:0051238	0.222	0.345	-0.14	-0.29	17.4994	-2.90715	DRD1|0.667916609064;PTK2B|1.36853151527;CEMIP|0.647800358145	3	93	381	21829
5	4,5	positive regulation of muscle tissue development	GO:1901863	0.223	0.347	-0.05	-0.27	17.4994	-2.90715	CTNNB1|1.53389022987;GATA4|0.723840989827	2	51	381	21829
5	5	mesonephric tubule development	GO:0072164	0.226	0.351	-0.19	-0.3	17.4994	-2.90715	CTNNB1|1.53389022987;FAT4|0.818328688265;LGR4|0.844291617646	3	94	381	21829
5	5	regulation of striated muscle tissue development	GO:0016202	0.226	0.351	0.14	-0.22	17.4994	-2.90715	ENSGALG00000000560|2.34081893229;CTNNB1|1.53389022987;GATA4|0.723840989827	3	94	381	21829
5	5	pyrimidine-containing compound metabolic process	GO:0072527	0.226	0.351	1.32	0.09	17.4994	-2.90715	CMPK2|2.33922614718;TK1|1.74142444461;ACPP|5.18185884667	3	94	381	21829
5	5	heterocycle catabolic process	GO:0046700	0.227	0.351	1.11	0.03	17.4994	-2.90715	APAF1|1.30749447235;PATL2|1.65279375074;EXOSC3|1.35408149715;FBXO18|0.786845404531;ADA|1.8185950883;SAMHD1|1.35203095896;DERA|0.712751783833	7	283	381	21829
5	5	mitochondrion organization	GO:0007005	0.229	0.352	0.61	-0.1	17.4994	-2.90715	Mx|4.49133354175;TXLNA|1.29706518442;KDR|0.72104711245;CHCHD10|0.701793819415;STAT2|1.53527043729;MCL1|1.27615554255;LRRK2|0.791474374345;RHOU|1.63787565375;MTO1|0.848342209922;PPARGC1B|0.71929404264;SLMO1|1.60309201343	11	485	381	21829
5	3,5	muscle adaptation	GO:0043500	0.23	0.352	-0.23	-0.32	17.4994	-2.90715	ENSGALG00000000560|2.34081893229;GATA4|0.723840989827	2	52	381	21829
5	5	cellular response to fluid shear stress	GO:0071498	0.232	0.352	0	-0.26	17.4994	-2.90715	PTK2B|1.36853151527	1	15	381	21829
5	5	cell surface receptor signaling pathway involved in heart development	GO:0061311	0.232	0.352	0	-0.26	17.4994	-2.90715	CTNNB1|1.53389022987	1	15	381	21829
5	5	response to cocaine	GO:0042220	0.232	0.352	0	-0.26	17.4994	-2.90715	DRD1|0.667916609064	1	15	381	21829
5	4,5	multi-organism organelle organization	GO:1902590	0.232	0.352	0	-0.26	17.4994	-2.90715	VPS37B|1.5470110145	1	15	381	21829
5	5	negative regulation of endoplasmic reticulum stress-induced intrinsic apoptotic signaling pathway	GO:1902236	0.232	0.352	0	-0.26	17.4994	-2.90715	LRRK2|0.791474374345	1	15	381	21829
5	5	aminoglycan metabolic process	GO:0006022	0.235	0.356	-0.16	-0.3	17.4994	-2.90715	HYAL3|1.4611553836;CEMIP|0.647800358145;PGLYRP2|0.769067958302	3	96	381	21829
5	5	cell cycle G2/M phase transition	GO:0044839	0.235	0.356	0.55	-0.11	17.4994	-2.90715	CCNB3|2.40172146176;ZNF830|1.20104993437;PPM1D|1.22320418779	3	96	381	21829
5	5	membrane lipid biosynthetic process	GO:0046467	0.235	0.356	-0.1	-0.28	17.4994	-2.90715	MPPE1|0.776976148583;PIGY|0.73738286327;PIGK|1.26326332496	3	96	381	21829
5	5	cardiac ventricle development	GO:0003231	0.235	0.356	0.14	-0.22	17.4994	-2.90715	GATA4|0.723840989827;LUZP1|1.20678727995;FZD1|1.2605775335	3	96	381	21829
5	5	fatty acid derivative biosynthetic process	GO:1901570	0.236	0.356	-0.41	-0.36	17.4994	-2.90715	LTC4S|0.581364748134;LTC4SL|0.663503212749	2	53	381	21829
5	5	oogenesis	GO:0048477	0.236	0.356	0.45	-0.14	17.4994	-2.90715	CTNNB1|1.53389022987;HORMAD1|1.84614568341	2	53	381	21829
5	5	positive regulation of leukocyte proliferation	GO:0070665	0.24	0.361	0.27	-0.19	17.4994	-2.90715	ENSGALG00000022871|0.540478025959;ANXA1|2.31077432719;ADA|1.8185950883	3	97	381	21829
5	4,5	intracellular transport	GO:0046907	0.24	0.361	6.45	1.43	17.4994	-2.90715	BAMBI|0.709765064599;AMN|0.407285614614;SPTBN5|8.47980831078;SLC25A30|1.41767954719;ZDHHC21|1.34569403261;KIF23|2.3014687619;EFCC1|0.638390769799;ATP10A|1.35816680432;DYNC2LI1|2.27866837171;ERC1|0.774730826035;CAV1|1.57411949433;LOC101751282|1.5187170704;CHGA|0.510285340718;LRRK2|0.791474374345;RHOU|1.63787565375;JUN|1.72129530614;MPPE1|0.776976148583;RAB10|1.339376591;DRD1|0.667916609064;TEK|0.7…	32	1605	381	21829
5	5	regulation of ion transport	GO:0043269	0.241	0.362	-0.95	-0.5	17.4994	-2.90715	CTNNB1|1.53389022987;KCNJ9|0.72261009312;KCNJ4|0.234024679564;CAV1|1.57411949433;KCNB2|0.750519730844;DRD1|0.667916609064;KCNQ1|2.01748826704;PTK2B|1.36853151527;CEMIP|0.647800358145;B2M|1.32501742659;EHD3|0.845251090091	11	491	381	21829
5	5	regulation of carbohydrate biosynthetic process	GO:0043255	0.243	0.362	0.28	-0.18	17.4994	-2.90715	PTK2B|1.36853151527;PTPN2|1.4055286196	2	54	381	21829
5	4,5	digestive system process	GO:0022600	0.243	0.362	0.49	-0.13	17.4994	-2.90715	ABCG8|2.58379697043;ZNF830|1.20104993437	2	54	381	21829
5	5	regulation of fibroblast proliferation	GO:0048145	0.243	0.362	0.41	-0.15	17.4994	-2.90715	JUN|1.72129530614;PDGFRA|1.4971794998	2	54	381	21829
5	5	renal vesicle morphogenesis	GO:0072077	0.246	0.362	0	-0.26	17.4994	-2.90715	CTNNB1|1.53389022987	1	16	381	21829
5	5	kidney vasculature development	GO:0061440	0.246	0.362	0	-0.26	17.4994	-2.90715	PDGFRA|1.4971794998	1	16	381	21829
5	5	regulation of cell proliferation involved in heart morphogenesis	GO:2000136	0.246	0.362	0	-0.26	17.4994	-2.90715	CTNNB1|1.53389022987	1	16	381	21829
5	5	disruption of cells of other organism	GO:0044364	0.246	0.362	0	-0.26	17.4994	-2.90715	LOC100858751|1.45692710109	1	16	381	21829
5	5	positive regulation of viral transcription	GO:0050434	0.246	0.362	0	-0.26	17.4994	-2.90715	JUN|1.72129530614	1	16	381	21829
5	5	mesonephros development	GO:0001823	0.249	0.366	-0.19	-0.3	17.4994	-2.90715	CTNNB1|1.53389022987;FAT4|0.818328688265;LGR4|0.844291617646	3	99	381	21829
5	5	response to dsRNA	GO:0043331	0.249	0.366	0.4	-0.15	17.4994	-2.90715	CAV1|1.57411949433;STAT1|1.5991020336	2	55	381	21829
5	5	regulation of response to oxidative stress	GO:1902882	0.256	0.373	0	-0.26	17.4994	-2.90715	MCL1|1.27615554255;LRRK2|0.791474374345	2	56	381	21829
5	5	cofactor biosynthetic process	GO:0051188	0.258	0.373	0.18	-0.21	17.4994	-2.90715	SLC25A38|1.3534195298;UROD|0.803995373732;ALAD|0.827150398026;MPC1|1.57759125487;MOCOS|1.61218438943	5	196	381	21829
5	5	asymmetric protein localization	GO:0008105	0.259	0.373	0	-0.26	17.4994	-2.90715	PDZD11|0.822107973381	1	17	381	21829
5	5	regulation of syncytium formation by plasma membrane fusion	GO:0060142	0.259	0.373	0	-0.26	17.4994	-2.90715	STAT1|1.5991020336	1	17	381	21829
5	5	atrial septum morphogenesis	GO:0060413	0.259	0.373	0	-0.26	17.4994	-2.90715	GATA4|0.723840989827	1	17	381	21829
5	4,5	mating behavior	GO:0007617	0.259	0.373	0	-0.26	17.4994	-2.90715	DRD1|0.667916609064	1	17	381	21829
5	4,5	multi-organism membrane organization	GO:0044803	0.259	0.373	0	-0.26	17.4994	-2.90715	VPS37B|1.5470110145	1	17	381	21829
5	5	pericardium development	GO:0060039	0.259	0.373	0	-0.26	17.4994	-2.90715	CCM2|1.25374990489	1	17	381	21829
5	5	macrophage chemotaxis	GO:0048246	0.259	0.373	0	-0.26	17.4994	-2.90715	PTK2B|1.36853151527	1	17	381	21829
5	5	organelle fusion	GO:0048284	0.259	0.373	-0.35	-0.35	17.4994	-2.90715	DYSF|0.66176762937;EFCC1|0.638390769799;SAMD9L|2.30929677443;ANXA1|2.31077432719	4	148	381	21829
5	5	exocrine system development	GO:0035272	0.262	0.376	0.92	-0.02	17.4994	-2.90715	ALDH6|5.03931778278;IGSF3|1.63960950987	2	57	381	21829
5	5	nucleic acid metabolic process	GO:0090304	0.268	0.383	16.28	4	17.4994	-2.90715	AREG|7.44121669097;EGR1|3.3421296557;BAMBI|0.709765064599;ESR2|0.584349694358;TRAF2|1.36829820845;Enpp2|0.647673645637;SLBP|2.47274141822;EDA2R|1.75695495575;ELF3|2.35786312493;DACH2|0.511046141535;CTNNB1|1.53389022987;STAT2|1.53527043729;HORMAD1|1.84614568341;ENSGALG00000001616|1.95740194633;JMJD6|1.3849373803;CREM|1.41483135547;AEBP1|1.53613250573;TLE1|1.3620646698;SBNO2|1.56172473978;BMP6|0.68…	93	5014	381	21829
5	5	regulation of response to extracellular stimulus	GO:0032104	0.271	0.384	0.84	-0.04	17.4994	-2.90715	KIAA1324|2.33494953376;TXLNA|1.29706518442;STAT2|1.53527043729;Gga.52003|0.672739008652	4	151	381	21829
5	5	cell-cell signaling involved in cardiac conduction	GO:0086019	0.272	0.384	0	-0.26	17.4994	-2.90715	KCNQ1|2.01748826704	1	18	381	21829
5	4,5	negative regulation of response to biotic stimulus	GO:0002832	0.272	0.384	0	-0.26	17.4994	-2.90715	DHX58|1.60018700235	1	18	381	21829
5	5	notochord development	GO:0030903	0.272	0.384	0	-0.26	17.4994	-2.90715	ENSGALG00000017188|1.24337799815	1	18	381	21829
5	4,5	cytokinetic process	GO:0032506	0.272	0.384	0	-0.26	17.4994	-2.90715	KIF23|2.3014687619	1	18	381	21829
5	5	retinoic acid metabolic process	GO:0042573	0.272	0.384	0	-0.26	17.4994	-2.90715	ALDH6|5.03931778278	1	18	381	21829
5	5	cerebral cortex neuron differentiation	GO:0021895	0.272	0.384	0	-0.26	17.4994	-2.90715	DRD1|0.667916609064	1	18	381	21829
5	5	synaptic signaling	GO:0099536	0.274	0.387	-2.05	-0.79	17.4994	-2.90715	SORCS3|5.33763570384;CHRNB3|0.355088378424;PDZD11|0.822107973381;HTR1D|0.652685417287;NEURL1|1.59758558433;GJC1|0.685252465879;ETV5|1.44787340883;BACE1|0.849299007921	8	352	381	21829
5	5	cellular response to radiation	GO:0071478	0.278	0.391	0.78	-0.05	17.4994	-2.90715	EGR1|3.3421296557;HYAL3|1.4611553836;ENSGALG00000017188|1.24337799815	3	105	381	21829
5	5	vascular process in circulatory system	GO:0003018	0.278	0.391	-0.2	-0.31	17.4994	-2.90715	CAV1|1.57411949433;HTR1D|0.652685417287;DRD1|0.667916609064	3	105	381	21829
5	5	vesicle organization	GO:0016050	0.281	0.395	1.47	0.13	17.4994	-2.90715	DYSF|0.66176762937;EFCC1|0.638390769799;VPS37B|1.5470110145;SAMD9L|2.30929677443;ANXA1|2.31077432719;SNX10|1.51286602949	6	253	381	21829
5	5	regulation of hydrolase activity	GO:0051336	0.282	0.396	-3.7	-1.22	17.4994	-2.90715	ENSGALG00000011926|0.614385406617;ENSGALG00000000449|0.709238193535;Gga.50675|0.703228262501;TINAGL1|0.725072265;APAF1|1.30749447235;ARHGEF9|0.711971325622;EPHA1|2.55931921948;SERPINB1|1.61699979318;CAV1|1.57411949433;MPHOSPH10|1.26344218875;LRRK2|0.791474374345;JUN|1.72129530614;CYFIP2|0.70777772292;BIRC5|1.81523469204;PPARGC1B|0.71929404264;IFT57|0.670051275097;FGD5|0.808731999092;SRGAP2|1.2477…	24	1206	381	21829
5	4,5	regulation of ossification	GO:0030278	0.282	0.396	0.7	-0.07	17.4994	-2.90715	CTNNB1|1.53389022987;BMP6|0.683639986412;SLC8A1|1.6234472974;PTK2B|1.36853151527	4	154	381	21829
5	4,5	intestinal absorption	GO:0050892	0.284	0.396	0	-0.26	17.4994	-2.90715	ABCG8|2.58379697043	1	19	381	21829
5	5	sympathetic nervous system development	GO:0048485	0.284	0.396	0	-0.26	17.4994	-2.90715	CTNNB1|1.53389022987	1	19	381	21829
5	5	organic cyclic compound biosynthetic process	GO:1901362	0.288	0.4	13.98	3.39	17.4994	-2.90715	EGR1|3.3421296557;BAMBI|0.709765064599;ESR2|0.584349694358;ENSGALG00000015003|1.69925846945;TRAF2|1.36829820845;EDA2R|1.75695495575;CHCHD10|0.701793819415;HSD3B2|0.506913098881;ELF3|2.35786312493;DACH2|0.511046141535;CTNNB1|1.53389022987;STAT2|1.53527043729;ENSGALG00000001616|1.95740194633;CMPK2|2.33922614718;CREM|1.41483135547;AEBP1|1.53613250573;TLE1|1.3620646698;SBNO2|1.56172473978;BMP6|0.6836…	78	4200	381	21829
5	5	embryonic digit morphogenesis	GO:0042733	0.288	0.4	0.39	-0.15	17.4994	-2.90715	CTNNB1|1.53389022987;ENSGALG00000016069|1.60717215373	2	61	381	21829
5	5	centrosome organization	GO:0051297	0.292	0.404	0.48	-0.13	17.4994	-2.90715	CTNNB1|1.53389022987;SASS6|1.19405527103;MCPH1|1.65829094452	3	108	381	21829
5	5	response to ionizing radiation	GO:0010212	0.292	0.404	0.8	-0.05	17.4994	-2.90715	EGR1|3.3421296557;ENSGALG00000017188|1.24337799815;AEN|1.50684224176	3	108	381	21829
5	4,5	positive regulation of leukocyte mediated cytotoxicity	GO:0001912	0.297	0.407	0	-0.26	17.4994	-2.90715	B2M|1.32501742659	1	20	381	21829
5	4,5	positive regulation of chromosome segregation	GO:0051984	0.297	0.407	0	-0.26	17.4994	-2.90715	RB1|1.22194566616	1	20	381	21829
5	5	coronary vasculature development	GO:0060976	0.297	0.407	0	-0.26	17.4994	-2.90715	ENSGALG00000013255|1.38566254316	1	20	381	21829
5	5	alditol phosphate metabolic process	GO:0052646	0.297	0.407	0	-0.26	17.4994	-2.90715	PTDSS2|0.809449663825	1	20	381	21829
5	5	negative regulation of cellular catabolic process	GO:0031330	0.301	0.412	-0.36	-0.35	17.4994	-2.90715	Gga.52003|0.672739008652;LRRK2|0.791474374345;ALAD|0.827150398026	3	110	381	21829
5	4,5	centrosome cycle	GO:0007098	0.301	0.412	0.48	-0.13	17.4994	-2.90715	CTNNB1|1.53389022987;SASS6|1.19405527103;MCPH1|1.65829094452	3	110	381	21829
5	5	artery development	GO:0060840	0.308	0.418	0.22	-0.2	17.4994	-2.90715	ENSGALG00000013255|1.38566254316;LUZP1|1.20678727995	2	64	381	21829
5	5	proline metabolic process	GO:0006560	0.309	0.418	0	-0.26	17.4994	-2.90715	ALDH18A1|0.680397083289	1	21	381	21829
5	5	synapse maturation	GO:0060074	0.309	0.418	0	-0.26	17.4994	-2.90715	NEURL1|1.59758558433	1	21	381	21829
5	5	male gamete generation	GO:0048232	0.315	0.424	1.11	0.03	17.4994	-2.90715	HORMAD1|1.84614568341;CREM|1.41483135547;GATA4|0.723840989827;NEURL1|1.59758558433;KIAA1524|1.87046736284;LGR4|0.844291617646	6	264	381	21829
5	5	cellular protein metabolic process	GO:0044267	0.318	0.427	17.72	4.37	17.4994	-2.90715	AREG|7.44121669097;EGR1|3.3421296557;LOC422316|0.645649535697;DOK5|2.93778650889;TRAF2|1.36829820845;ENSGALG00000011926|0.614385406617;EDA2R|1.75695495575;LDLRAD4|1.58052068078;KLB|0.635165466735;KDR|0.72104711245;Gga.50675|0.703228262501;LOC426015|0.731574520591;RNF216|1.51027961009;TINAGL1|0.725072265;CTNNB1|1.53389022987;ENSGALG00000001808|0.811733936153;USP18|3.0364942117;TPST2|0.717519475948…	99	5420	381	21829
5	4,5	lens morphogenesis in camera-type eye	GO:0002089	0.321	0.429	0	-0.26	17.4994	-2.90715	CTNNB1|1.53389022987	1	22	381	21829
5	5	neuronal stem cell population maintenance	GO:0097150	0.321	0.429	0	-0.26	17.4994	-2.90715	MCPH1|1.65829094452	1	22	381	21829
5	5	receptor metabolic process	GO:0043112	0.325	0.433	-0.2	-0.31	17.4994	-2.90715	CAV1|1.57411949433;HOXA5|0.629049607874;EHD3|0.845251090091	3	115	381	21829
5	5	regulation of muscle cell differentiation	GO:0051147	0.325	0.433	0.08	-0.24	17.4994	-2.90715	ENSGALG00000000560|2.34081893229;BTG1|1.26874905133;PLCB1|0.841374509747	3	115	381	21829
5	5	response to light stimulus	GO:0009416	0.326	0.434	0.9	-0.02	17.4994	-2.90715	CASP7|1.31179547191;HYAL3|1.4611553836;RGS9BP|1.47871315545;DRD1|0.667916609064;DCDC2|1.88748433634	5	216	381	21829
5	5	microtubule bundle formation	GO:0001578	0.327	0.435	0.39	-0.15	17.4994	-2.90715	NAV1|1.5266488403;NEURL1|1.59758558433	2	67	381	21829
5	5	regulation of lymphocyte migration	GO:2000401	0.333	0.439	0	-0.26	17.4994	-2.90715	PTK2B|1.36853151527	1	23	381	21829
5	5	protein localization to synapse	GO:0035418	0.333	0.439	0	-0.26	17.4994	-2.90715	Gga.50675|0.703228262501	1	23	381	21829
5	5	multicellular organism aging	GO:0010259	0.333	0.439	0	-0.26	17.4994	-2.90715	LRRK2|0.791474374345	1	23	381	21829
5	5	regulation of cardiac muscle hypertrophy	GO:0010611	0.333	0.439	0	-0.26	17.4994	-2.90715	ENSGALG00000000560|2.34081893229	1	23	381	21829
5	5	mitochondrion localization	GO:0051646	0.333	0.439	0	-0.26	17.4994	-2.90715	LRRK2|0.791474374345	1	23	381	21829
5	5	regulation of cellular catabolic process	GO:0031329	0.335	0.441	2.04	0.28	17.4994	-2.90715	KIAA1324|2.33494953376;TXLNA|1.29706518442;KDR|0.72104711245;USP18|3.0364942117;STAT2|1.53527043729;APAF1|1.30749447235;Gga.52003|0.672739008652;LRRK2|0.791474374345;ALAD|0.827150398026;BBS7|1.38203800111;PTK2B|1.36853151527	11	536	381	21829
5	5	positive regulation of cellular catabolic process	GO:0031331	0.336	0.442	0.24	-0.19	17.4994	-2.90715	KIAA1324|2.33494953376;KDR|0.72104711245;LRRK2|0.791474374345;BBS7|1.38203800111;PTK2B|1.36853151527	5	219	381	21829
5	5	regulation of lipid transport	GO:0032368	0.34	0.446	-0.25	-0.32	17.4994	-2.90715	BMP6|0.683639986412;ABCG8|2.58379697043	2	69	381	21829
5	4,5	regulation of actin filament bundle assembly	GO:0032231	0.34	0.446	-0.33	-0.34	17.4994	-2.90715	EPHA1|2.55931921948;PPM1F|0.843269176783	2	69	381	21829
5	5	ribosomal small subunit biogenesis	GO:0042274	0.34	0.446	-0.02	-0.26	17.4994	-2.90715	MPHOSPH10|1.26344218875;RCL1|0.829555053742	2	69	381	21829
5	5	gene expression	GO:0010467	0.34	0.446	16.49	4.05	17.4994	-2.90715	EGR1|3.3421296557;BAMBI|0.709765064599;ESR2|0.584349694358;TRAF2|1.36829820845;SLBP|2.47274141822;EDA2R|1.75695495575;CASP7|1.31179547191;OLFM1|0.548403303979;ELF3|2.35786312493;DACH2|0.511046141535;CTNNB1|1.53389022987;STAT2|1.53527043729;ENSGALG00000001616|1.95740194633;JMJD6|1.3849373803;CREM|1.41483135547;AEBP1|1.53613250573;TLE1|1.3620646698;SBNO2|1.56172473978;BMP6|0.683639986412;LOC428186|…	97	5336	381	21829
5	5	macromolecule catabolic process	GO:0009057	0.344	0.448	3.29	0.6	17.4994	-2.90715	TRAF2|1.36829820845;ODC1|1.46100117946;HYAL3|1.4611553836;RNF216|1.51027961009;TINAGL1|0.725072265;USP18|3.0364942117;DNAJB9|1.44516595939;APAF1|1.30749447235;MDM4|0.799994947044;SAMD9L|2.30929677443;LRRK2|0.791474374345;PATL2|1.65279375074;EXOSC3|1.35408149715;ALAD|0.827150398026;FBXO18|0.786845404531;BBS7|1.38203800111;PTK2B|1.36853151527;BACE1|0.849299007921;CEMIP|0.647800358145;PGLYRP2|0.7690…	20	1030	381	21829
5	5	interleukin-10 production	GO:0032613	0.345	0.448	0	-0.26	17.4994	-2.90715	TNFRSF21|1.37108244594	1	24	381	21829
5	4,5	regulation of stem cell population maintenance	GO:2000036	0.345	0.448	0	-0.26	17.4994	-2.90715	ENSGALG00000017188|1.24337799815	1	24	381	21829
5	5	regulation of DNA binding	GO:0051101	0.346	0.449	0.32	-0.17	17.4994	-2.90715	RB1|1.22194566616;JUN|1.72129530614	2	70	381	21829
5	4,5	substrate adhesion-dependent cell spreading	GO:0034446	0.352	0.457	-0.31	-0.34	17.4994	-2.90715	EPHA1|2.55931921948;TEK|0.796645934481	2	71	381	21829
5	5	heterocycle biosynthetic process	GO:0018130	0.353	0.457	13.03	3.15	17.4994	-2.90715	EGR1|3.3421296557;BAMBI|0.709765064599;ESR2|0.584349694358;TRAF2|1.36829820845;EDA2R|1.75695495575;CHCHD10|0.701793819415;ELF3|2.35786312493;DACH2|0.511046141535;CTNNB1|1.53389022987;STAT2|1.53527043729;ENSGALG00000001616|1.95740194633;CMPK2|2.33922614718;CREM|1.41483135547;AEBP1|1.53613250573;TLE1|1.3620646698;SBNO2|1.56172473978;BMP6|0.683639986412;LOC428186|0.582747796078;SULF1|1.84623496011;W…	75	4110	381	21829
5	5	thioester biosynthetic process	GO:0035384	0.356	0.457	0	-0.26	17.4994	-2.90715	MPC1|1.57759125487	1	25	381	21829
5	5	ventricular system development	GO:0021591	0.356	0.457	0	-0.26	17.4994	-2.90715	SEMA6D|0.677116390122	1	25	381	21829
5	4,5	positive regulation of response to biotic stimulus	GO:0002833	0.356	0.457	0	-0.26	17.4994	-2.90715	DHX58|1.60018700235	1	25	381	21829
5	4,5	negative regulation of chemotaxis	GO:0050922	0.356	0.457	0	-0.26	17.4994	-2.90715	PTPN2|1.4055286196	1	25	381	21829
5	5	regulation of nervous system development	GO:0051960	0.357	0.457	1.78	0.21	17.4994	-2.90715	OLFM1|0.548403303979;CTNNB1|1.53389022987;BMP6|0.683639986412;PAK3|1.24999853366;LRRK2|0.791474374345;TNFRSF21|1.37108244594;ENSGALG00000013255|1.38566254316;NEURL1|1.59758558433;FZD1|1.2605775335;EPHB2|0.739323288032;PTK2B|1.36853151527;B2M|1.32501742659	12	600	381	21829
5	4,5	regulation of actin filament-based process	GO:0032970	0.357	0.458	1.32	0.09	17.4994	-2.90715	EPHA1|2.55931921948;CAV1|1.57411949433;PAK3|1.24999853366;TEK|0.796645934481;KCNQ1|2.01748826704;PTK2B|1.36853151527;PPM1F|0.843269176783	7	331	381	21829
5	5	actin filament-based movement	GO:0030048	0.359	0.459	0.5	-0.12	17.4994	-2.90715	CAV1|1.57411949433;KCNQ1|2.01748826704	2	72	381	21829
5	5	isoprenoid metabolic process	GO:0006720	0.359	0.459	-0.57	-0.4	17.4994	-2.90715	ALDH6|5.03931778278;RETSAT|0.735183329639	2	72	381	21829
5	5	liver development	GO:0001889	0.359	0.459	0.5	-0.13	17.4994	-2.90715	JUN|1.72129530614;ADA|1.8185950883	2	72	381	21829
5	4,5	regulation of cell cycle	GO:0051726	0.362	0.462	2.95	0.51	17.4994	-2.90715	CTNNB1|1.53389022987;HORMAD1|1.84614568341;ENSGALG00000001616|1.95740194633;MDM4|0.799994947044;RB1|1.22194566616;PAK3|1.24999853366;JUN|1.72129530614;CCNB3|2.40172146176;CCNT2|1.2078099563;MTBP|1.45012021739;ZNF830|1.20104993437;BIRC5|1.81523469204;ANXA1|2.31077432719;PLRG1|1.17225766216;PLCB1|0.841374509747;MCPH1|1.65829094452	16	821	381	21829
5	5	extracellular matrix organization	GO:0030198	0.364	0.465	2.58	0.42	17.4994	-2.90715	POSTN|2.22550727221;ZYX|1.4573592862;ELF3|2.35786312493;Gga.20508|1.35097788843;SULF1|1.84623496011;EPHA1|2.55931921948;CHADL|1.74521586873;PAK3|1.24999853366;ECM2|1.73608171206;PTK2B|1.36853151527;PDGFRA|1.4971794998	11	549	381	21829
5	5	hepaticobiliary system development	GO:0061008	0.365	0.465	0.5	-0.13	17.4994	-2.90715	JUN|1.72129530614;ADA|1.8185950883	2	73	381	21829
5	5	specification of animal organ identity	GO:0010092	0.367	0.465	0	-0.26	17.4994	-2.90715	CTNNB1|1.53389022987	1	26	381	21829
5	5	cell-cell signaling involved in cell fate commitment	GO:0045168	0.367	0.465	0	-0.26	17.4994	-2.90715	CTNNB1|1.53389022987	1	26	381	21829
5	5	T cell homeostasis	GO:0043029	0.367	0.465	0	-0.26	17.4994	-2.90715	CCNB2|1.72546824984	1	26	381	21829
5	5	nucleoside salvage	GO:0043174	0.367	0.465	0	-0.26	17.4994	-2.90715	APRT|1.47113468999	1	26	381	21829
5	5	negative regulation of response to extracellular stimulus	GO:0032105	0.367	0.465	0	-0.26	17.4994	-2.90715	Gga.52003|0.672739008652	1	26	381	21829
5	4,5	cellular modified amino acid metabolic process	GO:0006575	0.369	0.467	-1.46	-0.64	17.4994	-2.90715	DIO2|6.89401669852;SULT1B|0.433125267504;PTDSS2|0.809449663825;ALDH18A1|0.680397083289	4	176	381	21829
5	5	alcohol metabolic process	GO:0006066	0.377	0.475	-0.35	-0.35	17.4994	-2.90715	CHKA|1.63831591304;RETSAT|0.735183329639;BMP6|0.683639986412;Gga.5859|0.832291473363;PTK2B|1.36853151527	5	231	381	21829
5	5	regulation of cell size	GO:0008361	0.378	0.475	-0.14	-0.29	17.4994	-2.90715	AQP3|0.71301034118;OLFM1|0.548403303979;ENSGALG00000013255|1.38566254316	3	126	381	21829
5	5	nucleotide salvage	GO:0043173	0.379	0.475	0	-0.26	17.4994	-2.90715	ADA|1.8185950883	1	27	381	21829
5	5	regulation of cardiac muscle cell proliferation	GO:0060043	0.379	0.475	0	-0.26	17.4994	-2.90715	GATA4|0.723840989827	1	27	381	21829
5	5	glucose 6-phosphate metabolic process	GO:0051156	0.379	0.475	0	-0.26	17.4994	-2.90715	G6PC2|0.628112939858	1	27	381	21829
5	5	peptide catabolic process	GO:0043171	0.379	0.475	0	-0.26	17.4994	-2.90715	ENPEP|1.56170389002	1	27	381	21829
5	5	extracellular matrix assembly	GO:0085029	0.379	0.475	0	-0.26	17.4994	-2.90715	Gga.20508|1.35097788843	1	27	381	21829
5	5	lymphocyte chemotaxis	GO:0048247	0.379	0.475	0	-0.26	17.4994	-2.90715	PTK2B|1.36853151527	1	27	381	21829
5	4,5	regulation of vesicle-mediated transport	GO:0060627	0.383	0.48	1.18	0.05	17.4994	-2.90715	VPS37B|1.5470110145;CAV1|1.57411949433;LRRK2|0.791474374345;RAB10|1.339376591;ANXA1|2.31077432719;PLCB1|0.841374509747;B2M|1.32501742659	7	340	381	21829
5	5	single fertilization	GO:0007338	0.384	0.48	-0.22	-0.31	17.4994	-2.90715	TPST2|0.717519475948;PLCB1|0.841374509747	2	76	381	21829
5	5	regulation of cell fate commitment	GO:0010453	0.389	0.484	0	-0.26	17.4994	-2.90715	CTNNB1|1.53389022987	1	28	381	21829
5	5	regulation of humoral immune response	GO:0002920	0.389	0.484	0	-0.26	17.4994	-2.90715	LOC100858751|1.45692710109	1	28	381	21829
5	5	phosphatidylcholine metabolic process	GO:0046470	0.389	0.484	0	-0.26	17.4994	-2.90715	CHKA|1.63831591304	1	28	381	21829
5	4,5	protein demethylation	GO:0006482	0.389	0.484	0	-0.26	17.4994	-2.90715	JMJD6|1.3849373803	1	28	381	21829
5	5	vesicle cytoskeletal trafficking	GO:0099518	0.389	0.484	0	-0.26	17.4994	-2.90715	KIF23|2.3014687619	1	28	381	21829
5	5	stem cell division	GO:0017145	0.389	0.484	0	-0.26	17.4994	-2.90715	SAMD9L|2.30929677443	1	28	381	21829
5	5	response to alcohol	GO:0097305	0.397	0.491	0.39	-0.15	17.4994	-2.90715	AREG|7.44121669097;LOC107049138|0.406769312928;CTNNB1|1.53389022987	3	130	381	21829
5	5	axis elongation	GO:0003401	0.4	0.494	0	-0.26	17.4994	-2.90715	ENSGALG00000017188|1.24337799815	1	29	381	21829
5	5	dopamine metabolic process	GO:0042417	0.4	0.494	0	-0.26	17.4994	-2.90715	DRD1|0.667916609064	1	29	381	21829
5	5	regulation of dendrite development	GO:0050773	0.402	0.497	-0.1	-0.28	17.4994	-2.90715	LRRK2|0.791474374345;NEURL1|1.59758558433	2	79	381	21829
5	5	mast cell activation	GO:0045576	0.411	0.503	0	-0.26	17.4994	-2.90715	CHGA|0.510285340718	1	30	381	21829
5	4,5	ER-nucleus signaling pathway	GO:0006984	0.411	0.503	0	-0.26	17.4994	-2.90715	PTPN2|1.4055286196	1	30	381	21829
5	5	monocyte chemotaxis	GO:0002548	0.411	0.503	0	-0.26	17.4994	-2.90715	ANXA1|2.31077432719	1	30	381	21829
5	5	cardiac atrium development	GO:0003230	0.411	0.503	0	-0.26	17.4994	-2.90715	GATA4|0.723840989827	1	30	381	21829
5	5	glycosyl compound catabolic process	GO:1901658	0.411	0.503	0	-0.26	17.4994	-2.90715	ADA|1.8185950883	1	30	381	21829
5	5	organic acid biosynthetic process	GO:0016053	0.42	0.51	-1.69	-0.7	17.4994	-2.90715	ALDH6|5.03931778278;LTC4S|0.581364748134;LOC417253|1.94183314967;LTC4SL|0.663503212749;ALDH18A1|0.680397083289;ACSM3|0.769824928427	6	298	381	21829
5	5	cell fate determination	GO:0001709	0.421	0.51	0	-0.26	17.4994	-2.90715	CTNNB1|1.53389022987	1	31	381	21829
5	5	postsynaptic membrane organization	GO:0001941	0.421	0.51	0	-0.26	17.4994	-2.90715	ETV5|1.44787340883	1	31	381	21829
5	5	regulation of systemic arterial blood pressure by hormone	GO:0001990	0.421	0.51	0	-0.26	17.4994	-2.90715	ENPEP|1.56170389002	1	31	381	21829
5	5	lipid catabolic process	GO:0016042	0.426	0.516	-0.61	-0.42	17.4994	-2.90715	NEU2|1.53889477446;Gga.5859|0.832291473363;HINT2|0.787120625411;PLA2G4B|0.679492584184;PLCB1|0.841374509747	5	245	381	21829
5	5	gland morphogenesis	GO:0022612	0.426	0.516	0.43	-0.14	17.4994	-2.90715	SULF1|1.84623496011;ETV5|1.44787340883	2	83	381	21829
5	5	limb development	GO:0060173	0.428	0.518	0.8	-0.05	17.4994	-2.90715	CTNNB1|1.53389022987;SULF1|1.84623496011;BBS7|1.38203800111;ENSGALG00000016069|1.60717215373	4	191	381	21829
5	5	cell-cell recognition	GO:0009988	0.431	0.519	0	-0.26	17.4994	-2.90715	LOC101750363|0.599688637315	1	32	381	21829
5	5	cellular response to molecule of bacterial origin	GO:0071219	0.438	0.527	0.57	-0.11	17.4994	-2.90715	CMPK2|2.33922614718;STAT1|1.5991020336	2	85	381	21829
5	5	aromatic compound biosynthetic process	GO:0019438	0.441	0.527	12.66	3.05	17.4994	-2.90715	EGR1|3.3421296557;BAMBI|0.709765064599;ESR2|0.584349694358;TRAF2|1.36829820845;EDA2R|1.75695495575;CHCHD10|0.701793819415;ELF3|2.35786312493;DACH2|0.511046141535;CTNNB1|1.53389022987;STAT2|1.53527043729;ENSGALG00000001616|1.95740194633;CMPK2|2.33922614718;CREM|1.41483135547;AEBP1|1.53613250573;TLE1|1.3620646698;SBNO2|1.56172473978;BMP6|0.683639986412;LOC428186|0.582747796078;SULF1|1.84623496011;W…	73	4095	381	21829
5	5	immunoglobulin production involved in immunoglobulin mediated immune response	GO:0002381	0.441	0.527	0	-0.26	17.4994	-2.90715	EXOSC3|1.35408149715	1	33	381	21829
5	5	ventricular septum morphogenesis	GO:0060412	0.441	0.527	0	-0.26	17.4994	-2.90715	FZD1|1.2605775335	1	33	381	21829
5	3,5	behavioral defense response	GO:0002209	0.441	0.527	0	-0.26	17.4994	-2.90715	DRD1|0.667916609064	1	33	381	21829
5	5	adult walking behavior	GO:0007628	0.441	0.527	0	-0.26	17.4994	-2.90715	DRD1|0.667916609064	1	33	381	21829
5	5	establishment of spindle localization	GO:0051293	0.441	0.527	0	-0.26	17.4994	-2.90715	MCPH1|1.65829094452	1	33	381	21829
5	5	amyloid precursor protein metabolic process	GO:0042982	0.441	0.527	0	-0.26	17.4994	-2.90715	OLFM1|0.548403303979	1	33	381	21829
5	5	male gonad development	GO:0008584	0.444	0.531	-0.03	-0.26	17.4994	-2.90715	GATA4|0.723840989827;PDGFRA|1.4971794998	2	86	381	21829
5	5	monosaccharide metabolic process	GO:0005996	0.447	0.534	-0.04	-0.27	17.4994	-2.90715	G6PC2|0.628112939858;ATF3|1.62193554309;PTPN2|1.4055286196;UGT1A1|0.771801735252	4	196	381	21829
5	5	cellular response to mechanical stimulus	GO:0071260	0.451	0.534	0	-0.26	17.4994	-2.90715	BCL10|1.23077645412	1	34	381	21829
5	5	keratinocyte proliferation	GO:0043616	0.451	0.534	0	-0.26	17.4994	-2.90715	ENSGALG00000017188|1.24337799815	1	34	381	21829
5	4,5	inositol phosphate metabolic process	GO:0043647	0.451	0.534	0	-0.26	17.4994	-2.90715	PTK2B|1.36853151527	1	34	381	21829
5	4,5	regulation of neurotransmitter secretion	GO:0046928	0.451	0.534	0	-0.26	17.4994	-2.90715	LRRK2|0.791474374345	1	34	381	21829
5	5	oocyte development	GO:0048599	0.451	0.534	0	-0.26	17.4994	-2.90715	CTNNB1|1.53389022987	1	34	381	21829
5	5	entry into other organism involved in symbiotic interaction	GO:0051828	0.451	0.534	0	-0.26	17.4994	-2.90715	CAV1|1.57411949433	1	34	381	21829
5	5	inner ear receptor stereocilium organization	GO:0060122	0.451	0.534	0	-0.26	17.4994	-2.90715	FAT4|0.818328688265	1	34	381	21829
5	4,5	regulation of cell adhesion mediated by integrin	GO:0033628	0.451	0.534	0	-0.26	17.4994	-2.90715	ADA|1.8185950883	1	34	381	21829
5	5	lysosome localization	GO:0032418	0.451	0.534	0	-0.26	17.4994	-2.90715	CHGA|0.510285340718	1	34	381	21829
5	4,5	G-protein coupled receptor signaling pathway	GO:0007186	0.452	0.536	5.21	1.1	17.4994	-2.90715	AREG|7.44121669097;LOC107049138|0.406769312928;CISH|2.40940161548;CAV1|1.57411949433;ACPP|5.18185884667;LRRK2|0.791474374345;LPAR2|0.500734824431;ACKR4|0.582258903526;HTR1D|0.652685417287;DRD1|0.667916609064;LPAR5|1.60543025996;FZD1|1.2605775335;ANXA1|2.31077432719;GNG10|1.30977384385;LOC100859224|1.80285514174;ADA|1.8185950883;LGR4|0.844291617646;PLCB1|0.841374509747;ENSGALG00000016069|1.6071721…	19	1040	381	21829
5	5	axon ensheathment	GO:0008366	0.456	0.54	0.32	-0.17	17.4994	-2.90715	CTNNB1|1.53389022987;TNFRSF21|1.37108244594	2	88	381	21829
5	5	positive regulation of dendrite development	GO:1900006	0.46	0.543	0	-0.26	17.4994	-2.90715	NEURL1|1.59758558433	1	35	381	21829
5	5	endocardial cushion development	GO:0003197	0.46	0.543	0	-0.26	17.4994	-2.90715	GATA4|0.723840989827	1	35	381	21829
5	5	positive regulation of lipid biosynthetic process	GO:0046889	0.46	0.543	0	-0.26	17.4994	-2.90715	BMP6|0.683639986412	1	35	381	21829
5	5	interleukin-12 production	GO:0032615	0.46	0.543	0	-0.26	17.4994	-2.90715	PLCB1|0.841374509747	1	35	381	21829
5	4,5	positive regulation of catabolic process	GO:0009896	0.463	0.546	0.24	-0.19	17.4994	-2.90715	KIAA1324|2.33494953376;KDR|0.72104711245;LRRK2|0.791474374345;BBS7|1.38203800111;PTK2B|1.36853151527	5	256	381	21829
5	5	somatic recombination of immunoglobulin gene segments	GO:0016447	0.47	0.551	0	-0.26	17.4994	-2.90715	EXOSC3|1.35408149715	1	36	381	21829
5	5	regulation of amine transport	GO:0051952	0.47	0.551	0	-0.26	17.4994	-2.90715	CHGA|0.510285340718	1	36	381	21829
5	5	sensory organ morphogenesis	GO:0090596	0.473	0.555	0.22	-0.2	17.4994	-2.90715	ALDH6|5.03931778278;CTNNB1|1.53389022987;EPHB2|0.739323288032;LRIG1|0.813354123633;ENSGALG00000016069|1.60717215373	5	259	381	21829
5	5	pituitary gland development	GO:0021983	0.479	0.558	0	-0.26	17.4994	-2.90715	TBX19|0.642299516668	1	37	381	21829
5	4,5	spindle localization	GO:0051653	0.479	0.558	0	-0.26	17.4994	-2.90715	MCPH1|1.65829094452	1	37	381	21829
5	5	mesoderm development	GO:0007498	0.479	0.558	0.24	-0.19	17.4994	-2.90715	ENSGALG00000017188|1.24337799815;ENSGALG00000013255|1.38566254316	2	92	381	21829
5	5	regulation of endocrine process	GO:0044060	0.488	0.566	0	-0.26	17.4994	-2.90715	BMP6|0.683639986412	1	38	381	21829
5	5	fear response	GO:0042596	0.488	0.566	0	-0.26	17.4994	-2.90715	DRD1|0.667916609064	1	38	381	21829
5	5	endosome organization	GO:0007032	0.488	0.566	0	-0.26	17.4994	-2.90715	SNX10|1.51286602949	1	38	381	21829
5	4,5	regulation of tissue remodeling	GO:0034103	0.488	0.566	0	-0.26	17.4994	-2.90715	PPARGC1B|0.71929404264	1	38	381	21829
5	5	response to carbohydrate	GO:0009743	0.49	0.568	0.78	-0.05	17.4994	-2.90715	EGR1|3.3421296557;BIRC5|1.81523469204	2	94	381	21829
5	5	cell-cell signaling by wnt	GO:0198738	0.493	0.571	0.47	-0.13	17.4994	-2.90715	EGR1|3.3421296557;BAMBI|0.709765064599;CBY1|0.475182144061;CAV1|1.57411949433;FZD1|1.2605775335	5	265	381	21829
5	5	modification by host of symbiont morphology or physiology	GO:0051851	0.497	0.573	0	-0.26	17.4994	-2.90715	JUN|1.72129530614	1	39	381	21829
5	5	long-term synaptic potentiation	GO:0060291	0.497	0.573	0	-0.26	17.4994	-2.90715	DRD1|0.667916609064	1	39	381	21829
5	5	lipid translocation	GO:0034204	0.497	0.573	0	-0.26	17.4994	-2.90715	ATP10A|1.35816680432	1	39	381	21829
5	5	spleen development	GO:0048536	0.497	0.573	0	-0.26	17.4994	-2.90715	SAMD9L|2.30929677443	1	39	381	21829
5	5	antigen processing and presentation of peptide antigen via MHC class I	GO:0002474	0.497	0.573	0	-0.26	17.4994	-2.90715	B2M|1.32501742659	1	39	381	21829
5	5	nucleobase-containing compound biosynthetic process	GO:0034654	0.5	0.577	12.35	2.97	17.4994	-2.90715	EGR1|3.3421296557;BAMBI|0.709765064599;ESR2|0.584349694358;TRAF2|1.36829820845;EDA2R|1.75695495575;CHCHD10|0.701793819415;ELF3|2.35786312493;DACH2|0.511046141535;CTNNB1|1.53389022987;STAT2|1.53527043729;ENSGALG00000001616|1.95740194633;CMPK2|2.33922614718;CREM|1.41483135547;AEBP1|1.53613250573;TLE1|1.3620646698;SBNO2|1.56172473978;BMP6|0.683639986412;LOC428186|0.582747796078;SULF1|1.84623496011;W…	70	3988	381	21829
5	4,5	intracellular receptor signaling pathway	GO:0030522	0.5	0.577	-0.53	-0.39	17.4994	-2.90715	ESR2|0.584349694358;ALDH6|5.03931778278;DHX58|1.60018700235;PPARGC1B|0.71929404264	4	210	381	21829
5	4,5	regulation of protein complex assembly	GO:0043254	0.505	0.58	0.91	-0.02	17.4994	-2.90715	LDLRAD4|1.58052068078;PAK3|1.24999853366;JUN|1.72129530614;ENSGALG00000013255|1.38566254316;SUB1|1.27148232469;PTK2B|1.36853151527	6	326	381	21829
5	5	regulation of neurotransmitter transport	GO:0051588	0.506	0.58	0	-0.26	17.4994	-2.90715	LRRK2|0.791474374345	1	40	381	21829
5	4,5	somatic diversification of immunoglobulins	GO:0016445	0.506	0.58	0	-0.26	17.4994	-2.90715	EXOSC3|1.35408149715	1	40	381	21829
5	5	regulation of synapse organization	GO:0050807	0.507	0.581	0.36	-0.16	17.4994	-2.90715	NEURL1|1.59758558433;ETV5|1.44787340883	2	97	381	21829
5	5	neuromuscular process	GO:0050905	0.512	0.586	-0.57	-0.4	17.4994	-2.90715	ALDH6|5.03931778278;AARS|0.730355854315	2	98	381	21829
5	5	negative regulation of cell projection organization	GO:0031345	0.512	0.586	0.01	-0.25	17.4994	-2.90715	EPHB2|0.739323288032;B2M|1.32501742659	2	98	381	21829
5	5	myeloid leukocyte mediated immunity	GO:0002444	0.515	0.586	0	-0.26	17.4994	-2.90715	CHGA|0.510285340718	1	41	381	21829
5	5	multicellular organismal macromolecule metabolic process	GO:0044259	0.515	0.586	0	-0.26	17.4994	-2.90715	MMP2|1.33571234528	1	41	381	21829
5	5	negative regulation of leukocyte proliferation	GO:0070664	0.515	0.586	0	-0.26	17.4994	-2.90715	TNFRSF21|1.37108244594	1	41	381	21829
5	5	regulation of cell projection organization	GO:0031344	0.515	0.587	1.29	0.08	17.4994	-2.90715	DYNC2LI1|2.27866837171;CAV1|1.57411949433;ENSGALG00000013255|1.38566254316;NEURL1|1.59758558433;EPHB2|0.739323288032;PTK2B|1.36853151527;B2M|1.32501742659	7	387	381	21829
5	5	embryonic camera-type eye development	GO:0031076	0.523	0.594	0	-0.26	17.4994	-2.90715	ALDH6|5.03931778278	1	42	381	21829
5	5	positive chemotaxis	GO:0050918	0.523	0.594	0	-0.26	17.4994	-2.90715	KDR|0.72104711245	1	42	381	21829
5	5	organic hydroxy compound biosynthetic process	GO:1901617	0.527	0.598	0.17	-0.21	17.4994	-2.90715	CHKA|1.63831591304;BMP6|0.683639986412;PTK2B|1.36853151527	3	159	381	21829
5	4,5	cell cycle arrest	GO:0007050	0.529	0.6	0.01	-0.25	17.4994	-2.90715	MDM4|0.799994947044;RB1|1.22194566616	2	101	381	21829
5	5	negative regulation of lipid biosynthetic process	GO:0051055	0.531	0.601	0	-0.26	17.4994	-2.90715	ENSGALG00000015003|1.69925846945	1	43	381	21829
5	5	endoplasmic reticulum organization	GO:0007029	0.531	0.601	0	-0.26	17.4994	-2.90715	RAB10|1.339376591	1	43	381	21829
5	5	cranial nerve development	GO:0021545	0.531	0.601	0	-0.26	17.4994	-2.90715	EPHB2|0.739323288032	1	43	381	21829
5	4,5	pattern specification process	GO:0007389	0.534	0.603	0.52	-0.12	17.4994	-2.90715	CTNNB1|1.53389022987;DYNC2LI1|2.27866837171;GATA4|0.723840989827;ENSGALG00000013255|1.38566254316;HOXA5|0.629049607874;IFT57|0.670051275097;PCSK6|1.53727265589	7	394	381	21829
5	5	alpha-amino acid metabolic process	GO:1901605	0.536	0.605	-0.45	-0.37	17.4994	-2.90715	ODC1|1.46100117946;PTDSS2|0.809449663825;LOC417253|1.94183314967;DDO|0.57919036485;ALDH18A1|0.680397083289	5	278	381	21829
5	5	establishment of cell polarity	GO:0030010	0.539	0.607	0.36	-0.16	17.4994	-2.90715	PTK2B|1.36853151527;MCPH1|1.65829094452	2	103	381	21829
5	5	chemokine production	GO:0032602	0.548	0.614	0	-0.26	17.4994	-2.90715	EGR1|3.3421296557	1	45	381	21829
5	5	negative regulation of muscle cell differentiation	GO:0051148	0.548	0.614	0	-0.26	17.4994	-2.90715	ENSGALG00000000560|2.34081893229	1	45	381	21829
5	5	carbohydrate derivative biosynthetic process	GO:1901137	0.548	0.614	-0.62	-0.42	17.4994	-2.90715	CHCHD10|0.701793819415;CTNNB1|1.53389022987;ENSGALG00000001808|0.811733936153;PTDSS2|0.809449663825;CMPK2|2.33922614718;MPPE1|0.776976148583;APRT|1.47113468999;DRD1|0.667916609064;PIGY|0.73738286327;ADA|1.8185950883;PTK2B|1.36853151527;PIGK|1.26326332496;GALNT2|1.67550975305;PLCB1|0.841374509747	14	807	381	21829
5	5	nucleoside metabolic process	GO:0009116	0.558	0.622	1.54	0.15	17.4994	-2.90715	CHCHD10|0.701793819415;TK1|1.74142444461;ACPP|5.18185884667;APRT|1.47113468999;ADA|1.8185950883	5	285	381	21829
5	5	regulation of carbohydrate metabolic process	GO:0006109	0.56	0.624	0.28	-0.18	17.4994	-2.90715	PTK2B|1.36853151527;PTPN2|1.4055286196	2	107	381	21829
5	5	small molecule catabolic process	GO:0044282	0.562	0.626	-0.67	-0.43	17.4994	-2.90715	HYAL3|1.4611553836;Gga.5859|0.832291473363;DDO|0.57919036485;CEMIP|0.647800358145	4	227	381	21829
5	5	autonomic nervous system development	GO:0048483	0.563	0.626	0	-0.26	17.4994	-2.90715	CTNNB1|1.53389022987	1	47	381	21829
5	5	organic acid catabolic process	GO:0016054	0.564	0.627	-0.16	-0.3	17.4994	-2.90715	HYAL3|1.4611553836;DDO|0.57919036485;CEMIP|0.647800358145	3	168	381	21829
5	5	cell fate commitment	GO:0045165	0.565	0.628	-0.66	-0.43	17.4994	-2.90715	KDR|0.72104711245;CTNNB1|1.53389022987;GATA4|0.723840989827;TBX19|0.642299516668	4	228	381	21829
5	5	autophagy	GO:0006914	0.566	0.629	-0.25	-0.32	17.4994	-2.90715	KIAA1324|2.33494953376;TXLNA|1.29706518442;KDR|0.72104711245;STAT2|1.53527043729;Gga.52003|0.672739008652;LRRK2|0.791474374345	6	347	381	21829
5	5	proteolysis	GO:0006508	0.568	0.63	5.96	1.3	17.4994	-2.90715	ENSGALG00000011926|0.614385406617;LOC107054267|1.81407229952;CASP7|1.31179547191;RNF216|1.51027961009;MMP17|3.26557648394;TINAGL1|0.725072265;USP18|3.0364942117;DNAJB9|1.44516595939;AEBP1|1.53613250573;OVCH2|0.312427883142;APAF1|1.30749447235;ENPEP|1.56170389002;SERPINB1|1.61699979318;CAV1|1.57411949433;ADAMTS15|0.685383604267;LRRK2|0.791474374345;ADAMTS1|2.06213592906;CYFIP2|0.70777772292;BIRC5|…	31	1807	381	21829
5	5	somatic stem cell population maintenance	GO:0035019	0.571	0.633	0	-0.26	17.4994	-2.90715	ENSGALG00000017188|1.24337799815	1	48	381	21829
5	5	negative regulation of organelle organization	GO:0010639	0.573	0.635	0.84	-0.04	17.4994	-2.90715	HORMAD1|1.84614568341;ATAD2|1.24858880798;LRRK2|0.791474374345;PATL2|1.65279375074;MTBP|1.45012021739	5	290	381	21829
5	5	oligosaccharide metabolic process	GO:0009311	0.578	0.64	0	-0.26	17.4994	-2.90715	NEU2|1.53889477446	1	49	381	21829
5	4,5	cellular carbohydrate biosynthetic process	GO:0034637	0.578	0.64	0	-0.26	17.4994	-2.90715	PHKG1|0.827630853747	1	49	381	21829
5	5	striated muscle cell proliferation	GO:0014855	0.586	0.647	0	-0.26	17.4994	-2.90715	GATA4|0.723840989827	1	50	381	21829
5	5	artery morphogenesis	GO:0048844	0.586	0.647	0	-0.26	17.4994	-2.90715	ENSGALG00000013255|1.38566254316	1	50	381	21829
5	5	detection of light stimulus	GO:0009583	0.586	0.647	0	-0.26	17.4994	-2.90715	RGS9BP|1.47871315545	1	50	381	21829
5	5	macromolecule biosynthetic process	GO:0009059	0.59	0.65	15.36	3.75	17.4994	-2.90715	AREG|7.44121669097;EGR1|3.3421296557;BAMBI|0.709765064599;ESR2|0.584349694358;TRAF2|1.36829820845;SLBP|2.47274141822;EDA2R|1.75695495575;KDR|0.72104711245;ELF3|2.35786312493;DACH2|0.511046141535;CTNNB1|1.53389022987;ENSGALG00000001808|0.811733936153;STAT2|1.53527043729;ENSGALG00000001616|1.95740194633;ZDHHC21|1.34569403261;CREM|1.41483135547;AEBP1|1.53613250573;TLE1|1.3620646698;SBNO2|1.561724739…	86	5009	381	21829
5	5	regulation of centrosome cycle	GO:0046605	0.593	0.652	0	-0.26	17.4994	-2.90715	MCPH1|1.65829094452	1	51	381	21829
5	5	modification of morphology or physiology of other organism involved in symbiotic interaction	GO:0051817	0.593	0.652	0	-0.26	17.4994	-2.90715	JUN|1.72129530614	1	51	381	21829
5	5	negative regulation of cell cycle phase transition	GO:1901988	0.594	0.653	0.17	-0.21	17.4994	-2.90715	RB1|1.22194566616;ZNF830|1.20104993437	2	114	381	21829
5	5	cellular response to DNA damage stimulus	GO:0006974	0.596	0.655	1.8	0.21	17.4994	-2.90715	ENSGALG00000001616|1.95740194633;MCL1|1.27615554255;MDM4|0.799994947044;SUV39H1|1.40967518687;DTX3L|1.36802396805;PARP9|1.54384698366;ENSGALG00000017188|1.24337799815;RPS6KA6|1.2558707493;ZNF830|1.20104993437;FBXO18|0.786845404531;AEN|1.50684224176;MCM9|0.529617712731	12	715	381	21829
5	5	cell-cell adhesion via plasma-membrane adhesion molecules	GO:0098742	0.599	0.657	0.59	-0.1	17.4994	-2.90715	ENSGALG00000005278|1.61500396168;FAT4|0.818328688265;PIK3CB|1.3499813135;FREM2|1.46461716112	4	238	381	21829
5	5	organelle transport along microtubule	GO:0072384	0.6	0.657	0	-0.26	17.4994	-2.90715	KIF23|2.3014687619	1	52	381	21829
5	5	cell surface receptor signaling pathway involved in cell-cell signaling	GO:1905114	0.605	0.662	0.1	-0.23	17.4994	-2.90715	EGR1|3.3421296557;BAMBI|0.709765064599;CBY1|0.475182144061;CAV1|1.57411949433;CHRNB3|0.355088378424;FZD1|1.2605775335	6	361	381	21829
5	4,5	regulation of cell division	GO:0051302	0.609	0.665	0.59	-0.1	17.4994	-2.90715	HORMAD1|1.84614568341;RB1|1.22194566616;MTBP|1.45012021739;PLCB1|0.841374509747	4	241	381	21829
5	4,5	nucleobase-containing small molecule metabolic process	GO:0055086	0.613	0.669	2.93	0.51	17.4994	-2.90715	CHCHD10|0.701793819415;Gga.50675|0.703228262501;CMPK2|2.33922614718;TK1|1.74142444461;ACPP|5.18185884667;Gga.5859|0.832291473363;APRT|1.47113468999;DRD1|0.667916609064;MPC1|1.57759125487;ADA|1.8185950883;SAMHD1|1.35203095896;DERA|0.712751783833;PTK2B|1.36853151527	13	783	381	21829
5	5	sphingolipid metabolic process	GO:0006665	0.613	0.669	0.34	-0.17	17.4994	-2.90715	CREM|1.41483135547;NEU2|1.53889477446	2	118	381	21829
5	5	nucleoside phosphate metabolic process	GO:0006753	0.615	0.67	2.76	0.46	17.4994	-2.90715	CHCHD10|0.701793819415;Gga.50675|0.703228262501;CMPK2|2.33922614718;TK1|1.74142444461;ACPP|5.18185884667;Gga.5859|0.832291473363;DRD1|0.667916609064;MPC1|1.57759125487;ADA|1.8185950883;SAMHD1|1.35203095896;DERA|0.712751783833;PTK2B|1.36853151527	12	725	381	21829
5	5	establishment of vesicle localization	GO:0051650	0.618	0.673	0.1	-0.23	17.4994	-2.90715	CTNNB1|1.53389022987;KIF23|2.3014687619;LRRK2|0.791474374345	3	182	381	21829
5	5	ribosome biogenesis	GO:0042254	0.619	0.673	0.39	-0.15	17.4994	-2.90715	MPHOSPH10|1.26344218875;EXOSC3|1.35408149715;RCL1|0.829555053742;URB2|1.19220940985	4	244	381	21829
5	5	sulfur compound biosynthetic process	GO:0044272	0.627	0.679	0.38	-0.16	17.4994	-2.90715	CTNNB1|1.53389022987;MPC1|1.57759125487	2	121	381	21829
5	5	cellular macromolecule biosynthetic process	GO:0034645	0.627	0.679	14.82	3.61	17.4994	-2.90715	AREG|7.44121669097;EGR1|3.3421296557;BAMBI|0.709765064599;ESR2|0.584349694358;TRAF2|1.36829820845;SLBP|2.47274141822;EDA2R|1.75695495575;ELF3|2.35786312493;DACH2|0.511046141535;CTNNB1|1.53389022987;ENSGALG00000001808|0.811733936153;STAT2|1.53527043729;ENSGALG00000001616|1.95740194633;ZDHHC21|1.34569403261;CREM|1.41483135547;AEBP1|1.53613250573;TLE1|1.3620646698;SBNO2|1.56172473978;BMP6|0.68363998…	83	4881	381	21829
5	5	metaphase/anaphase transition of cell cycle	GO:0044784	0.627	0.679	0	-0.26	17.4994	-2.90715	RB1|1.22194566616	1	56	381	21829
5	5	membrane budding	GO:0006900	0.64	0.69	0	-0.26	17.4994	-2.90715	VPS37B|1.5470110145	1	58	381	21829
5	5	chromosome organization	GO:0051276	0.641	0.691	2.86	0.49	17.4994	-2.90715	CENPN|1.78646558873;SMCHD1|1.3594294303;CTNNB1|1.53389022987;HORMAD1|1.84614568341;ENSGALG00000001616|1.95740194633;JMJD6|1.3849373803;RB1|1.22194566616;SUV39H1|1.40967518687;DTX3L|1.36802396805;ATAD2|1.24858880798;HELLS|1.39942068997;ENSGALG00000008641|0.671153130603;CENPI|1.89290192027;ZNF830|1.20104993437;FBXO18|0.786845404531;CENPC|1.32387208279;MCPH1|1.65829094452	17	1038	381	21829
5	5	positive regulation of cell projection organization	GO:0031346	0.644	0.693	0.48	-0.13	17.4994	-2.90715	ENSGALG00000013255|1.38566254316;NEURL1|1.59758558433;PTK2B|1.36853151527	3	189	381	21829
5	5	vitamin metabolic process	GO:0006766	0.647	0.694	0	-0.26	17.4994	-2.90715	ACPP|5.18185884667	1	59	381	21829
5	5	response to hydrogen peroxide	GO:0042542	0.647	0.694	0	-0.26	17.4994	-2.90715	LRRK2|0.791474374345	1	59	381	21829
5	5	mesoderm formation	GO:0001707	0.659	0.704	0	-0.26	17.4994	-2.90715	ENSGALG00000013255|1.38566254316	1	61	381	21829
5	5	granulocyte chemotaxis	GO:0071621	0.659	0.704	0	-0.26	17.4994	-2.90715	ANXA1|2.31077432719	1	61	381	21829
5	5	vesicle localization	GO:0051648	0.665	0.708	0.1	-0.23	17.4994	-2.90715	CTNNB1|1.53389022987;KIF23|2.3014687619;LRRK2|0.791474374345	3	195	381	21829
5	5	regulation of leukocyte chemotaxis	GO:0002688	0.665	0.708	0	-0.26	17.4994	-2.90715	PTK2B|1.36853151527	1	62	381	21829
5	5	mitotic DNA integrity checkpoint	GO:0044774	0.665	0.708	0	-0.26	17.4994	-2.90715	ZNF830|1.20104993437	1	62	381	21829
5	5	glycogen metabolic process	GO:0005977	0.671	0.713	0	-0.26	17.4994	-2.90715	PHKG1|0.827630853747	1	63	381	21829
5	5	response to ketone	GO:1901654	0.671	0.713	0	-0.26	17.4994	-2.90715	CAV1|1.57411949433	1	63	381	21829
5	5	protein catabolic process	GO:0030163	0.679	0.72	2.25	0.33	17.4994	-2.90715	TRAF2|1.36829820845;ODC1|1.46100117946;RNF216|1.51027961009;TINAGL1|0.725072265;USP18|3.0364942117;DNAJB9|1.44516595939;MDM4|0.799994947044;SAMD9L|2.30929677443;LRRK2|0.791474374345;ALAD|0.827150398026;BBS7|1.38203800111;PTK2B|1.36853151527;BACE1|0.849299007921	13	821	381	21829
5	5	embryonic appendage morphogenesis	GO:0035113	0.682	0.722	0.39	-0.15	17.4994	-2.90715	CTNNB1|1.53389022987;ENSGALG00000016069|1.60717215373	2	134	381	21829
5	5	granulocyte migration	GO:0097530	0.682	0.722	0	-0.26	17.4994	-2.90715	ANXA1|2.31077432719	1	65	381	21829
5	5	neutral lipid metabolic process	GO:0006638	0.688	0.727	0	-0.26	17.4994	-2.90715	CAV1|1.57411949433	1	66	381	21829
5	5	regulation of cyclase activity	GO:0031279	0.688	0.727	0	-0.26	17.4994	-2.90715	DRD1|0.667916609064	1	66	381	21829
5	5	regulation of lyase activity	GO:0051339	0.693	0.731	0	-0.26	17.4994	-2.90715	DRD1|0.667916609064	1	67	381	21829
5	5	vacuole organization	GO:0007033	0.693	0.731	-0.27	-0.33	17.4994	-2.90715	KIAA1324|2.33494953376;LRRK2|0.791474374345	2	137	381	21829
5	5	interleukin-6 production	GO:0032635	0.699	0.736	0	-0.26	17.4994	-2.90715	TLR1B|1.73947268267	1	68	381	21829
5	5	regulation of postsynaptic membrane potential	GO:0060078	0.701	0.737	-0.55	-0.4	17.4994	-2.90715	LRRK2|0.791474374345;CHRNB3|0.355088378424	2	139	381	21829
5	4,5	regulation of transporter activity	GO:0032409	0.701	0.737	-0.12	-0.29	17.4994	-2.90715	CAV1|1.57411949433;EHD3|0.845251090091	2	139	381	21829
5	5	cell fate specification	GO:0001708	0.704	0.739	0	-0.26	17.4994	-2.90715	CTNNB1|1.53389022987	1	69	381	21829
5	5	inner ear receptor cell differentiation	GO:0060113	0.704	0.739	0	-0.26	17.4994	-2.90715	FAT4|0.818328688265	1	69	381	21829
5	4,5	multicellular organism growth	GO:0035264	0.705	0.739	0.1	-0.23	17.4994	-2.90715	CCM2|1.25374990489;HOXA5|0.629049607874	2	140	381	21829
5	5	mitophagy	GO:0000422	0.708	0.742	0.3	-0.18	17.4994	-2.90715	TXLNA|1.29706518442;STAT2|1.53527043729	2	141	381	21829
5	5	regulation of microtubule cytoskeleton organization	GO:0070507	0.716	0.748	0.41	-0.15	17.4994	-2.90715	CTNNB1|1.53389022987;MCPH1|1.65829094452	2	143	381	21829
5	5	cell aging	GO:0007569	0.719	0.751	0	-0.26	17.4994	-2.90715	ENSGALG00000013255|1.38566254316	1	72	381	21829
5	5	glycoprotein metabolic process	GO:0009100	0.724	0.755	1.03	0.01	17.4994	-2.90715	CTNNB1|1.53389022987;ENSGALG00000001808|0.811733936153;SULF1|1.84623496011;PCSK6|1.53727265589;GALNT2|1.67550975305;PLCB1|0.841374509747	6	410	381	21829
5	4,5	chromosome separation	GO:0051304	0.738	0.769	0	-0.26	17.4994	-2.90715	RB1|1.22194566616	1	76	381	21829
5	4,5	ERAD pathway	GO:0036503	0.738	0.769	0	-0.26	17.4994	-2.90715	DNAJB9|1.44516595939	1	76	381	21829
5	4,5	nuclear chromosome segregation	GO:0098813	0.742	0.772	0.48	-0.13	17.4994	-2.90715	HORMAD1|1.84614568341;RB1|1.22194566616;CENPC|1.32387208279	3	220	381	21829
5	5	purine-containing compound metabolic process	GO:0072521	0.751	0.781	1.82	0.22	17.4994	-2.90715	CHCHD10|0.701793819415;ACPP|5.18185884667;Gga.5859|0.832291473363;APRT|1.47113468999;DRD1|0.667916609064;ADA|1.8185950883;SAMHD1|1.35203095896;PTK2B|1.36853151527	8	552	381	21829
5	5	mitotic spindle organization	GO:0007052	0.752	0.782	0	-0.26	17.4994	-2.90715	BIRC5|1.81523469204	1	79	381	21829
5	5	spindle assembly	GO:0051225	0.752	0.782	0	-0.26	17.4994	-2.90715	BIRC5|1.81523469204	1	79	381	21829
5	5	cellular lipid catabolic process	GO:0044242	0.753	0.783	-0.02	-0.26	17.4994	-2.90715	NEU2|1.53889477446;PLA2G4B|0.679492584184	2	154	381	21829
5	5	polysaccharide metabolic process	GO:0005976	0.756	0.785	0	-0.26	17.4994	-2.90715	PHKG1|0.827630853747	1	80	381	21829
5	5	epidermis development	GO:0008544	0.759	0.788	0.46	-0.14	17.4994	-2.90715	ENSGALG00000017188|1.24337799815;ANXA1|2.31077432719	2	156	381	21829
5	5	spermatid development	GO:0007286	0.76	0.788	0	-0.26	17.4994	-2.90715	NEURL1|1.59758558433	1	81	381	21829
5	4,5	positive regulation of cell growth	GO:0030307	0.785	0.809	0	-0.26	17.4994	-2.90715	ENSGALG00000013255|1.38566254316	1	87	381	21829
5	5	protein stabilization	GO:0050821	0.792	0.816	0	-0.26	17.4994	-2.90715	MDM4|0.799994947044	1	89	381	21829
5	4,5	cellular carbohydrate metabolic process	GO:0044262	0.802	0.825	0.08	-0.23	17.4994	-2.90715	PHKG1|0.827630853747;PTK2B|1.36853151527;PTPN2|1.4055286196	3	244	381	21829
5	5	cellular nitrogen compound biosynthetic process	GO:0044271	0.805	0.828	13.78	3.34	17.4994	-2.90715	EGR1|3.3421296557;BAMBI|0.709765064599;ESR2|0.584349694358;TRAF2|1.36829820845;EDA2R|1.75695495575;CHCHD10|0.701793819415;ODC1|1.46100117946;ELF3|2.35786312493;DACH2|0.511046141535;CTNNB1|1.53389022987;STAT2|1.53527043729;ENSGALG00000001616|1.95740194633;CMPK2|2.33922614718;CREM|1.41483135547;AEBP1|1.53613250573;TLE1|1.3620646698;SBNO2|1.56172473978;BMP6|0.683639986412;LOC428186|0.582747796078;SU…	80	4956	381	21829
5	4,5	post-embryonic development	GO:0009791	0.806	0.828	0	-0.26	17.4994	-2.90715	SLC8A1|1.6234472974	1	93	381	21829
5	5	chromatin assembly	GO:0031497	0.813	0.834	0	-0.26	17.4994	-2.90715	HELLS|1.39942068997	1	95	381	21829
5	5	cytoskeleton organization	GO:0007010	0.824	0.844	3.83	0.75	17.4994	-2.90715	ZYX|1.4573592862;NAV1|1.5266488403;CTNNB1|1.53389022987;KIF23|2.3014687619;EPHA1|2.55931921948;PAK3|1.24999853366;RHOU|1.63787565375;ENSGALG00000013255|1.38566254316;NEURL1|1.59758558433;SASS6|1.19405527103;BIRC5|1.81523469204;TEK|0.796645934481;ANXA1|2.31077432719;PPARGC1B|0.71929404264;CENPC|1.32387208279;SRGAP2|1.24776195493;ENSGALG00000027684|0.776116429013;PTK2B|1.36853151527;PPM1F|0.8432691…	21	1431	381	21829
5	5	amino acid activation	GO:0043038	0.829	0.848	0	-0.26	17.4994	-2.90715	AARS|0.730355854315	1	100	381	21829
5	5	regulation of actin filament length	GO:0030832	0.832	0.85	0.23	-0.19	17.4994	-2.90715	PAK3|1.24999853366;PTK2B|1.36853151527	2	183	381	21829
5	4,5	establishment of RNA localization	GO:0051236	0.835	0.853	0	-0.26	17.4994	-2.90715	SLBP|2.47274141822	1	102	381	21829
5	5	lipid modification	GO:0030258	0.838	0.856	0.08	-0.23	17.4994	-2.90715	HAO2|0.609365021982;PIK3CB|1.3499813135	2	186	381	21829
5	5	cellular macromolecule catabolic process	GO:0044265	0.852	0.868	1.99	0.26	17.4994	-2.90715	RNF216|1.51027961009;TINAGL1|0.725072265;USP18|3.0364942117;DNAJB9|1.44516595939;APAF1|1.30749447235;LRRK2|0.791474374345;PATL2|1.65279375074;EXOSC3|1.35408149715;ALAD|0.827150398026;FBXO18|0.786845404531;BBS7|1.38203800111;PTK2B|1.36853151527	12	886	381	21829
5	5	ribonucleoprotein complex assembly	GO:0022618	0.882	0.895	0.33	-0.17	17.4994	-2.90715	TXNL4A|1.28327404132;PATL2|1.65279375074	2	209	381	21829
5	5	single-organism carbohydrate catabolic process	GO:0044724	0.894	0.905	0	-0.26	17.4994	-2.90715	NEU2|1.53889477446	1	127	381	21829
5	5	ribonucleoprotein complex subunit organization	GO:0071826	0.895	0.906	0.33	-0.17	17.4994	-2.90715	TXNL4A|1.28327404132;PATL2|1.65279375074	2	217	381	21829
5	5	sensory perception	GO:0007600	0.902	0.913	-1.5	-0.65	17.4994	-2.90715	ACPP|5.18185884667;RGS9BP|1.47871315545;DRD1|0.667916609064;GJC1|0.685252465879;LRIG1|0.813354123633;CEMIP|0.647800358145	6	528	381	21829
5	5	carbohydrate catabolic process	GO:0016052	0.905	0.915	0	-0.26	17.4994	-2.90715	NEU2|1.53889477446	1	133	381	21829
5	5	organonitrogen compound biosynthetic process	GO:1901566	0.906	0.916	4.98	1.04	17.4994	-2.90715	EGR1|3.3421296557;CHCHD10|0.701793819415;ODC1|1.46100117946;CHKA|1.63831591304;ZDHHC21|1.34569403261;PTDSS2|0.809449663825;CMPK2|2.33922614718;LOC417253|1.94183314967;SLC25A38|1.3534195298;MPPE1|0.776976148583;AARS|0.730355854315;RPS6KA6|1.2558707493;EIF3L|0.818633273027;ANG|2.2736491328;NEURL1|1.59758558433;APRT|1.47113468999;DRD1|0.667916609064;UROD|0.803995373732;ALAD|0.827150398026;PIGY|0.737…	28	1990	381	21829
5	5	coenzyme metabolic process	GO:0006732	0.907	0.917	0.11	-0.23	17.4994	-2.90715	MPC1|1.57759125487;MOCOS|1.61218438943;ACSM3|0.769824928427	3	308	381	21829
5	4,5	energy derivation by oxidation of organic compounds	GO:0015980	0.91	0.919	-0.04	-0.27	17.4994	-2.90715	PHKG1|0.827630853747;FASTKD3|1.31838045549	2	228	381	21829
5	5	pyridine-containing compound metabolic process	GO:0072524	0.927	0.934	0	-0.26	17.4994	-2.90715	MPC1|1.57759125487	1	148	381	21829
5	5	glycosylation	GO:0070085	0.973	0.975	-0.13	-0.29	17.4994	-2.90715	ENSGALG00000001808|0.811733936153;GALNT2|1.67550975305	2	309	381	21829
5	5	peptide metabolic process	GO:0006518	0.981	0.983	1.67	0.18	17.4994	-2.90715	OLFM1|0.548403303979;ENPEP|1.56170389002;AARS|0.730355854315;RPS6KA6|1.2558707493;EIF3L|0.818633273027;ANG|2.2736491328;NEURL1|1.59758558433;PCSK6|1.53727265589;DDX3X|1.19850056345;BACE1|0.849299007921	10	995	381	21829
5	5	ribose phosphate metabolic process	GO:0019693	0.985	0.986	-0.55	-0.4	17.4994	-2.90715	CHCHD10|0.701793819415;Gga.5859|0.832291473363;DRD1|0.667916609064;PTK2B|1.36853151527	4	535	381	21829
5	5	cellular amide metabolic process	GO:0043603	0.99	0.991	1.86	0.23	17.4994	-2.90715	OLFM1|0.548403303979;ENPEP|1.56170389002;NEU2|1.53889477446;AARS|0.730355854315;RPS6KA6|1.2558707493;EIF3L|0.818633273027;ANG|2.2736491328;NEURL1|1.59758558433;PCSK6|1.53727265589;DDX3X|1.19850056345;BACE1|0.849299007921	11	1132	381	21829
6	6	apoptotic process	GO:0006915	4.33e-07	5.3e-05	8.9	2.07	17.4994	-2.90715	EGR1|3.3421296557;ALDH6|5.03931778278;TRAF2|1.36829820845;BIRC2|1.51608463736;KIAA1324|2.33494953376;EDA2R|1.75695495575;KDR|0.72104711245;CASP7|1.31179547191;CTNNB1|1.53389022987;MCL1|1.27615554255;RIPK2|1.50072341745;BMP6|0.683639986412;HIP1R|1.27082603805;APAF1|1.30749447235;WT1|1.86506967113;MDM4|0.799994947044;RB1|1.22194566616;CAV1|1.57411949433;TNFRSF4|1.60491648849;PAK3|1.24999853366;HELL…	48	1274	381	21829
6	5,6	enzyme linked receptor protein signaling pathway	GO:0007167	6.58e-07	7.29e-05	7.43	1.68	17.4994	-2.90715	AREG|7.44121669097;EGR1|3.3421296557;LOC422316|0.645649535697;DOK5|2.93778650889;BAMBI|0.709765064599;LDLRAD4|1.58052068078;ZYX|1.4573592862;KLB|0.635165466735;KDR|0.72104711245;ZFAND5|1.27525497026;CTNNB1|1.53389022987;BMP6|0.683639986412;SULF1|1.84623496011;CISH|2.40940161548;EPHA1|2.55931921948;TXK|1.5711965176;CAV1|1.57411949433;GATA4|0.723840989827;JUN|1.72129530614;IGFBP1|0.483225059773;CYF…	35	800	381	21829
6	5,6	regulation of programmed cell death	GO:0043067	1.39e-06	0.000127	7.8	1.78	17.4994	-2.90715	EGR1|3.3421296557;ALDH6|5.03931778278;TRAF2|1.36829820845;BIRC2|1.51608463736;KIAA1324|2.33494953376;KDR|0.72104711245;CTNNB1|1.53389022987;MCL1|1.27615554255;RIPK2|1.50072341745;BMP6|0.683639986412;APAF1|1.30749447235;WT1|1.86506967113;MDM4|0.799994947044;CAV1|1.57411949433;TNFRSF4|1.60491648849;PAK3|1.24999853366;HELLS|1.39942068997;LRRK2|0.791474374345;JUN|1.72129530614;TNFRSF21|1.37108244594;…	41	1052	381	21829
6	5,6	positive regulation of programmed cell death	GO:0043068	1.61e-06	0.000144	4.4	0.89	17.4994	-2.90715	ALDH6|5.03931778278;TRAF2|1.36829820845;CTNNB1|1.53389022987;MCL1|1.27615554255;RIPK2|1.50072341745;APAF1|1.30749447235;WT1|1.86506967113;CAV1|1.57411949433;LRRK2|0.791474374345;JUN|1.72129530614;PIK3CB|1.3499813135;NEURL1|1.59758558433;ANXA1|2.31077432719;FBXO18|0.786845404531;HOXA5|0.629049607874;BTG1|1.26874905133;ATF3|1.62193554309;IFT57|0.670051275097;SIGLEC1|2.36629238304;BCL10|1.2307764541…	22	390	381	21829
6	5,6	regulation of innate immune response	GO:0045088	6.92e-06	0.000407	2.6	0.42	17.4994	-2.90715	TRAF2|1.36829820845;RSAD2|5.13536401043;NMI|1.36672136914;TXK|1.5711965176;CAV1|1.57411949433;PARP9|1.54384698366;DHX58|1.60018700235;SAMHD1|1.35203095896;TLR1B|1.73947268267;LGR4|0.844291617646;MMP2|1.33571234528;PTPN2|1.4055286196;PGLYRP2|0.769067958302	13	165	381	21829
6	6	leukocyte differentiation	GO:0002521	1.12e-05	0.000643	4.33	0.87	17.4994	-2.90715	EGR1|3.3421296557;RSAD2|5.13536401043;CTNNB1|1.53389022987;JMJD6|1.3849373803;ENSGALG00000015467|1.54379405956;SBNO2|1.56172473978;RB1|1.22194566616;TXK|1.5711965176;JUN|1.72129530614;ENSGALG00000013255|1.38566254316;ANXA1|2.31077432719;PPARGC1B|0.71929404264;ADA|1.8185950883;PTK2B|1.36853151527;PTPN2|1.4055286196;B2M|1.32501742659;SNX10|1.51286602949;IL18R1|1.81050856167;PGLYRP2|0.769067958302	19	344	381	21829
6	4,5,6	positive regulation of signal transduction	GO:0009967	1.16e-05	0.00066	8.28	1.9	17.4994	-2.90715	BAMBI|0.709765064599;ALDH6|5.03931778278;TRAF2|1.36829820845;RSAD2|5.13536401043;EDA2R|1.75695495575;KLB|0.635165466735;KDR|0.72104711245;CTNNB1|1.53389022987;MCL1|1.27615554255;BMP6|0.683639986412;SULF1|1.84623496011;APAF1|1.30749447235;TXK|1.5711965176;CAV1|1.57411949433;ATP6V1C2|1.68948913576;PAK3|1.24999853366;ACPP|5.18185884667;LRRK2|0.791474374345;LPAR2|0.500734824431;JUN|1.72129530614;ENSG…	38	1028	381	21829
6	6	cellular response to cytokine stimulus	GO:0071345	1.58e-05	0.000845	4.06	0.81	17.4994	-2.90715	EGR1|3.3421296557;TRAF2|1.36829820845;HYAL3|1.4611553836;CISH|2.40940161548;NMI|1.36672136914;TXK|1.5711965176;CAV1|1.57411949433;TNFRSF4|1.60491648849;ACKR4|0.582258903526;TNFRSF21|1.37108244594;ALAD|0.827150398026;IL22RA2|0.537100829955;STAT1|1.5991020336;LIFR|0.741699242516;NFIL3|1.41980278598;MPC1|1.57759125487;PTK2B|1.36853151527;PTPN2|1.4055286196;PLCB1|0.841374509747;IL18R1|1.81050856167;O…	21	417	381	21829
6	5,6	morphogenesis of an epithelium	GO:0002009	3.32e-05	0.00161	3.38	0.63	17.4994	-2.90715	ALDH6|5.03931778278;KDR|0.72104711245;Gga.50675|0.703228262501;CTNNB1|1.53389022987;CCM2|1.25374990489;SULF1|1.84623496011;APAF1|1.30749447235;GATA4|0.723840989827;ENSGALG00000017188|1.24337799815;ENSGALG00000013255|1.38566254316;FAT4|0.818328688265;LUZP1|1.20678727995;FZD1|1.2605775335;HOXA5|0.629049607874;IFT57|0.670051275097;LGR4|0.844291617646;BCL10|1.23077645412;ETV5|1.44787340883;FREM2|1.46…	20	405	381	21829
6	5,6	leukocyte cell-cell adhesion	GO:0007159	5.8e-05	0.00239	3.96	0.78	17.4994	-2.90715	EGR1|3.3421296557;RSAD2|5.13536401043;CTNNB1|1.53389022987;JMJD6|1.3849373803;ENSGALG00000022871|0.540478025959;TXK|1.5711965176;CAV1|1.57411949433;TNFRSF21|1.37108244594;ENSGALG00000013255|1.38566254316;ANXA1|2.31077432719;ADA|1.8185950883;CD5|1.64683594997;BCL10|1.23077645412;PTPN2|1.4055286196;B2M|1.32501742659;IL18R1|1.81050856167	16	291	381	21829
6	5,6	homotypic cell-cell adhesion	GO:0034109	6.13e-05	0.00244	4.13	0.82	17.4994	-2.90715	EGR1|3.3421296557;RSAD2|5.13536401043;CTNNB1|1.53389022987;JMJD6|1.3849373803;ENSGALG00000022871|0.540478025959;TXK|1.5711965176;CAV1|1.57411949433;TNFRSF21|1.37108244594;ENSGALG00000013255|1.38566254316;ANXA1|2.31077432719;ADA|1.8185950883;CD5|1.64683594997;BCL10|1.23077645412;PTPN2|1.4055286196;B2M|1.32501742659;IL18R1|1.81050856167;PDGFRA|1.4971794998	17	324	381	21829
6	6	myeloid cell differentiation	GO:0030099	8.4e-05	0.00323	2.32	0.35	17.4994	-2.90715	CTNNB1|1.53389022987;JMJD6|1.3849373803;ENSGALG00000015467|1.54379405956;SBNO2|1.56172473978;RB1|1.22194566616;SLC25A38|1.3534195298;JUN|1.72129530614;ENSGALG00000013255|1.38566254316;SFXN1|0.816595856268;HOXA5|0.629049607874;PPARGC1B|0.71929404264;PTK2B|1.36853151527;PTPN2|1.4055286196;B2M|1.32501742659;SNX10|1.51286602949	15	269	381	21829
6	6	cellular response to growth factor stimulus	GO:0071363	8.41e-05	0.00323	1.48	0.13	17.4994	-2.90715	EGR1|3.3421296557;LOC422316|0.645649535697;DOK5|2.93778650889;BAMBI|0.709765064599;LDLRAD4|1.58052068078;ZYX|1.4573592862;KLB|0.635165466735;KDR|0.72104711245;CTNNB1|1.53389022987;BMP6|0.683639986412;SULF1|1.84623496011;CAV1|1.57411949433;GATA4|0.723840989827;JUN|1.72129530614;CYFIP2|0.70777772292;FAT4|0.818328688265;SLC9A6|1.22829988709;TMEM204|0.758090724272;RGMB|0.729226770638;FZD1|1.260577533…	21	468	381	21829
6	5,6	regulation of angiogenesis	GO:0045765	0.000102	0.00377	-1.12	-0.55	17.4994	-2.90715	Enpp2|0.647673645637;KDR|0.72104711245;SULF1|1.84623496011;EPHA1|2.55931921948;GATA4|0.723840989827;TIE1|0.749943838744;TEK|0.796645934481;HOXA5|0.629049607874;STAT1|1.5991020336;BTG1|1.26874905133;PTK2B|1.36853151527	11	157	381	21829
6	4,6	response to virus	GO:0009615	0.000114	0.00414	3.8	0.74	17.4994	-2.90715	RSAD2|5.13536401043;Mx|4.49133354175;OASL|5.73791499316;ODC1|1.46100117946;DDX60|2.96644828861;HYAL3|1.4611553836;RNF216|1.51027961009;LOC101750363|0.599688637315;DHX58|1.60018700235;IFIH1|1.37067763428;SAMHD1|1.35203095896	11	159	381	21829
6	6	regulation of adaptive immune response based on somatic recombination of immune receptors built from immunoglobulin superfamily domains	GO:0002822	0.000136	0.0048	1.89	0.24	17.4994	-2.90715	TRAF2|1.36829820845;RSAD2|5.13536401043;EXOSC3|1.35408149715;ANXA1|2.31077432719;ADA|1.8185950883;B2M|1.32501742659;LOC100858751|1.45692710109	7	65	381	21829
6	6	T cell differentiation	GO:0030217	0.000143	0.00498	3.05	0.54	17.4994	-2.90715	EGR1|3.3421296557;RSAD2|5.13536401043;CTNNB1|1.53389022987;JMJD6|1.3849373803;TXK|1.5711965176;ENSGALG00000013255|1.38566254316;ANXA1|2.31077432719;ADA|1.8185950883;PTPN2|1.4055286196;B2M|1.32501742659;IL18R1|1.81050856167	11	163	381	21829
6	5,6	positive regulation of stem cell differentiation	GO:2000738	0.000252	0.00733	0.11	-0.23	17.4994	-2.90715	BAMBI|0.709765064599;OLFM1|0.548403303979;CTNNB1|1.53389022987;GATA4|0.723840989827;ENSGALG00000017188|1.24337799815;GLIPR2|1.42876731198	6	51	381	21829
6	4,6	response to bacterium	GO:0009617	0.000272	0.00779	2.89	0.5	17.4994	-2.90715	CMPK2|2.33922614718;ENSGALG00000012751|0.740755364476;CAV1|1.57411949433;CHGA|0.510285340718;HNRNPA0|1.33888085094;JUN|1.72129530614;TNFRSF21|1.37108244594;STAT1|1.5991020336;PPM1D|1.22320418779;TLR1B|1.73947268267;BCL10|1.23077645412;B2M|1.32501742659;AVD|3.50779025975;PGLYRP2|0.769067958302	14	267	381	21829
6	5,6	regulation of cell-matrix adhesion	GO:0001952	0.000334	0.00869	0.31	-0.17	17.4994	-2.90715	KDR|0.72104711245;EPHA1|2.55931921948;PIK3CB|1.3499813135;TEK|0.796645934481;PTK2B|1.36853151527;MMP2|1.33571234528;PPM1F|0.843269176783	7	75	381	21829
6	5,6	male genitalia development	GO:0030539	0.000432	0.0107	-0.12	-0.29	17.4994	-2.90715	CTNNB1|1.53389022987;BMP6|0.683639986412;LGR4|0.844291617646;PDGFRA|1.4971794998	4	21	381	21829
6	5,6	regulation of apoptotic signaling pathway	GO:2001233	0.00047	0.0116	2.38	0.36	17.4994	-2.90715	TRAF2|1.36829820845;KIAA1324|2.33494953376;CTNNB1|1.53389022987;MCL1|1.27615554255;APAF1|1.30749447235;CAV1|1.57411949433;HELLS|1.39942068997;LRRK2|0.791474374345;ENSGALG00000017188|1.24337799815;FBXO18|0.786845404531;ATF3|1.62193554309;SIGLEC1|2.36629238304;BCL10|1.23077645412;PTPN2|1.4055286196	14	282	381	21829
6	4,5,6	immune response-activating signal transduction	GO:0002757	0.000476	0.0117	2.49	0.4	17.4994	-2.90715	RSAD2|5.13536401043;TXK|1.5711965176;CAV1|1.57411949433;UBASH3A|1.32848017419;TNFRSF21|1.37108244594;DHX58|1.60018700235;ADA|1.8185950883;TLR1B|1.73947268267;LGR4|0.844291617646;BCL10|1.23077645412;PTPN2|1.4055286196;PGLYRP2|0.769067958302	12	218	381	21829
6	5,6	positive regulation of cell-matrix adhesion	GO:0001954	0.000493	0.012	-0.54	-0.4	17.4994	-2.90715	KDR|0.72104711245;EPHA1|2.55931921948;TEK|0.796645934481;PTK2B|1.36853151527;PPM1F|0.843269176783	5	38	381	21829
6	5,6	vasculogenesis	GO:0001570	0.000512	0.0122	0.88	-0.03	17.4994	-2.90715	KDR|0.72104711245;CTNNB1|1.53389022987;CCM2|1.25374990489;CAV1|1.57411949433;ENSGALG00000017188|1.24337799815;GJC1|0.685252465879	6	58	381	21829
6	4,5,6	positive regulation of macromolecule metabolic process	GO:0010604	0.000514	0.0122	11.1	2.64	17.4994	-2.90715	AREG|7.44121669097;EGR1|3.3421296557;BAMBI|0.709765064599;ESR2|0.584349694358;TRAF2|1.36829820845;EDA2R|1.75695495575;KLB|0.635165466735;KDR|0.72104711245;OLFM1|0.548403303979;ELF3|2.35786312493;CTNNB1|1.53389022987;CREM|1.41483135547;SBNO2|1.56172473978;BMP6|0.683639986412;APAF1|1.30749447235;RB1|1.22194566616;NMI|1.36672136914;TXK|1.5711965176;CAV1|1.57411949433;PAK3|1.24999853366;ATAD2|1.24858…	61	2286	381	21829
6	4,5,6	negative regulation of macromolecule metabolic process	GO:0010605	0.000524	0.0124	9.19	2.14	17.4994	-2.90715	EGR1|3.3421296557;ESR2|0.584349694358;ENSGALG00000011926|0.614385406617;LDLRAD4|1.58052068078;OLFM1|0.548403303979;Gga.50675|0.703228262501;ELF3|2.35786312493;TINAGL1|0.725072265;CTNNB1|1.53389022987;ENSGALG00000001616|1.95740194633;CREM|1.41483135547;AEBP1|1.53613250573;SBNO2|1.56172473978;CISH|2.40940161548;EPHA1|2.55931921948;MDM4|0.799994947044;SERPINB1|1.61699979318;RB1|1.22194566616;NMI|1.3…	52	1866	381	21829
6	4,6	digestive tract development	GO:0048565	0.000581	0.013	-0.21	-0.31	17.4994	-2.90715	CTNNB1|1.53389022987;RB1|1.22194566616;GATA4|0.723840989827;FAT4|0.818328688265;HOXA5|0.629049607874;ADA|1.8185950883;LGR4|0.844291617646;PDGFRA|1.4971794998	8	107	381	21829
6	5,6	regulation of phosphorus metabolic process	GO:0051174	0.000593	0.0133	7.65	1.74	17.4994	-2.90715	AREG|7.44121669097;TRAF2|1.36829820845;EDA2R|1.75695495575;LDLRAD4|1.58052068078;KLB|0.635165466735;KDR|0.72104711245;Gga.50675|0.703228262501;CTNNB1|1.53389022987;BMP6|0.683639986412;CISH|2.40940161548;EPHA1|2.55931921948;RB1|1.22194566616;CAV1|1.57411949433;MPHOSPH10|1.26344218875;TNFRSF4|1.60491648849;PAK3|1.24999853366;LRRK2|0.791474374345;LPAR2|0.500734824431;JUN|1.72129530614;CCNB3|2.401721…	40	1332	381	21829
6	6	phosphorylation	GO:0016310	0.000686	0.0146	11.75	2.81	17.4994	-2.90715	AREG|7.44121669097;LOC422316|0.645649535697;DOK5|2.93778650889;TRAF2|1.36829820845;EDA2R|1.75695495575;LDLRAD4|1.58052068078;KLB|0.635165466735;KDR|0.72104711245;IP6K2|1.69495011991;CHCHD10|0.701793819415;Gga.50675|0.703228262501;CHKA|1.63831591304;CTNNB1|1.53389022987;CMPK2|2.33922614718;RIPK2|1.50072341745;BMP6|0.683639986412;CISH|2.40940161548;EPHA1|2.55931921948;ERC1|0.774730826035;RB1|1.2219…	62	2360	381	21829
6	5,6	positive regulation of innate immune response	GO:0045089	0.000936	0.0182	2	0.27	17.4994	-2.90715	TRAF2|1.36829820845;RSAD2|5.13536401043;TXK|1.5711965176;CAV1|1.57411949433;DHX58|1.60018700235;TLR1B|1.73947268267;LGR4|0.844291617646;MMP2|1.33571234528;PGLYRP2|0.769067958302	9	143	381	21829
6	4,6	regulation of hemopoiesis	GO:1903706	0.000956	0.0184	2.09	0.29	17.4994	-2.90715	KDR|0.72104711245;CTNNB1|1.53389022987;ENSGALG00000015467|1.54379405956;RB1|1.22194566616;ANXA1|2.31077432719;HOXA5|0.629049607874;PPARGC1B|0.71929404264;ADA|1.8185950883;PTK2B|1.36853151527;PTPN2|1.4055286196;B2M|1.32501742659;PGLYRP2|0.769067958302	12	236	381	21829
6	5,6	negative regulation of cytokine secretion	GO:0050710	0.00101	0.0189	0.78	-0.05	17.4994	-2.90715	TNFRSF4|1.60491648849;TNFRSF21|1.37108244594;ANXA1|2.31077432719;LGR4|0.844291617646	4	26	381	21829
6	4,5,6	positive regulation of cell junction assembly	GO:1901890	0.00101	0.0189	-0.51	-0.39	17.4994	-2.90715	KDR|0.72104711245;CAV1|1.57411949433;TEK|0.796645934481;PPM1F|0.843269176783	4	26	381	21829
6	5,6	regulation of cellular protein metabolic process	GO:0032268	0.00102	0.0189	10.58	2.51	17.4994	-2.90715	AREG|7.44121669097;EGR1|3.3421296557;TRAF2|1.36829820845;ENSGALG00000011926|0.614385406617;EDA2R|1.75695495575;LDLRAD4|1.58052068078;KLB|0.635165466735;KDR|0.72104711245;Gga.50675|0.703228262501;TINAGL1|0.725072265;CTNNB1|1.53389022987;USP18|3.0364942117;BMP6|0.683639986412;CISH|2.40940161548;APAF1|1.30749447235;EPHA1|2.55931921948;SERPINB1|1.61699979318;RB1|1.22194566616;NMI|1.36672136914;CAV1|1…	54	2016	381	21829
6	6	regulation of endothelial cell proliferation	GO:0001936	0.00102	0.0189	1.21	0.06	17.4994	-2.90715	KDR|0.72104711245;BMP6|0.683639986412;SULF1|1.84623496011;CAV1|1.57411949433;JUN|1.72129530614;STAT1|1.5991020336	6	66	381	21829
6	6	positive regulation of lymphocyte mediated immunity	GO:0002708	0.0012	0.0217	1.26	0.07	17.4994	-2.90715	TRAF2|1.36829820845;RSAD2|5.13536401043;EXOSC3|1.35408149715;B2M|1.32501742659;LOC100858751|1.45692710109	5	46	381	21829
6	5,6	cell morphogenesis	GO:0000902	0.00125	0.0225	6.18	1.36	17.4994	-2.90715	BAMBI|0.709765064599;LDLRAD4|1.58052068078;KDR|0.72104711245;ENSGALG00000006597|0.563222832828;OLFM1|0.548403303979;CTNNB1|1.53389022987;Gga.20508|1.35097788843;CBY1|0.475182144061;ENSGALG00000005278|1.61500396168;DYNC2LI1|2.27866837171;EPHA1|2.55931921948;RB1|1.22194566616;PAK3|1.24999853366;LRRK2|0.791474374345;RHOU|1.63787565375;ENSGALG00000017188|1.24337799815;ENSGALG00000013255|1.38566254316…	33	1075	381	21829
6	5,6	negative regulation of gene expression	GO:0010629	0.00127	0.0228	6.58	1.46	17.4994	-2.90715	EGR1|3.3421296557;ESR2|0.584349694358;OLFM1|0.548403303979;ELF3|2.35786312493;CTNNB1|1.53389022987;ENSGALG00000001616|1.95740194633;CREM|1.41483135547;AEBP1|1.53613250573;SBNO2|1.56172473978;MDM4|0.799994947044;RB1|1.22194566616;CAV1|1.57411949433;SUV39H1|1.40967518687;ATAD2|1.24858880798;HELLS|1.39942068997;LRRK2|0.791474374345;ENSGALG00000008641|0.671153130603;JUN|1.72129530614;PATL2|1.65279375…	36	1208	381	21829
6	4,5,6	negative regulation of cellular metabolic process	GO:0031324	0.00131	0.0233	8.84	2.05	17.4994	-2.90715	EGR1|3.3421296557;ESR2|0.584349694358;ENSGALG00000015003|1.69925846945;ENSGALG00000011926|0.614385406617;LDLRAD4|1.58052068078;OLFM1|0.548403303979;Gga.50675|0.703228262501;ELF3|2.35786312493;TINAGL1|0.725072265;CTNNB1|1.53389022987;ENSGALG00000001616|1.95740194633;CREM|1.41483135547;AEBP1|1.53613250573;SBNO2|1.56172473978;CISH|2.40940161548;EPHA1|2.55931921948;MDM4|0.799994947044;SERPINB1|1.6169…	50	1850	381	21829
6	6	neuron apoptotic process	GO:0051402	0.00137	0.0238	1.33	0.09	17.4994	-2.90715	CASP7|1.31179547191;MCL1|1.27615554255;APAF1|1.30749447235;RB1|1.22194566616;JUN|1.72129530614;TNFRSF21|1.37108244594;AARS|0.730355854315;SIGMAR1|0.742102370778;BIRC5|1.81523469204	9	151	381	21829
6	4,5,6	positive regulation of epithelial to mesenchymal transition	GO:0010718	0.00154	0.0259	0.07	-0.24	17.4994	-2.90715	BAMBI|0.709765064599;OLFM1|0.548403303979;CTNNB1|1.53389022987;GLIPR2|1.42876731198	4	29	381	21829
6	5,6	negative regulation of macromolecule biosynthetic process	GO:0010558	0.00166	0.027	5.62	1.21	17.4994	-2.90715	EGR1|3.3421296557;ESR2|0.584349694358;ELF3|2.35786312493;CTNNB1|1.53389022987;ENSGALG00000001616|1.95740194633;CREM|1.41483135547;AEBP1|1.53613250573;SBNO2|1.56172473978;MDM4|0.799994947044;RB1|1.22194566616;NMI|1.36672136914;CAV1|1.57411949433;SUV39H1|1.40967518687;ATAD2|1.24858880798;HELLS|1.39942068997;ENSGALG00000008641|0.671153130603;JUN|1.72129530614;ENSGALG00000017188|1.24337799815;ANG|2.2…	33	1094	381	21829
6	6	negative regulation of RNA biosynthetic process	GO:1902679	0.00171	0.0272	4.94	1.03	17.4994	-2.90715	EGR1|3.3421296557;ESR2|0.584349694358;ELF3|2.35786312493;CTNNB1|1.53389022987;ENSGALG00000001616|1.95740194633;CREM|1.41483135547;AEBP1|1.53613250573;SBNO2|1.56172473978;MDM4|0.799994947044;RB1|1.22194566616;CAV1|1.57411949433;SUV39H1|1.40967518687;ATAD2|1.24858880798;HELLS|1.39942068997;ENSGALG00000008641|0.671153130603;JUN|1.72129530614;ENSGALG00000017188|1.24337799815;FZD1|1.2605775335;ZBTB21|…	29	922	381	21829
6	6	mature B cell apoptotic process	GO:0002901	0.00178	0.0272	0.35	-0.16	17.4994	-2.90715	ADA|1.8185950883;BCL10|1.23077645412	2	4	381	21829
6	6	glycerophospholipid biosynthetic process	GO:0046474	0.00197	0.029	0.33	-0.17	17.4994	-2.90715	CHKA|1.63831591304;PTDSS2|0.809449663825;MPPE1|0.776976148583;PIK3CB|1.3499813135;PIGY|0.73738286327;AGPAT2|1.83783401777;PIGK|1.26326332496	7	101	381	21829
6	6	regulation of epithelial cell differentiation involved in kidney development	GO:2000696	0.00205	0.0299	0.09	-0.23	17.4994	-2.90715	CTNNB1|1.53389022987;ENSGALG00000017188|1.24337799815;FAT4|0.818328688265	3	15	381	21829
6	4,5,6	positive regulation of cellular metabolic process	GO:0031325	0.00209	0.0302	10.66	2.53	17.4994	-2.90715	AREG|7.44121669097;EGR1|3.3421296557;BAMBI|0.709765064599;ESR2|0.584349694358;TRAF2|1.36829820845;KIAA1324|2.33494953376;EDA2R|1.75695495575;KLB|0.635165466735;KDR|0.72104711245;ELF3|2.35786312493;CTNNB1|1.53389022987;CREM|1.41483135547;SBNO2|1.56172473978;BMP6|0.683639986412;APAF1|1.30749447235;RB1|1.22194566616;NMI|1.36672136914;TXK|1.5711965176;CAV1|1.57411949433;PAK3|1.24999853366;ATAD2|1.248…	59	2324	381	21829
6	5,6	development of primary female sexual characteristics	GO:0046545	0.00213	0.0302	0.03	-0.25	17.4994	-2.90715	KDR|0.72104711245;DACH2|0.511046141535;BMP6|0.683639986412;ADAMTS1|2.06213592906;ZNF830|1.20104993437;PDGFRA|1.4971794998	6	76	381	21829
6	4,6	positive regulation of epithelial cell migration	GO:0010634	0.00213	0.0302	-0.21	-0.31	17.4994	-2.90715	KDR|0.72104711245;JUN|1.72129530614;GLIPR2|1.42876731198;TEK|0.796645934481;PTK2B|1.36853151527;PPM1F|0.843269176783	6	76	381	21829
6	4,6	response to hypoxia	GO:0001666	0.00215	0.0304	1.64	0.17	17.4994	-2.90715	EGR1|3.3421296557;AQP3|0.71301034118;MDM4|0.799994947044;CAV1|1.57411949433;SUV39H1|1.40967518687;ENSGALG00000013255|1.38566254316;ADA|1.8185950883;MMP2|1.33571234528	8	131	381	21829
6	5,6	positive regulation of leukocyte mediated immunity	GO:0002705	0.00247	0.0338	1.26	0.07	17.4994	-2.90715	TRAF2|1.36829820845;RSAD2|5.13536401043;EXOSC3|1.35408149715;B2M|1.32501742659;LOC100858751|1.45692710109	5	54	381	21829
6	5,6	regulation of hormone biosynthetic process	GO:0046885	0.00249	0.0338	0.17	-0.21	17.4994	-2.90715	EGR1|3.3421296557;ENSGALG00000015003|1.69925846945;BMP6|0.683639986412	3	16	381	21829
6	5,6	regulation of establishment of protein localization	GO:0070201	0.00256	0.0344	4.44	0.9	17.4994	-2.90715	BAMBI|0.709765064599;TRAF2|1.36829820845;RSAD2|5.13536401043;G6PC2|0.628112939858;LOC107049138|0.406769312928;ICA1|2.54455343225;TNFRSF4|1.60491648849;LRRK2|0.791474374345;RHOU|1.63787565375;TNFRSF21|1.37108244594;BIRC5|1.81523469204;TEK|0.796645934481;FZD1|1.2605775335;ANXA1|2.31077432719;SLMO1|1.60309201343;TLR1B|1.73947268267;LGR4|0.844291617646;CEMIP|0.647800358145;IL18R1|1.81050856167	19	529	381	21829
6	6	cardiac muscle cell differentiation	GO:0055007	0.00276	0.0362	1.36	0.1	17.4994	-2.90715	ENSGALG00000000560|2.34081893229;CBY1|0.475182144061;SLC8A1|1.6234472974;GATA4|0.723840989827;ENSGALG00000013255|1.38566254316;PDGFRA|1.4971794998	6	80	381	21829
6	6	deoxyribonucleoside metabolic process	GO:0009120	0.00293	0.0366	0.5	-0.13	17.4994	-2.90715	TK1|1.74142444461;ADA|1.8185950883	2	5	381	21829
6	6	smooth muscle contraction	GO:0006939	0.00294	0.0366	1.23	0.06	17.4994	-2.90715	SULF1|1.84623496011;CAV1|1.57411949433;HTR1D|0.652685417287;ENSGALG00000013255|1.38566254316;DRD1|0.667916609064;ADA|1.8185950883	6	81	381	21829
6	6	striated muscle tissue development	GO:0014706	0.00305	0.0371	2.81	0.48	17.4994	-2.90715	EGR1|3.3421296557;ENSGALG00000000560|2.34081893229;CTNNB1|1.53389022987;CBY1|0.475182144061;RB1|1.22194566616;CAV1|1.57411949433;SLC8A1|1.6234472974;GATA4|0.723840989827;ENSGALG00000013255|1.38566254316;CCNT2|1.2078099563;GJC1|0.685252465879;ATF3|1.62193554309;PDGFRA|1.4971794998	13	307	381	21829
6	6	response to tumor necrosis factor	GO:0034612	0.00319	0.0381	1.13	0.04	17.4994	-2.90715	TRAF2|1.36829820845;HYAL3|1.4611553836;TNFRSF4|1.60491648849;TNFRSF21|1.37108244594;STAT1|1.5991020336;PTK2B|1.36853151527;PTPN2|1.4055286196	7	110	381	21829
6	6	cellular response to reactive oxygen species	GO:0034614	0.00332	0.0393	1	0.01	17.4994	-2.90715	TRAF2|1.36829820845;SLC8A1|1.6234472974;LRRK2|0.791474374345;JUN|1.72129530614;PPARGC1B|0.71929404264;PDGFRA|1.4971794998	6	83	381	21829
6	5,6	mesenchyme development	GO:0060485	0.00334	0.0395	1.75	0.2	17.4994	-2.90715	BAMBI|0.709765064599;LDLRAD4|1.58052068078;OLFM1|0.548403303979;CTNNB1|1.53389022987;Gga.20508|1.35097788843;GATA4|0.723840989827;ENSGALG00000017188|1.24337799815;GLIPR2|1.42876731198;HOXA5|0.629049607874;CCNB2|1.72546824984	10	205	381	21829
6	5,6	negative regulation of nucleobase-containing compound metabolic process	GO:0045934	0.00338	0.0396	5.12	1.08	17.4994	-2.90715	EGR1|3.3421296557;ESR2|0.584349694358;ELF3|2.35786312493;CTNNB1|1.53389022987;ENSGALG00000001616|1.95740194633;CREM|1.41483135547;AEBP1|1.53613250573;SBNO2|1.56172473978;MDM4|0.799994947044;RB1|1.22194566616;CAV1|1.57411949433;SUV39H1|1.40967518687;ATAD2|1.24858880798;HELLS|1.39942068997;ENSGALG00000008641|0.671153130603;JUN|1.72129530614;ENSGALG00000017188|1.24337799815;ZNF830|1.20104993437;FZD1…	31	1055	381	21829
6	6	negative regulation of cellular macromolecule biosynthetic process	GO:2000113	0.00338	0.0396	5.39	1.15	17.4994	-2.90715	EGR1|3.3421296557;ESR2|0.584349694358;ELF3|2.35786312493;CTNNB1|1.53389022987;ENSGALG00000001616|1.95740194633;CREM|1.41483135547;AEBP1|1.53613250573;SBNO2|1.56172473978;MDM4|0.799994947044;RB1|1.22194566616;CAV1|1.57411949433;SUV39H1|1.40967518687;ATAD2|1.24858880798;HELLS|1.39942068997;ENSGALG00000008641|0.671153130603;JUN|1.72129530614;ANG|2.2736491328;ZNF830|1.20104993437;FZD1|1.2605775335;ZB…	31	1055	381	21829
6	6	positive regulation of protein binding	GO:0032092	0.00339	0.0396	0.25	-0.19	17.4994	-2.90715	BAMBI|0.709765064599;TRAF2|1.36829820845;CAV1|1.57411949433;LRRK2|0.791474374345;B2M|1.32501742659	5	58	381	21829
6	6	regulation of cell cycle G1/S phase transition	GO:1902806	0.00352	0.0403	1.05	0.02	17.4994	-2.90715	ENSGALG00000001616|1.95740194633;RB1|1.22194566616;MTBP|1.45012021739;ANXA1|2.31077432719;PLRG1|1.17225766216;PLCB1|0.841374509747	6	84	381	21829
6	5,6	negative regulation of innate immune response	GO:0045824	0.00354	0.0403	0.49	-0.13	17.4994	-2.90715	NMI|1.36672136914;DHX58|1.60018700235;PTPN2|1.4055286196	3	18	381	21829
6	5,6	MAPK cascade	GO:0000165	0.00363	0.041	3.59	0.68	17.4994	-2.90715	DOK5|2.93778650889;TRAF2|1.36829820845;EDA2R|1.75695495575;KLB|0.635165466735;KDR|0.72104711245;CTNNB1|1.53389022987;BMP6|0.683639986412;CAV1|1.57411949433;PAK3|1.24999853366;LRRK2|0.791474374345;LPAR2|0.500734824431;JUN|1.72129530614;GLIPR2|1.42876731198;TEK|0.796645934481;ATF3|1.62193554309;PTK2B|1.36853151527;MMP2|1.33571234528;PTPN2|1.4055286196;PLCB1|0.841374509747;PDGFRA|1.4971794998	20	587	381	21829
6	5,6	regulation of leukocyte cell-cell adhesion	GO:1903037	0.00373	0.0417	1.87	0.23	17.4994	-2.90715	CTNNB1|1.53389022987;ENSGALG00000022871|0.540478025959;CAV1|1.57411949433;TNFRSF21|1.37108244594;ANXA1|2.31077432719;ADA|1.8185950883;CD5|1.64683594997;BCL10|1.23077645412;PTPN2|1.4055286196	9	175	381	21829
6	6	regulation of lymphocyte mediated immunity	GO:0002706	0.00393	0.0434	1.26	0.07	17.4994	-2.90715	TRAF2|1.36829820845;RSAD2|5.13536401043;EXOSC3|1.35408149715;B2M|1.32501742659;LOC100858751|1.45692710109	5	60	381	21829
6	4,5,6	positive regulation of cell-substrate adhesion	GO:0010811	0.00396	0.0434	-0.47	-0.38	17.4994	-2.90715	KDR|0.72104711245;EPHA1|2.55931921948;TEK|0.796645934481;ECM2|1.73608171206;PTK2B|1.36853151527;PPM1F|0.843269176783	6	86	381	21829
6	5,6	intrinsic apoptotic signaling pathway	GO:0097193	0.0041	0.0444	1.42	0.11	17.4994	-2.90715	EDA2R|1.75695495575;MCL1|1.27615554255;APAF1|1.30749447235;CAV1|1.57411949433;HELLS|1.39942068997;LRRK2|0.791474374345;FBXO18|0.786845404531;PTPN2|1.4055286196;PPM1F|0.843269176783;AEN|1.50684224176	10	211	381	21829
6	6	response to interleukin-4	GO:0070670	0.00415	0.0446	0.08	-0.23	17.4994	-2.90715	ALAD|0.827150398026;NFIL3|1.41980278598;PTPN2|1.4055286196	3	19	381	21829
6	4,6	lung development	GO:0030324	0.00417	0.0446	1.48	0.13	17.4994	-2.90715	KDR|0.72104711245;CTNNB1|1.53389022987;JMJD6|1.3849373803;GATA4|0.723840989827;ENSGALG00000017188|1.24337799815;ENSGALG00000013255|1.38566254316;HOXA5|0.629049607874;ADA|1.8185950883;PDGFRA|1.4971794998	9	178	381	21829
6	4,6	xenobiotic metabolic process	GO:0006805	0.00422	0.045	-1.76	-0.72	17.4994	-2.90715	CYP2C45|0.204540772836;ENSGALG00000005469|0.251407045821;SULT1B|0.433125267504;UGT1A1|0.771801735252	4	38	381	21829
6	4,6	detection of other organism	GO:0098543	0.00435	0.0455	-0.13	-0.29	17.4994	-2.90715	TLR1B|1.73947268267;PGLYRP2|0.769067958302	2	6	381	21829
6	5,6	regulation of cytokine secretion	GO:0050707	0.00443	0.0462	1.12	0.04	17.4994	-2.90715	TNFRSF4|1.60491648849;TNFRSF21|1.37108244594;TEK|0.796645934481;ANXA1|2.31077432719;TLR1B|1.73947268267;LGR4|0.844291617646	6	88	381	21829
6	5,6	regulation of cytokine production involved in immune response	GO:0002718	0.00464	0.0478	1.07	0.02	17.4994	-2.90715	TRAF2|1.36829820845;RSAD2|5.13536401043;TEK|0.796645934481;B2M|1.32501742659	4	39	381	21829
6	6	stem cell differentiation	GO:0048863	0.00479	0.0485	2.19	0.32	17.4994	-2.90715	BAMBI|0.709765064599;LDLRAD4|1.58052068078;OLFM1|0.548403303979;CTNNB1|1.53389022987;Gga.20508|1.35097788843;GATA4|0.723840989827;ENSGALG00000017188|1.24337799815;ENSGALG00000013255|1.38566254316;GLIPR2|1.42876731198;FZD1|1.2605775335;CCNB2|1.72546824984;MCPH1|1.65829094452;PDGFRA|1.4971794998	13	324	381	21829
6	6	T-helper 1 type immune response	GO:0042088	0.00482	0.0485	0.86	-0.03	17.4994	-2.90715	ANXA1|2.31077432719;TLR1B|1.73947268267;IL18R1|1.81050856167	3	20	381	21829
6	4,6	trachea development	GO:0060438	0.00482	0.0485	0.2	-0.2	17.4994	-2.90715	CTNNB1|1.53389022987;ENSGALG00000013255|1.38566254316;HOXA5|0.629049607874	3	20	381	21829
6	6	metanephric nephron epithelium development	GO:0072243	0.00482	0.0485	-0.09	-0.28	17.4994	-2.90715	ENSGALG00000017188|1.24337799815;FAT4|0.818328688265;LGR4|0.844291617646	3	20	381	21829
6	5,6	regulation of antigen receptor-mediated signaling pathway	GO:0050854	0.00509	0.0506	0.62	-0.09	17.4994	-2.90715	UBASH3A|1.32848017419;ADA|1.8185950883;BCL10|1.23077645412;PTPN2|1.4055286196	4	40	381	21829
6	6	positive regulation of phosphate metabolic process	GO:0045937	0.00526	0.052	4.6	0.95	17.4994	-2.90715	AREG|7.44121669097;TRAF2|1.36829820845;EDA2R|1.75695495575;KLB|0.635165466735;KDR|0.72104711245;CTNNB1|1.53389022987;BMP6|0.683639986412;CAV1|1.57411949433;PAK3|1.24999853366;LRRK2|0.791474374345;LPAR2|0.500734824431;JUN|1.72129530614;CCNT2|1.2078099563;NEURL1|1.59758558433;DRD1|0.667916609064;GLIPR2|1.42876731198;TEK|0.796645934481;FZD1|1.2605775335;FBXO18|0.786845404531;PPARGC1B|0.71929404264;P…	25	821	381	21829
6	4,5,6	negative regulation of signal transduction	GO:0009968	0.00528	0.052	5.12	1.08	17.4994	-2.90715	EGR1|3.3421296557;BAMBI|0.709765064599;KIAA1324|2.33494953376;LDLRAD4|1.58052068078;CTNNB1|1.53389022987;MCL1|1.27615554255;CBY1|0.475182144061;SULF1|1.84623496011;CISH|2.40940161548;RB1|1.22194566616;CAV1|1.57411949433;UBASH3A|1.32848017419;HELLS|1.39942068997;LRRK2|0.791474374345;ENSGALG00000017188|1.24337799815;DHX58|1.60018700235;NEURL1|1.59758558433;RGS9BP|1.47871315545;FZD1|1.2605775335;STA…	26	865	381	21829
6	5,6	positive regulation of cellular biosynthetic process	GO:0031328	0.0055	0.0532	7.45	1.69	17.4994	-2.90715	AREG|7.44121669097;EGR1|3.3421296557;BAMBI|0.709765064599;ESR2|0.584349694358;TRAF2|1.36829820845;EDA2R|1.75695495575;ELF3|2.35786312493;CTNNB1|1.53389022987;CREM|1.41483135547;SBNO2|1.56172473978;BMP6|0.683639986412;RB1|1.22194566616;TXK|1.5711965176;ATAD2|1.24858880798;GATA4|0.723840989827;JUN|1.72129530614;ENSGALG00000017188|1.24337799815;ENSGALG00000013255|1.38566254316;FHL5|1.93313345866;CCN…	39	1461	381	21829
6	6	aminoglycan catabolic process	GO:0006026	0.00556	0.0532	-0.16	-0.3	17.4994	-2.90715	HYAL3|1.4611553836;CEMIP|0.647800358145;PGLYRP2|0.769067958302	3	21	381	21829
6	5,6	cell differentiation involved in kidney development	GO:0061005	0.00556	0.0532	-0.12	-0.29	17.4994	-2.90715	CTNNB1|1.53389022987;ENSGALG00000017188|1.24337799815;FAT4|0.818328688265;LGR4|0.844291617646	4	41	381	21829
6	5,6	positive regulation of gene expression	GO:0010628	0.00563	0.0536	6.91	1.55	17.4994	-2.90715	EGR1|3.3421296557;BAMBI|0.709765064599;ESR2|0.584349694358;TRAF2|1.36829820845;EDA2R|1.75695495575;OLFM1|0.548403303979;ELF3|2.35786312493;CTNNB1|1.53389022987;CREM|1.41483135547;SBNO2|1.56172473978;RB1|1.22194566616;TXK|1.5711965176;CAV1|1.57411949433;ATAD2|1.24858880798;GATA4|0.723840989827;SLC26A9|2.64882040498;JUN|1.72129530614;ENSGALG00000017188|1.24337799815;ENSGALG00000013255|1.38566254316…	39	1463	381	21829
6	5,6	specification of symmetry	GO:0009799	0.0058	0.0548	1.19	0.05	17.4994	-2.90715	CTNNB1|1.53389022987;DYNC2LI1|2.27866837171;GATA4|0.723840989827;ENSGALG00000013255|1.38566254316;IFT57|0.670051275097;PCSK6|1.53727265589	6	93	381	21829
6	5,6	positive regulation of cellular protein metabolic process	GO:0032270	0.00594	0.0556	5.22	1.11	17.4994	-2.90715	AREG|7.44121669097;TRAF2|1.36829820845;EDA2R|1.75695495575;KLB|0.635165466735;KDR|0.72104711245;CTNNB1|1.53389022987;BMP6|0.683639986412;APAF1|1.30749447235;NMI|1.36672136914;CAV1|1.57411949433;PAK3|1.24999853366;LRRK2|0.791474374345;LPAR2|0.500734824431;JUN|1.72129530614;CYFIP2|0.70777772292;CCNT2|1.2078099563;NEURL1|1.59758558433;GLIPR2|1.42876731198;TEK|0.796645934481;FZD1|1.2605775335;FBXO18|…	30	1052	381	21829
6	5,6	tangential migration from the subventricular zone to the olfactory bulb	GO:0022028	0.00602	0.0556	-0.04	-0.27	17.4994	-2.90715	LRRK2|0.791474374345;ENSGALG00000013255|1.38566254316	2	7	381	21829
6	6	nitric-oxide synthase biosynthetic process	GO:0051767	0.00602	0.0556	-0.02	-0.26	17.4994	-2.90715	KDR|0.72104711245;LOC100858751|1.45692710109	2	7	381	21829
6	4,6	positive regulation of blood circulation	GO:1903524	0.00659	0.0589	0.99	0	17.4994	-2.90715	ENSGALG00000015003|1.69925846945;CAV1|1.57411949433;KCNQ1|2.01748826704;ADA|1.8185950883	4	43	381	21829
6	5,6	tissue homeostasis	GO:0001894	0.00669	0.0595	1.04	0.02	17.4994	-2.90715	KDR|0.72104711245;CTNNB1|1.53389022987;RB1|1.22194566616;ENSGALG00000013255|1.38566254316;ZNF830|1.20104993437;PPARGC1B|0.71929404264;PTK2B|1.36853151527;B2M|1.32501742659	8	158	381	21829
6	6	2'-deoxyribonucleotide metabolic process	GO:0009394	0.00721	0.0627	0.76	-0.06	17.4994	-2.90715	CMPK2|2.33922614718;ADA|1.8185950883;SAMHD1|1.35203095896	3	23	381	21829
6	6	embryonic epithelial tube formation	GO:0001838	0.00728	0.0629	0.95	-0.01	17.4994	-2.90715	CTNNB1|1.53389022987;APAF1|1.30749447235;LUZP1|1.20678727995;FZD1|1.2605775335;IFT57|0.670051275097;BCL10|1.23077645412;ENSGALG00000016069|1.60717215373	7	128	381	21829
6	5,6	regulation of Wnt signaling pathway	GO:0030111	0.00741	0.064	2.16	0.31	17.4994	-2.90715	EGR1|3.3421296557;BAMBI|0.709765064599;CBY1|0.475182144061;SULF1|1.84623496011;CAV1|1.57411949433;ATP6V1C2|1.68948913576;ENSGALG00000017188|1.24337799815;FZD1|1.2605775335;LGR4|0.844291617646;ENSGALG00000016069|1.60717215373	10	230	381	21829
6	6	centromere complex assembly	GO:0034508	0.00775	0.0659	0.8	-0.05	17.4994	-2.90715	CENPN|1.78646558873;HELLS|1.39942068997;CENPI|1.89290192027;CENPC|1.32387208279	4	45	381	21829
6	6	deoxyribose phosphate catabolic process	GO:0046386	0.00794	0.0659	0.39	-0.15	17.4994	-2.90715	ADA|1.8185950883;SAMHD1|1.35203095896	2	8	381	21829
6	5,6	positive regulation of adherens junction organization	GO:1903393	0.00813	0.0671	-0.31	-0.34	17.4994	-2.90715	KDR|0.72104711245;TEK|0.796645934481;PPM1F|0.843269176783	3	24	381	21829
6	6	G1/S transition of mitotic cell cycle	GO:0000082	0.00856	0.0696	1.26	0.07	17.4994	-2.90715	ENSGALG00000001616|1.95740194633;RB1|1.22194566616;RHOU|1.63787565375;MTBP|1.45012021739;ANXA1|2.31077432719;PLRG1|1.17225766216;PLCB1|0.841374509747	7	132	381	21829
6	5,6	regulation of embryonic development	GO:0045995	0.00899	0.072	0.96	-0.01	17.4994	-2.90715	CTNNB1|1.53389022987;Gga.20508|1.35097788843;SULF1|1.84623496011;LAMA4|1.57398136736;FZD1|1.2605775335;PLCB1|0.841374509747	6	102	381	21829
6	6	glycolipid metabolic process	GO:0006664	0.00951	0.0745	0.24	-0.19	17.4994	-2.90715	CREM|1.41483135547;NEU2|1.53889477446;MPPE1|0.776976148583;PIGY|0.73738286327;PIGK|1.26326332496	5	74	381	21829
6	6	regulation of cytoplasmic transport	GO:1903649	0.00954	0.0745	0.71	-0.07	17.4994	-2.90715	BAMBI|0.709765064599;CAV1|1.57411949433;LRRK2|0.791474374345;RHOU|1.63787565375;DRD1|0.667916609064;TEK|0.796645934481;FZD1|1.2605775335;SLMO1|1.60309201343;PTK2B|1.36853151527;CEMIP|0.647800358145;IL18R1|1.81050856167	11	276	381	21829
6	6	regulation of cell morphogenesis involved in differentiation	GO:0010769	0.00957	0.0745	1.55	0.15	17.4994	-2.90715	BAMBI|0.709765064599;LDLRAD4|1.58052068078;OLFM1|0.548403303979;CTNNB1|1.53389022987;Gga.20508|1.35097788843;PAK3|1.24999853366;LRRK2|0.791474374345;ENSGALG00000013255|1.38566254316;GLIPR2|1.42876731198;EPHB2|0.739323288032	10	239	381	21829
[truncated: 3,047 more rows]

## Sheet: HGE vs CON
GO terms-Biological processes enriched by DEGs between LGE and CON groups
[truncated: 2,729 more rows]
