# Supplementary material for: RNA Expression Profile and Alternative Splicing Signatures of Genistein-Treated Breeder Hens Revealed by Hepatic Transcriptomic Analysis
Source: Oxid Med Cell Longev. 2019 Nov 25;2019:3829342. doi: 10.1155/2019/3829342 (PMC6899279; doi:10.1155/2019/3829342)
Supplement: Supplementary 4 — Table S4: PI scores enriched by DEGs between HGE and CON groups. [file 3829342.f4.xls]

## Sheet: LGE vs CON
PPI scores enriched by DEGs between LGE and CON groups
node1	node1_gene	node1_string	node2	node2_gene	node2_string	score
F1NKN2	LOC422316	9031.ENSGALP00000012356	F1NYW0	PTPN2	9031.ENSGALP00000022449	706
F1NKN2	LOC422316	9031.ENSGALP00000012356	F1NB97	Gga.50675	9031.ENSGALP00000009329	594
F1NKN2	LOC422316	9031.ENSGALP00000012356	A0M8T8	CAV1	9031.ENSGALP00000038147	915
F1NKN2	LOC422316	9031.ENSGALP00000012356	F1NSY1	ENSGALG00000015003	9031.ENSGALP00000036172	416
F1NKN2	LOC422316	9031.ENSGALP00000012356	Q90611	MMP2	9031.ENSGALP00000005656	671
F1NKN2	LOC422316	9031.ENSGALP00000012356	F1NRQ1	PPM1F	9031.ENSGALP00000002266	679
F1NKN2	LOC422316	9031.ENSGALP00000012356	F1P1V0	PPM1D	9031.ENSGALP00000008491	679
F1NKN2	LOC422316	9031.ENSGALP00000012356	F1N847	CREM	9031.ENSGALP00000011458	670
F1NKN2	LOC422316	9031.ENSGALP00000012356	F1NHT7	CTNNB1	9031.ENSGALP00000019402	623
F1NKN2	LOC422316	9031.ENSGALP00000012356	F1NW21	KDR	9031.ENSGALP00000022522	758
F1NKN2	LOC422316	9031.ENSGALP00000012356	F1N8B5	MPP2	9031.ENSGALP00000004310	594
F1NKN2	LOC422316	9031.ENSGALP00000012356	F1N8W8	PAK3	9031.ENSGALP00000013062	530
F1NKN2	LOC422316	9031.ENSGALP00000012356	P04047	TK1	9031.ENSGALP00000011630	816
F1NKN2	LOC422316	9031.ENSGALP00000012356	E1BTC3	PTK2B	9031.ENSGALP00000026682	716
F1NKN2	LOC422316	9031.ENSGALP00000012356	Q5F4A2	PIK3CB	9031.ENSGALP00000008740	924
E1C0X0	DOK5	9031.ENSGALP00000012613	F1NFQ9	TEK	9031.ENSGALP00000002841	495
E1C0X0	DOK5	9031.ENSGALP00000012613	F1NGV4	TIE1	9031.ENSGALP00000016165	495
E1AWU3	BAMBI	9031.ENSGALP00000011887	F1P4H2	BMP6	9031.ENSGALP00000020833	832
E1AWU3	BAMBI	9031.ENSGALP00000011887	F1P0A3	ENSGALG00000016069	9031.ENSGALP00000025843	834
E1AWU3	BAMBI	9031.ENSGALP00000011887	F1NGQ9	FZD1	9031.ENSGALP00000014736	915
F1NMB7	ESR2	9031.ENSGALP00000019234	F1NYI7	CYP17A1	9031.ENSGALP00000013167	850
F1NMB7	ESR2	9031.ENSGALP00000019234	F1P5V4	HELLS	9031.ENSGALP00000008735	575
Q9DD46	ALDH6	9031.ENSGALP00000011537	E1C8Q3	ALDH18A1	9031.ENSGALP00000017112	692
Q9DD46	ALDH6	9031.ENSGALP00000011537	F1NVA1	ACSM3	9031.ENSGALP00000003439	698
Q9DD46	ALDH6	9031.ENSGALP00000011537	E1BV88	SMOX	9031.ENSGALP00000025700	900
Q9DD46	ALDH6	9031.ENSGALP00000011537	F1NTZ0	ADH6	9031.ENSGALP00000019980	959
Q9DD46	ALDH6	9031.ENSGALP00000011537	F1NCN0	JUN	9031.ENSGALP00000037247	465
Q9DD46	ALDH6	9031.ENSGALP00000011537	E1BV90	DDC	9031.ENSGALP00000021345	480
Q9DD46	ALDH6	9031.ENSGALP00000011537	E1C0E1	HAO2	9031.ENSGALP00000023770	480
Q9DD46	ALDH6	9031.ENSGALP00000011537	H9L0X6	OASL	9031.ENSGALP00000035092	517
E1BYY6	LRRC3B	9031.ENSGALP00000018435	F1NB88	EPHA1	9031.ENSGALP00000023625	408
E1BYY6	LRRC3B	9031.ENSGALP00000018435	F1NHC7	EPHB2	9031.ENSGALP00000007541	408
E1BYY6	LRRC3B	9031.ENSGALP00000018435	F1NB85	DLEC1	9031.ENSGALP00000009344	621
F1N8W3	POSTN	9031.ENSGALP00000027488	E1BTC3	PTK2B	9031.ENSGALP00000026682	672
F1N8W3	POSTN	9031.ENSGALP00000027488	Q90611	MMP2	9031.ENSGALP00000005656	764
F1NSY1	ENSGALG00000015003	9031.ENSGALP00000036172	F1NLL3	PLCB1	9031.ENSGALP00000014404	730
F1NSY1	ENSGALG00000015003	9031.ENSGALP00000036172	F1NA29	PCSK6	9031.ENSGALP00000011601	417
Q6IEC5	ISG12(2)	9031.ENSGALP00000022057	F1P3J2	IFIT5	9031.ENSGALP00000010297	907
Q6IEC5	ISG12(2)	9031.ENSGALP00000022057	P27043	ANG	9031.ENSGALP00000040224	595
Q6IEC5	ISG12(2)	9031.ENSGALP00000022057	H9L0X6	OASL	9031.ENSGALP00000035092	962
Q6IEC5	ISG12(2)	9031.ENSGALP00000022057	F1NLJ6	RSAD2	9031.ENSGALP00000026400	458
Q6IEC5	ISG12(2)	9031.ENSGALP00000022057	F1NFA4	ZNFX1	9031.ENSGALP00000007750	412
Q6IEC5	ISG12(2)	9031.ENSGALP00000022057	E1BXQ0	USP18	9031.ENSGALP00000021279	414
Q6IEC5	ISG12(2)	9031.ENSGALP00000022057	B2X021	Mx	9031.ENSGALP00000025952	867
E1BTY1	TRAF2	9031.ENSGALP00000014649	F1NDV4	IFIH1	9031.ENSGALP00000018045	900
F1NLJ6	RSAD2	9031.ENSGALP00000026400	F1NFA4	ZNFX1	9031.ENSGALP00000007750	510
F1NLJ6	RSAD2	9031.ENSGALP00000026400	F1P4H1	PARP12	9031.ENSGALP00000020835	415
F1NLJ6	RSAD2	9031.ENSGALP00000026400	B2X021	Mx	9031.ENSGALP00000025952	783
F1NLJ6	RSAD2	9031.ENSGALP00000026400	F1NDV4	IFIH1	9031.ENSGALP00000018045	835
F1NLJ6	RSAD2	9031.ENSGALP00000026400	F1NV98	SAMD9L	9031.ENSGALP00000015415	518
F1NLJ6	RSAD2	9031.ENSGALP00000026400	F1P3J2	IFIT5	9031.ENSGALP00000010297	792
F1NLJ6	RSAD2	9031.ENSGALP00000026400	E1BXQ0	USP18	9031.ENSGALP00000021279	724
F1NLJ6	RSAD2	9031.ENSGALP00000026400	H9L0X6	OASL	9031.ENSGALP00000035092	729
F1NLJ6	RSAD2	9031.ENSGALP00000026400	E1BXX9	PARP9	9031.ENSGALP00000019703	576
F1NLJ6	RSAD2	9031.ENSGALP00000026400	F1NST0	DHX58	9031.ENSGALP00000005315	422
F1NLJ6	RSAD2	9031.ENSGALP00000026400	F1P0I1	DDX60	9031.ENSGALP00000015683	582
F1NLJ6	RSAD2	9031.ENSGALP00000026400	E1BXD7	EPSTI1	9031.ENSGALP00000027364	645
E1C5Y4	ENSGALG00000005469	9031.ENSGALP00000008773	F1NP20	HSD3B2	9031.ENSGALP00000023767	411
E1C5Y4	ENSGALG00000005469	9031.ENSGALP00000008773	E1C8Q3	ALDH18A1	9031.ENSGALP00000017112	415
B2X021	Mx	9031.ENSGALP00000025952	E1BXQ0	USP18	9031.ENSGALP00000021279	901
B2X021	Mx	9031.ENSGALP00000025952	F1NMT5	RAB10	9031.ENSGALP00000036002	467
B2X021	Mx	9031.ENSGALP00000025952	F1NDV4	IFIH1	9031.ENSGALP00000018045	776
B2X021	Mx	9031.ENSGALP00000025952	F1P3J2	IFIT5	9031.ENSGALP00000010297	976
B2X021	Mx	9031.ENSGALP00000025952	E1BVQ1	HIP1R	9031.ENSGALP00000038592	536
B2X021	Mx	9031.ENSGALP00000025952	E1BXD7	EPSTI1	9031.ENSGALP00000027364	683
B2X021	Mx	9031.ENSGALP00000025952	E1BXX9	PARP9	9031.ENSGALP00000019703	537
B2X021	Mx	9031.ENSGALP00000025952	F1NFA4	ZNFX1	9031.ENSGALP00000007750	544
B2X021	Mx	9031.ENSGALP00000025952	H9L0X6	OASL	9031.ENSGALP00000035092	979
B2X021	Mx	9031.ENSGALP00000025952	F1NL76	GAK	9031.ENSGALP00000037028	754
H9L0X6	OASL	9031.ENSGALP00000035092	F1P0D2	LOC417253	9031.ENSGALP00000013857	501
H9L0X6	OASL	9031.ENSGALP00000035092	E1BVQ1	HIP1R	9031.ENSGALP00000038592	454
H9L0X6	OASL	9031.ENSGALP00000035092	F1N8M3	WEE1	9031.ENSGALP00000009252	446
H9L0X6	OASL	9031.ENSGALP00000035092	F1NLH8	DNAJA4	9031.ENSGALP00000005132	446
H9L0X6	OASL	9031.ENSGALP00000035092	F1NK97	ATP6V1C2	9031.ENSGALP00000026483	455
H9L0X6	OASL	9031.ENSGALP00000035092	Q5ZK82	MPPE1	9031.ENSGALP00000022355	405
H9L0X6	OASL	9031.ENSGALP00000035092	F1NKA3	ODC1	9031.ENSGALP00000036115	428
H9L0X6	OASL	9031.ENSGALP00000035092	F1NHT7	CTNNB1	9031.ENSGALP00000019402	407
H9L0X6	OASL	9031.ENSGALP00000035092	F1NE55	TMED11	9031.ENSGALP00000025312	461
H9L0X6	OASL	9031.ENSGALP00000035092	E1C4F6	NFATC3	9031.ENSGALP00000005378	410
H9L0X6	OASL	9031.ENSGALP00000035092	F1P3J2	IFIT5	9031.ENSGALP00000010297	978
H9L0X6	OASL	9031.ENSGALP00000035092	P27043	ANG	9031.ENSGALP00000040224	416
H9L0X6	OASL	9031.ENSGALP00000035092	E1C8Q3	ALDH18A1	9031.ENSGALP00000017112	832
H9L0X6	OASL	9031.ENSGALP00000035092	P09653	ENSGALG00000027684	9031.ENSGALP00000020884	483
H9L0X6	OASL	9031.ENSGALP00000035092	A0M8T8	CAV1	9031.ENSGALP00000038147	408
H9L0X6	OASL	9031.ENSGALP00000035092	F1P1P3	APAF1	9031.ENSGALP00000037436	422
H9L0X6	OASL	9031.ENSGALP00000035092	E1BXX9	PARP9	9031.ENSGALP00000019703	460
H9L0X6	OASL	9031.ENSGALP00000035092	F1NBT7	SLC43A3	9031.ENSGALP00000032036	412
H9L0X6	OASL	9031.ENSGALP00000035092	E1C5R5	LRRK2	9031.ENSGALP00000011585	644
H9L0X6	OASL	9031.ENSGALP00000035092	F1NVA1	ACSM3	9031.ENSGALP00000003439	403
H9L0X6	OASL	9031.ENSGALP00000035092	E1BTF7	AGPAT2	9031.ENSGALP00000038231	452
H9L0X6	OASL	9031.ENSGALP00000035092	F1P474	D2HGDH	9031.ENSGALP00000010244	441
H9L0X6	OASL	9031.ENSGALP00000035092	F1P2A6	ADA	9031.ENSGALP00000006620	430
H9L0X6	OASL	9031.ENSGALP00000035092	F1NPE6	SFT2D1	9031.ENSGALP00000031188	408
H9L0X6	OASL	9031.ENSGALP00000035092	F1NDV4	IFIH1	9031.ENSGALP00000018045	492
H9L0X6	OASL	9031.ENSGALP00000035092	F1NL76	GAK	9031.ENSGALP00000037028	969
H9L0X6	OASL	9031.ENSGALP00000035092	H9L0C0	VPS45	9031.ENSGALP00000022492	407
H9L0X6	OASL	9031.ENSGALP00000035092	F1NTZ0	ADH6	9031.ENSGALP00000019980	478
H9L0X6	OASL	9031.ENSGALP00000035092	F1P5J5	AARS	9031.ENSGALP00000003043	481
H9L0X6	OASL	9031.ENSGALP00000035092	E1BXQ0	USP18	9031.ENSGALP00000021279	926
H9L0X6	OASL	9031.ENSGALP00000035092	F1NIX2	DDX3X	9031.ENSGALP00000026124	420
H9L0X6	OASL	9031.ENSGALP00000035092	F1NFA4	ZNFX1	9031.ENSGALP00000007750	874
H9L0X6	OASL	9031.ENSGALP00000035092	E1BXD7	EPSTI1	9031.ENSGALP00000027364	512
H9L0X6	OASL	9031.ENSGALP00000035092	F1P0I1	DDX60	9031.ENSGALP00000015683	480
H9L0X6	OASL	9031.ENSGALP00000035092	F1NCN0	JUN	9031.ENSGALP00000037247	608
H9L0X6	OASL	9031.ENSGALP00000035092	F1NER7	ATP10A	9031.ENSGALP00000026980	405
H9L0X6	OASL	9031.ENSGALP00000035092	F1N8I4	WDR86	9031.ENSGALP00000030640	436
F1NV58	SPTBN5	9031.ENSGALP00000014517	F1NV61	CASP7	9031.ENSGALP00000014503	534
F1NV58	SPTBN5	9031.ENSGALP00000014517	Q04584	ZYX	9031.ENSGALP00000023626	641
F1NV58	SPTBN5	9031.ENSGALP00000014517	F1NM49	MYH15	9031.ENSGALP00000024742	559
F1NV58	SPTBN5	9031.ENSGALP00000014517	F1NTC8	PDLIM5	9031.ENSGALP00000019910	542
F1NV58	SPTBN5	9031.ENSGALP00000014517	E1BTC3	PTK2B	9031.ENSGALP00000026682	529
F1NWH5	AQP3	9031.ENSGALP00000003859	F1N847	CREM	9031.ENSGALP00000011458	638
F1P3J2	IFIT5	9031.ENSGALP00000010297	F1P0T3	SAMHD1	9031.ENSGALP00000001866	451
F1P3J2	IFIT5	9031.ENSGALP00000010297	F1NFB8	DTX3L	9031.ENSGALP00000019701	453
F1P3J2	IFIT5	9031.ENSGALP00000010297	E1BXD7	EPSTI1	9031.ENSGALP00000027364	650
F1P3J2	IFIT5	9031.ENSGALP00000010297	F1NFA4	ZNFX1	9031.ENSGALP00000007750	800
F1P3J2	IFIT5	9031.ENSGALP00000010297	F1NV98	SAMD9L	9031.ENSGALP00000015415	548
F1P3J2	IFIT5	9031.ENSGALP00000010297	E1BXQ0	USP18	9031.ENSGALP00000021279	820
F1P3J2	IFIT5	9031.ENSGALP00000010297	E1BXX9	PARP9	9031.ENSGALP00000019703	430
F1P3J2	IFIT5	9031.ENSGALP00000010297	F1NDV4	IFIH1	9031.ENSGALP00000018045	751
F1NTA5	G6PC2	9031.ENSGALP00000017702	F1N847	CREM	9031.ENSGALP00000011458	518
H9KZP5	ENSGALG00000026616	9031.ENSGALP00000016651	E1BW85	MYO7B	9031.ENSGALP00000002990	467
Q04584	ZYX	9031.ENSGALP00000023626	F1NHT7	CTNNB1	9031.ENSGALP00000019402	544
Q04584	ZYX	9031.ENSGALP00000023626	E1BTC3	PTK2B	9031.ENSGALP00000026682	745
F1NEP3	KLB	9031.ENSGALP00000023080	P27043	ANG	9031.ENSGALP00000040224	523
F1NEP3	KLB	9031.ENSGALP00000023080	E1C011	SLC3A1	9031.ENSGALP00000016193	460
F1NW21	KDR	9031.ENSGALP00000022522	F1P1V0	PPM1D	9031.ENSGALP00000008491	690
F1NW21	KDR	9031.ENSGALP00000022522	F1NHT7	CTNNB1	9031.ENSGALP00000019402	611
F1NW21	KDR	9031.ENSGALP00000022522	E1C4Z6	VWF	9031.ENSGALP00000036463	520
F1NW21	KDR	9031.ENSGALP00000022522	F1NYW0	PTPN2	9031.ENSGALP00000022449	776
F1NW21	KDR	9031.ENSGALP00000022522	E1C9C6	GATA4	9031.ENSGALP00000030912	565
F1NW21	KDR	9031.ENSGALP00000022522	P04047	TK1	9031.ENSGALP00000011630	607
F1NW21	KDR	9031.ENSGALP00000022522	F1NB97	Gga.50675	9031.ENSGALP00000009329	594
F1NW21	KDR	9031.ENSGALP00000022522	F1N847	CREM	9031.ENSGALP00000011458	577
F1NW21	KDR	9031.ENSGALP00000022522	E1BTC3	PTK2B	9031.ENSGALP00000026682	640
F1NW21	KDR	9031.ENSGALP00000022522	Q90611	MMP2	9031.ENSGALP00000005656	608
F1NW21	KDR	9031.ENSGALP00000022522	Q5F4A2	PIK3CB	9031.ENSGALP00000008740	924
F1NW21	KDR	9031.ENSGALP00000022522	F1N8W8	PAK3	9031.ENSGALP00000013062	578
F1NW21	KDR	9031.ENSGALP00000022522	F1NRQ1	PPM1F	9031.ENSGALP00000002266	679
F1NW21	KDR	9031.ENSGALP00000022522	A0M8T8	CAV1	9031.ENSGALP00000038147	897
F1NW21	KDR	9031.ENSGALP00000022522	F1N8B5	MPP2	9031.ENSGALP00000004310	594
F1NV61	CASP7	9031.ENSGALP00000014503	F1NN48	BIRC5	9031.ENSGALP00000038330	930
F1NV61	CASP7	9031.ENSGALP00000014503	F1N847	CREM	9031.ENSGALP00000011458	414
F1NV61	CASP7	9031.ENSGALP00000014503	F1NCN0	JUN	9031.ENSGALP00000037247	661
F1NV61	CASP7	9031.ENSGALP00000014503	A0M8T8	CAV1	9031.ENSGALP00000038147	635
F1NV61	CASP7	9031.ENSGALP00000014503	F1N8W8	PAK3	9031.ENSGALP00000013062	622
F1NV61	CASP7	9031.ENSGALP00000014503	F1NAY3	RB1	9031.ENSGALP00000035706	850
F1NV61	CASP7	9031.ENSGALP00000014503	F1NHT7	CTNNB1	9031.ENSGALP00000019402	412
F1NV61	CASP7	9031.ENSGALP00000014503	F1P1P3	APAF1	9031.ENSGALP00000037436	997
F1P474	D2HGDH	9031.ENSGALP00000010244	F1NBV3	L2HGDH	9031.ENSGALP00000020045	904
E1C5M0	SLC37A2	9031.ENSGALP00000000478	Q5ZL94	SLC17A5	9031.ENSGALP00000025604	604
F1NB34	IGSF10	9031.ENSGALP00000016875	E1C2T3	RASL11A	9031.ENSGALP00000027570	480
F1NKA3	ODC1	9031.ENSGALP00000036115	E1C8Q3	ALDH18A1	9031.ENSGALP00000017112	640
F1NKA3	ODC1	9031.ENSGALP00000036115	F1P0D2	LOC417253	9031.ENSGALP00000013857	512
F1P0I1	DDX60	9031.ENSGALP00000015683	E1BXX9	PARP9	9031.ENSGALP00000019703	560
F1P0I1	DDX60	9031.ENSGALP00000015683	F1NST0	DHX58	9031.ENSGALP00000005315	505
F1P0I1	DDX60	9031.ENSGALP00000015683	F1NDV4	IFIH1	9031.ENSGALP00000018045	754
F1NP20	HSD3B2	9031.ENSGALP00000023767	F1N847	CREM	9031.ENSGALP00000011458	671
F1NP20	HSD3B2	9031.ENSGALP00000023767	F1NYI7	CYP17A1	9031.ENSGALP00000013167	914
F1NXC0	SLC25A30	9031.ENSGALP00000027380	F1NPL1	ZNF830	9031.ENSGALP00000021455	792
F1NB97	Gga.50675	9031.ENSGALP00000009329	Q5F4A2	PIK3CB	9031.ENSGALP00000008740	480
F1NB97	Gga.50675	9031.ENSGALP00000009329	F1NB88	EPHA1	9031.ENSGALP00000023625	594
F1NB97	Gga.50675	9031.ENSGALP00000009329	F1NGV4	TIE1	9031.ENSGALP00000016165	594
F1NB97	Gga.50675	9031.ENSGALP00000009329	F1P1V0	PPM1D	9031.ENSGALP00000008491	541
F1NB97	Gga.50675	9031.ENSGALP00000009329	E1C836	PDGFRL	9031.ENSGALP00000031471	594
F1NB97	Gga.50675	9031.ENSGALP00000009329	E1C035	TXK	9031.ENSGALP00000022821	598
F1NB97	Gga.50675	9031.ENSGALP00000009329	E1BQR7	ERC1	9031.ENSGALP00000021182	406
F1NB97	Gga.50675	9031.ENSGALP00000009329	F1NHT7	CTNNB1	9031.ENSGALP00000019402	644
F1NB97	Gga.50675	9031.ENSGALP00000009329	F1NHC7	EPHB2	9031.ENSGALP00000007541	594
F1NB97	Gga.50675	9031.ENSGALP00000009329	F1NFQ9	TEK	9031.ENSGALP00000002841	594
F1NB97	Gga.50675	9031.ENSGALP00000009329	F1N870	PDGFRA	9031.ENSGALP00000009175	594
F1NB97	Gga.50675	9031.ENSGALP00000009329	E1C6B4	NIM1K	9031.ENSGALP00000023935	594
F1NB97	Gga.50675	9031.ENSGALP00000009329	E1BTC3	PTK2B	9031.ENSGALP00000026682	568
F1NB97	Gga.50675	9031.ENSGALP00000009329	F1NX39	RIPK2	9031.ENSGALP00000025574	594
F1NB97	Gga.50675	9031.ENSGALP00000009329	F1NRQ1	PPM1F	9031.ENSGALP00000002266	541
F1NB97	Gga.50675	9031.ENSGALP00000009329	F1NI76	KCNJ4	9031.ENSGALP00000019985	724
F1NIM2	DACH2	9031.ENSGALP00000011141	F1NCN0	JUN	9031.ENSGALP00000037247	666
E1C7K2	MMP17	9031.ENSGALP00000003874	A0M8T8	CAV1	9031.ENSGALP00000038147	420
E1C7K2	MMP17	9031.ENSGALP00000003874	F1N968	LTBP2	9031.ENSGALP00000016671	547
E1C7K2	MMP17	9031.ENSGALP00000003874	F1NG76	ENSGALG00000014523	9031.ENSGALP00000023393	547
E1BT22	CHKA	9031.ENSGALP00000011197	F1NHT7	CTNNB1	9031.ENSGALP00000019402	540
F1P4H1	PARP12	9031.ENSGALP00000020835	F1NFB8	DTX3L	9031.ENSGALP00000019701	400
F1NMC1	LOC101750363	9031.ENSGALP00000033517	P21611	B2M	9031.ENSGALP00000039454	660
F1NMC1	LOC101750363	9031.ENSGALP00000033517	F1NR88	TBX19	9031.ENSGALP00000036137	407
F1NHT7	CTNNB1	9031.ENSGALP00000019402	F1P0A3	ENSGALG00000016069	9031.ENSGALP00000025843	708
F1NHT7	CTNNB1	9031.ENSGALP00000019402	F1NGH3	NFKB2	9031.ENSGALP00000009054	456
F1NHT7	CTNNB1	9031.ENSGALP00000019402	F1P4H2	BMP6	9031.ENSGALP00000020833	456
F1NHT7	CTNNB1	9031.ENSGALP00000019402	F1NN48	BIRC5	9031.ENSGALP00000038330	728
F1NHT7	CTNNB1	9031.ENSGALP00000019402	F1N870	PDGFRA	9031.ENSGALP00000009175	500
F1NHT7	CTNNB1	9031.ENSGALP00000019402	F1NGQ9	FZD1	9031.ENSGALP00000014736	811
F1NHT7	CTNNB1	9031.ENSGALP00000019402	F1P5V4	HELLS	9031.ENSGALP00000008735	812
F1NHT7	CTNNB1	9031.ENSGALP00000019402	F1NCN0	JUN	9031.ENSGALP00000037247	796
F1NHT7	CTNNB1	9031.ENSGALP00000019402	E1C7L2	RPS6KA6	9031.ENSGALP00000011476	594
F1NHT7	CTNNB1	9031.ENSGALP00000019402	E1BT07	CBY1	9031.ENSGALP00000019927	972
F1NHT7	CTNNB1	9031.ENSGALP00000019402	F1NB88	EPHA1	9031.ENSGALP00000023625	638
F1NHT7	CTNNB1	9031.ENSGALP00000019402	F1NR88	TBX19	9031.ENSGALP00000036137	685
F1NHT7	CTNNB1	9031.ENSGALP00000019402	F1NLP0	FAT4	9031.ENSGALP00000019273	718
F1NHT7	CTNNB1	9031.ENSGALP00000019402	Q5F4A2	PIK3CB	9031.ENSGALP00000008740	667
F1NHT7	CTNNB1	9031.ENSGALP00000019402	E1BTC3	PTK2B	9031.ENSGALP00000026682	575
F1NHT7	CTNNB1	9031.ENSGALP00000019402	F1N847	CREM	9031.ENSGALP00000011458	483
F1NHT7	CTNNB1	9031.ENSGALP00000019402	F1P2A6	ADA	9031.ENSGALP00000006620	406
F1NHT7	CTNNB1	9031.ENSGALP00000019402	Q90611	MMP2	9031.ENSGALP00000005656	562
F1NHT7	CTNNB1	9031.ENSGALP00000019402	F1NYW0	PTPN2	9031.ENSGALP00000022449	593
F1NMA3	SULT1B	9031.ENSGALP00000019254	F1NI37	SLC47A1	9031.ENSGALP00000007616	567
E1BXQ0	USP18	9031.ENSGALP00000021279	F1NFB8	DTX3L	9031.ENSGALP00000019701	421
E1BXQ0	USP18	9031.ENSGALP00000021279	F1NDV4	IFIH1	9031.ENSGALP00000018045	408
E1BXQ0	USP18	9031.ENSGALP00000021279	E1BXX9	PARP9	9031.ENSGALP00000019703	552
E1BXQ0	USP18	9031.ENSGALP00000021279	F1NFA4	ZNFX1	9031.ENSGALP00000007750	613
E1BXQ0	USP18	9031.ENSGALP00000021279	E1BXD7	EPSTI1	9031.ENSGALP00000027364	632
E1BXQ0	USP18	9031.ENSGALP00000021279	E1C4F6	NFATC3	9031.ENSGALP00000005378	418
E1BXQ0	USP18	9031.ENSGALP00000021279	E1C8E8	NMI	9031.ENSGALP00000020363	743
H9L0N5	HORMAD1	9031.ENSGALP00000023568	E1C7L2	RPS6KA6	9031.ENSGALP00000011476	777
E1BYS7	ENSGALG00000001616	9031.ENSGALP00000002461	P04047	TK1	9031.ENSGALP00000011630	531
E1BYS7	ENSGALG00000001616	9031.ENSGALP00000002461	F1N8M3	WEE1	9031.ENSGALP00000009252	501
E1BYS7	ENSGALG00000001616	9031.ENSGALP00000002461	F1N8B5	MPP2	9031.ENSGALP00000004310	416
E1BYS7	ENSGALG00000001616	9031.ENSGALP00000002461	P29332	CCNB2	9031.ENSGALP00000033831	548
E1BYS7	ENSGALG00000001616	9031.ENSGALP00000002461	F1ND48	FBXO18	9031.ENSGALP00000013249	491
E1BYS7	ENSGALG00000001616	9031.ENSGALP00000002461	F1NN48	BIRC5	9031.ENSGALP00000038330	677
F1NV86	DNAJB9	9031.ENSGALP00000015438	F1NL76	GAK	9031.ENSGALP00000037028	446
F1NVD6	SLC19A1	9031.ENSGALP00000006980	E1C695	ZBTB21	9031.ENSGALP00000035919	611
E1C8V4	SBNO2	9031.ENSGALP00000004202	F1P1U7	NEURL1	9031.ENSGALP00000013459	408
F1P4H2	BMP6	9031.ENSGALP00000020833	F1NNI0	RGMB	9031.ENSGALP00000024623	639
F1P4H2	BMP6	9031.ENSGALP00000020833	Q90611	MMP2	9031.ENSGALP00000005656	682
F1P4H2	BMP6	9031.ENSGALP00000020833	F1NN48	BIRC5	9031.ENSGALP00000038330	787
F1P4H2	BMP6	9031.ENSGALP00000020833	E1BRF7	SULF1	9031.ENSGALP00000018361	427
F1P4H2	BMP6	9031.ENSGALP00000020833	E1C9C6	GATA4	9031.ENSGALP00000030912	905
F1P4H2	BMP6	9031.ENSGALP00000020833	F1NG76	ENSGALG00000014523	9031.ENSGALP00000023393	565
E1BVQ1	HIP1R	9031.ENSGALP00000038592	F1NMT5	RAB10	9031.ENSGALP00000036002	402
E1BVQ1	HIP1R	9031.ENSGALP00000038592	F1NL76	GAK	9031.ENSGALP00000037028	853
E1BVQ1	HIP1R	9031.ENSGALP00000038592	E1C8D3	IFT57	9031.ENSGALP00000024735	619
F1P1P3	APAF1	9031.ENSGALP00000037436	F1NN48	BIRC5	9031.ENSGALP00000038330	917
F1P1P3	APAF1	9031.ENSGALP00000037436	E1C7L2	RPS6KA6	9031.ENSGALP00000011476	770
F1P1P3	APAF1	9031.ENSGALP00000037436	E1BZM2	ENSGALG00000019094	9031.ENSGALP00000029501	444
F1NB88	EPHA1	9031.ENSGALP00000023625	A0M8T8	CAV1	9031.ENSGALP00000038147	694
F1NB88	EPHA1	9031.ENSGALP00000023625	F1NL76	GAK	9031.ENSGALP00000037028	502
F1NB88	EPHA1	9031.ENSGALP00000023625	F1NHC7	EPHB2	9031.ENSGALP00000007541	435
F1NB88	EPHA1	9031.ENSGALP00000023625	F1NRQ1	PPM1F	9031.ENSGALP00000002266	679
F1NB88	EPHA1	9031.ENSGALP00000023625	F1P1V0	PPM1D	9031.ENSGALP00000008491	679
F1NB88	EPHA1	9031.ENSGALP00000023625	Q5F4A2	PIK3CB	9031.ENSGALP00000008740	584
F1NB88	EPHA1	9031.ENSGALP00000023625	F1N8B5	MPP2	9031.ENSGALP00000004310	594
F1NHD7	CHADL	9031.ENSGALP00000019501	E1C2T3	RASL11A	9031.ENSGALP00000027570	480
E1BXD9	ENPEP	9031.ENSGALP00000019752	E1C8Q3	ALDH18A1	9031.ENSGALP00000017112	408
E1BXD9	ENPEP	9031.ENSGALP00000019752	E1C9D0	DDO	9031.ENSGALP00000024242	407
E1C4B0	MDM4	9031.ENSGALP00000000906	F1P1V0	PPM1D	9031.ENSGALP00000008491	795
P19753	ENSGALG00000003465	9031.ENSGALP00000040286	P09653	ENSGALG00000027684	9031.ENSGALP00000020884	452
P19753	ENSGALG00000003465	9031.ENSGALP00000040286	E1BV18	CAPSL	9031.ENSGALP00000021782	467
P19753	ENSGALG00000003465	9031.ENSGALP00000040286	F1NM49	MYH15	9031.ENSGALP00000024742	573
E1C035	TXK	9031.ENSGALP00000022821	Q5F4A2	PIK3CB	9031.ENSGALP00000008740	751
E1C035	TXK	9031.ENSGALP00000022821	F1NFQ9	TEK	9031.ENSGALP00000002841	454
E1C035	TXK	9031.ENSGALP00000022821	A0M8T8	CAV1	9031.ENSGALP00000038147	521
E1C035	TXK	9031.ENSGALP00000022821	F1P1V0	PPM1D	9031.ENSGALP00000008491	679
E1C035	TXK	9031.ENSGALP00000022821	F1N8B5	MPP2	9031.ENSGALP00000004310	594
E1C035	TXK	9031.ENSGALP00000022821	F1NRQ1	PPM1F	9031.ENSGALP00000002266	679
E1C035	TXK	9031.ENSGALP00000022821	F1NGV4	TIE1	9031.ENSGALP00000016165	449
A0M8T8	CAV1	9031.ENSGALP00000038147	E1BRY5	NEU2	9031.ENSGALP00000002307	616
A0M8T8	CAV1	9031.ENSGALP00000038147	E1C7L2	RPS6KA6	9031.ENSGALP00000011476	522
A0M8T8	CAV1	9031.ENSGALP00000038147	F1NFQ9	TEK	9031.ENSGALP00000002841	437
A0M8T8	CAV1	9031.ENSGALP00000038147	F1NGQ9	FZD1	9031.ENSGALP00000014736	406
A0M8T8	CAV1	9031.ENSGALP00000038147	F1N870	PDGFRA	9031.ENSGALP00000009175	812
A0M8T8	CAV1	9031.ENSGALP00000038147	F1NGV4	TIE1	9031.ENSGALP00000016165	437
A0M8T8	CAV1	9031.ENSGALP00000038147	F1NGV3	ABCG8	9031.ENSGALP00000016167	437
A0M8T8	CAV1	9031.ENSGALP00000038147	F1NHC7	EPHB2	9031.ENSGALP00000007541	611
A0M8T8	CAV1	9031.ENSGALP00000038147	F1NN48	BIRC5	9031.ENSGALP00000038330	792
A0M8T8	CAV1	9031.ENSGALP00000038147	Q90611	MMP2	9031.ENSGALP00000005656	722
A0M8T8	CAV1	9031.ENSGALP00000038147	F1NYW0	PTPN2	9031.ENSGALP00000022449	865
A0M8T8	CAV1	9031.ENSGALP00000038147	F1NGM0	EHD3	9031.ENSGALP00000014768	582
F1NC78	MPHOSPH10	9031.ENSGALP00000006196	E1C1K6	RCL1	9031.ENSGALP00000024184	905
F1NC78	MPHOSPH10	9031.ENSGALP00000006196	F1P1V3	SASS6	9031.ENSGALP00000008489	549
H9L0P9	LOC101751282	9031.ENSGALP00000027083	F1NBI3	LEKR1	9031.ENSGALP00000016592	603
H9L0P9	LOC101751282	9031.ENSGALP00000027083	F1NAG9	NEK9	9031.ENSGALP00000016773	643
H9L0P9	LOC101751282	9031.ENSGALP00000027083	H9KZJ3	ENSGALG00000008641	9031.ENSGALP00000014065	530
F1NGV3	ABCG8	9031.ENSGALP00000016167	E1C9C6	GATA4	9031.ENSGALP00000030912	786
E1BRY5	NEU2	9031.ENSGALP00000002307	Q90611	MMP2	9031.ENSGALP00000005656	466
F1N8W8	PAK3	9031.ENSGALP00000013062	E1C2T3	RASL11A	9031.ENSGALP00000027570	563
F1N8W8	PAK3	9031.ENSGALP00000013062	F1P1V0	PPM1D	9031.ENSGALP00000008491	671
F1N8W8	PAK3	9031.ENSGALP00000013062	F1N870	PDGFRA	9031.ENSGALP00000009175	577
F1N8W8	PAK3	9031.ENSGALP00000013062	E1C1I0	FHL5	9031.ENSGALP00000025060	531
F1N8W8	PAK3	9031.ENSGALP00000013062	E1C5R5	LRRK2	9031.ENSGALP00000011585	462
F1N8W8	PAK3	9031.ENSGALP00000013062	E1BTC3	PTK2B	9031.ENSGALP00000026682	595
F1N8W8	PAK3	9031.ENSGALP00000013062	F1NHC7	EPHB2	9031.ENSGALP00000007541	540
F1N8W8	PAK3	9031.ENSGALP00000013062	F1NCN0	JUN	9031.ENSGALP00000037247	403
F1NFB8	DTX3L	9031.ENSGALP00000019701	E1BXX9	PARP9	9031.ENSGALP00000019703	971
F1NFB8	DTX3L	9031.ENSGALP00000019701	F1NDV4	IFIH1	9031.ENSGALP00000018045	408
F1NN52	ATAD2	9031.ENSGALP00000026359	F1NA29	PCSK6	9031.ENSGALP00000011601	591
F1NIF6	SLC25A38	9031.ENSGALP00000019470	F1NCD5	TXN2	9031.ENSGALP00000020444	900
F1N9L9	UBASH3A	9031.ENSGALP00000035917	E1C7L2	RPS6KA6	9031.ENSGALP00000011476	542
E1BXX9	PARP9	9031.ENSGALP00000019703	F1NDV4	IFIH1	9031.ENSGALP00000018045	504
E1BXX9	PARP9	9031.ENSGALP00000019703	E1BXD7	EPSTI1	9031.ENSGALP00000027364	561
F1NCI5	HNRNPA0	9031.ENSGALP00000009933	F1NE09	CYFIP2	9031.ENSGALP00000006043	567
F1NCI5	HNRNPA0	9031.ENSGALP00000009933	E1C1X5	TXNL4A	9031.ENSGALP00000028031	900
F1P5V4	HELLS	9031.ENSGALP00000008735	F1NCN0	JUN	9031.ENSGALP00000037247	674
F1P5V4	HELLS	9031.ENSGALP00000008735	Q90611	MMP2	9031.ENSGALP00000005656	464
F1P5V4	HELLS	9031.ENSGALP00000008735	E1BZM2	ENSGALG00000019094	9031.ENSGALP00000029501	843
F1P5V4	HELLS	9031.ENSGALP00000008735	F1ND48	FBXO18	9031.ENSGALP00000013249	498
F1NT31	ACPP	9031.ENSGALP00000019020	F1NN49	ALAD	9031.ENSGALP00000014385	400
H9KZJ3	ENSGALG00000008641	9031.ENSGALP00000014065	F1NCN0	JUN	9031.ENSGALP00000037247	530
H9KZJ3	ENSGALG00000008641	9031.ENSGALP00000014065	F1NK61	ENSGALG00000013255	9031.ENSGALP00000021614	616
H9KZJ3	ENSGALG00000008641	9031.ENSGALP00000014065	P09653	ENSGALG00000027684	9031.ENSGALP00000020884	643
H9KZJ3	ENSGALG00000008641	9031.ENSGALP00000014065	E1C8Q3	ALDH18A1	9031.ENSGALP00000017112	632
E1C9C6	GATA4	9031.ENSGALP00000030912	F1NR88	TBX19	9031.ENSGALP00000036137	632
E1C9C6	GATA4	9031.ENSGALP00000030912	F1NYI7	CYP17A1	9031.ENSGALP00000013167	883
E1C9C6	GATA4	9031.ENSGALP00000030912	F1NGV4	TIE1	9031.ENSGALP00000016165	676
E1C9C6	GATA4	9031.ENSGALP00000030912	F1NIJ9	CCNT2	9031.ENSGALP00000019904	627
E1C9C6	GATA4	9031.ENSGALP00000030912	F1NFQ9	TEK	9031.ENSGALP00000002841	657
E1C9C6	GATA4	9031.ENSGALP00000030912	F1NK61	ENSGALG00000013255	9031.ENSGALP00000021614	915
E1C9C6	GATA4	9031.ENSGALP00000030912	F1NCN0	JUN	9031.ENSGALP00000037247	715
F1NMA2	Gga.5859	9031.ENSGALP00000019259	F1NI37	SLC47A1	9031.ENSGALP00000007616	705
F1NCN0	JUN	9031.ENSGALP00000037247	F1NGH3	NFKB2	9031.ENSGALP00000009054	436
F1NCN0	JUN	9031.ENSGALP00000037247	F1P1V0	PPM1D	9031.ENSGALP00000008491	682
F1NCN0	JUN	9031.ENSGALP00000037247	F1P1M1	UGT1A1	9031.ENSGALP00000006662	564
F1NCN0	JUN	9031.ENSGALP00000037247	E1C8Q3	ALDH18A1	9031.ENSGALP00000017112	631
F1NCN0	JUN	9031.ENSGALP00000037247	Q5F4A2	PIK3CB	9031.ENSGALP00000008740	550
F1NCN0	JUN	9031.ENSGALP00000037247	F1P5J5	AARS	9031.ENSGALP00000003043	679
F1NCN0	JUN	9031.ENSGALP00000037247	F1NLP0	FAT4	9031.ENSGALP00000019273	556
F1NCN0	JUN	9031.ENSGALP00000037247	F1NK61	ENSGALG00000013255	9031.ENSGALP00000021614	487
F1NCN0	JUN	9031.ENSGALP00000037247	Q90611	MMP2	9031.ENSGALP00000005656	851
F1NCN0	JUN	9031.ENSGALP00000037247	P21611	B2M	9031.ENSGALP00000039454	860
F1NCN0	JUN	9031.ENSGALP00000037247	E1C7L2	RPS6KA6	9031.ENSGALP00000011476	415
F1NCN0	JUN	9031.ENSGALP00000037247	F1NEG9	ETV5	9031.ENSGALP00000009251	865
F1NCN0	JUN	9031.ENSGALP00000037247	F1N8I4	WDR86	9031.ENSGALP00000030640	534
E1BW85	MYO7B	9031.ENSGALP00000002990	H9KZP6	ENSGALG00000010250	9031.ENSGALP00000016651	467
E1BW85	MYO7B	9031.ENSGALP00000002990	F1P4P1	FREM2	9031.ENSGALP00000027482	706
E1BW85	MYO7B	9031.ENSGALP00000002990	F1NVA1	ACSM3	9031.ENSGALP00000003439	410
F1NST0	DHX58	9031.ENSGALP00000005315	F1ND48	FBXO18	9031.ENSGALP00000013249	493
E1BZQ1	HTR1D	9031.ENSGALP00000001192	F1N9S7	ANXA1	9031.ENSGALP00000032184	900
F1NK61	ENSGALG00000013255	9031.ENSGALP00000021614	F1NA29	PCSK6	9031.ENSGALP00000011601	403
F1NK61	ENSGALG00000013255	9031.ENSGALP00000021614	P29332	CCNB2	9031.ENSGALP00000033831	589
F1NK61	ENSGALG00000013255	9031.ENSGALP00000021614	F1NEG9	ETV5	9031.ENSGALP00000009251	574
F1NK61	ENSGALG00000013255	9031.ENSGALP00000021614	P42324	HPCAL1	9031.ENSGALP00000036116	434
F1NK61	ENSGALG00000013255	9031.ENSGALP00000021614	E1C7L2	RPS6KA6	9031.ENSGALP00000011476	824
E1C7L2	RPS6KA6	9031.ENSGALP00000011476	F1NEL3	LGR4	9031.ENSGALP00000019877	419
E1C7L2	RPS6KA6	9031.ENSGALP00000011476	E1BV18	CAPSL	9031.ENSGALP00000021782	404
E1C7L2	RPS6KA6	9031.ENSGALP00000011476	F1NCD5	TXN2	9031.ENSGALP00000020444	414
E1C7L2	RPS6KA6	9031.ENSGALP00000011476	F1NYI7	CYP17A1	9031.ENSGALP00000013167	439
E1C7L2	RPS6KA6	9031.ENSGALP00000011476	E1C2T3	RASL11A	9031.ENSGALP00000027570	479
E1C7L2	RPS6KA6	9031.ENSGALP00000011476	F1NN48	BIRC5	9031.ENSGALP00000038330	566
E1C7L2	RPS6KA6	9031.ENSGALP00000011476	Q5F4A2	PIK3CB	9031.ENSGALP00000008740	872
F1NGV4	TIE1	9031.ENSGALP00000016165	F1NGH3	NFKB2	9031.ENSGALP00000009054	576
F1NGV4	TIE1	9031.ENSGALP00000016165	Q90611	MMP2	9031.ENSGALP00000005656	622
F1NGV4	TIE1	9031.ENSGALP00000016165	F1NRQ1	PPM1F	9031.ENSGALP00000002266	679
F1NGV4	TIE1	9031.ENSGALP00000016165	F1P1V0	PPM1D	9031.ENSGALP00000008491	679
F1NGV4	TIE1	9031.ENSGALP00000016165	Q5F4A2	PIK3CB	9031.ENSGALP00000008740	584
F1NGV4	TIE1	9031.ENSGALP00000016165	F1N8B5	MPP2	9031.ENSGALP00000004310	594
Q5F4A2	PIK3CB	9031.ENSGALP00000008740	F1NN48	BIRC5	9031.ENSGALP00000038330	788
Q5F4A2	PIK3CB	9031.ENSGALP00000008740	E1BXN4	LOC421584	9031.ENSGALP00000018877	453
Q5F4A2	PIK3CB	9031.ENSGALP00000008740	F1NHC7	EPHB2	9031.ENSGALP00000007541	454
Q5F4A2	PIK3CB	9031.ENSGALP00000008740	F1NGH3	NFKB2	9031.ENSGALP00000009054	564
Q5F4A2	PIK3CB	9031.ENSGALP00000008740	E1BTC3	PTK2B	9031.ENSGALP00000026682	702
Q5F4A2	PIK3CB	9031.ENSGALP00000008740	F1NYW0	PTPN2	9031.ENSGALP00000022449	675
Q5F4A2	PIK3CB	9031.ENSGALP00000008740	F1P3F2	SLC2A2	9031.ENSGALP00000015129	472
Q5F4A2	PIK3CB	9031.ENSGALP00000008740	F1N870	PDGFRA	9031.ENSGALP00000009175	929
Q5F4A2	PIK3CB	9031.ENSGALP00000008740	F1NFQ9	TEK	9031.ENSGALP00000002841	584
Q5F4A2	PIK3CB	9031.ENSGALP00000008740	F1NMW9	ARL15	9031.ENSGALP00000024002	417
Q5F4A2	PIK3CB	9031.ENSGALP00000008740	F1NLL3	PLCB1	9031.ENSGALP00000014404	945
F1NIJ9	CCNT2	9031.ENSGALP00000019904	E1BVN5	PLRG1	9031.ENSGALP00000015051	403
F1P1B9	HIVEP2	9031.ENSGALP00000022359	E1C4F6	NFATC3	9031.ENSGALP00000005378	426
E1C9D0	DDO	9031.ENSGALP00000024242	E1C8Q3	ALDH18A1	9031.ENSGALP00000017112	422
F1NAW1	KCNB2	9031.ENSGALP00000035890	F1NUF5	KCNQ1	9031.ENSGALP00000010441	414
F1NMT5	RAB10	9031.ENSGALP00000036002	E1BQL0	ARL5B	9031.ENSGALP00000013923	495
F1NR31	DRD1	9031.ENSGALP00000040195	E1BV90	DDC	9031.ENSGALP00000021345	414
E1C8N0	RMDN2	9031.ENSGALP00000017154	F1NYW0	PTPN2	9031.ENSGALP00000022449	608
F1NPL1	ZNF830	9031.ENSGALP00000021455	E1BVN5	PLRG1	9031.ENSGALP00000015051	420
F1N8B5	MPP2	9031.ENSGALP00000004310	F1NRQ1	PPM1F	9031.ENSGALP00000002266	541
F1N8B5	MPP2	9031.ENSGALP00000004310	F1N870	PDGFRA	9031.ENSGALP00000009175	594
F1N8B5	MPP2	9031.ENSGALP00000004310	E1C6B4	NIM1K	9031.ENSGALP00000023935	594
F1N8B5	MPP2	9031.ENSGALP00000004310	F1P1V0	PPM1D	9031.ENSGALP00000008491	541
F1N8B5	MPP2	9031.ENSGALP00000004310	F1NHC7	EPHB2	9031.ENSGALP00000007541	594
F1NHC7	EPHB2	9031.ENSGALP00000007541	F1NRQ1	PPM1F	9031.ENSGALP00000002266	679
F1NHC7	EPHB2	9031.ENSGALP00000007541	F1P1V0	PPM1D	9031.ENSGALP00000008491	679
F1ND48	FBXO18	9031.ENSGALP00000013249	F1NDV4	IFIH1	9031.ENSGALP00000018045	493
E1BV71	ECM2	9031.ENSGALP00000007468	E1C2T3	RASL11A	9031.ENSGALP00000027570	480
F1NUF5	KCNQ1	9031.ENSGALP00000010441	E1BXN4	LOC421584	9031.ENSGALP00000018877	430
E1C2T3	RASL11A	9031.ENSGALP00000027570	F1NEL3	LGR4	9031.ENSGALP00000019877	483
F1P1V0	PPM1D	9031.ENSGALP00000008491	E1C6B4	NIM1K	9031.ENSGALP00000023935	679
F1P1V0	PPM1D	9031.ENSGALP00000008491	F1N870	PDGFRA	9031.ENSGALP00000009175	679
F1P1V0	PPM1D	9031.ENSGALP00000008491	E1C8Q3	ALDH18A1	9031.ENSGALP00000017112	420
F1P1V0	PPM1D	9031.ENSGALP00000008491	F1NYW0	PTPN2	9031.ENSGALP00000022449	410
E1BXI4	BBS7	9031.ENSGALP00000019359	E1C8D3	IFT57	9031.ENSGALP00000024735	664
F1NA29	PCSK6	9031.ENSGALP00000011601	F1N916	BACE1	9031.ENSGALP00000011801	685
F1NSD9	CENPC	9031.ENSGALP00000037017	P29332	CCNB2	9031.ENSGALP00000033831	914
F1NR88	TBX19	9031.ENSGALP00000036137	F1NEG9	ETV5	9031.ENSGALP00000009251	585
E1C1K6	RCL1	9031.ENSGALP00000024184	E1C018	AEN	9031.ENSGALP00000010880	673
P09653	ENSGALG00000027684	9031.ENSGALP00000020884	P29332	CCNB2	9031.ENSGALP00000033831	553
P09653	ENSGALG00000027684	9031.ENSGALP00000020884	E1BX24	LOC427654	9031.ENSGALP00000033677	452
E1C8Q3	ALDH18A1	9031.ENSGALP00000017112	P29332	CCNB2	9031.ENSGALP00000033831	706
E1C8Q3	ALDH18A1	9031.ENSGALP00000017112	F1NVA1	ACSM3	9031.ENSGALP00000003439	725
E1C8Q3	ALDH18A1	9031.ENSGALP00000017112	F1NRQ1	PPM1F	9031.ENSGALP00000002266	420
E1BV18	CAPSL	9031.ENSGALP00000021782	E1BX24	LOC427654	9031.ENSGALP00000033677	467
F1NYW0	PTPN2	9031.ENSGALP00000022449	F1N870	PDGFRA	9031.ENSGALP00000009175	848
F1NYW0	PTPN2	9031.ENSGALP00000022449	F1NRQ1	PPM1F	9031.ENSGALP00000002266	410
F1NRQ1	PPM1F	9031.ENSGALP00000002266	E1C6B4	NIM1K	9031.ENSGALP00000023935	679
F1NRQ1	PPM1F	9031.ENSGALP00000002266	F1N870	PDGFRA	9031.ENSGALP00000009175	679
F1NIX2	DDX3X	9031.ENSGALP00000026124	P29332	CCNB2	9031.ENSGALP00000033831	484

## Sheet: HGE vs CON
PPI scores enriched by DEGs between HGE and CON groups
node1	node1_gene	node1_string	node2	node2_gene	node2_string	score
E1BXV6	HSPB3	9031.ENSGALP00000038087	F1NMI2	DNAJC6	9031.ENSGALP00000017962	406
F1NWE5	GALE	9031.ENSGALP00000006431	F1NLQ2	CMAS	9031.ENSGALP00000021574	419
F1N8U0	PRICKLE2	9031.ENSGALP00000011851	P49337	WNT4	9031.ENSGALP00000007633	438
F1N8U0	PRICKLE2	9031.ENSGALP00000011851	F1NZW6	ENSGALG00000014144	9031.ENSGALP00000022844	449
F1N8U0	PRICKLE2	9031.ENSGALP00000011851	F1P0A3	ENSGALG00000016069	9031.ENSGALP00000025843	585
P49337	WNT4	9031.ENSGALP00000007633	F1P0A3	ENSGALG00000016069	9031.ENSGALP00000025843	949
P49337	WNT4	9031.ENSGALP00000007633	F1NNH5	TSHZ2	9031.ENSGALP00000012655	636
P49337	WNT4	9031.ENSGALP00000007633	F1NZX2	LOC429143	9031.ENSGALP00000010863	606
P49337	WNT4	9031.ENSGALP00000007633	F1NZW6	ENSGALG00000014144	9031.ENSGALP00000022844	521
P49337	WNT4	9031.ENSGALP00000007633	Q8JHX2	TCF1	9031.ENSGALP00000010462	756
P49337	WNT4	9031.ENSGALP00000007633	Q8UWF3	MADH2	9031.ENSGALP00000038855	426
Q04584	ZYX	9031.ENSGALP00000023626	E1C625	PKP4	9031.ENSGALP00000020484	585
F1NKI4	CHRNB3	9031.ENSGALP00000024774	E1C523	MYH7B	9031.ENSGALP00000004988	518
F1NLA3	PCGF3	9031.ENSGALP00000024701	E1BRT8	ENSGALG00000004225	9031.ENSGALP00000006714	711
F1N8F4	ENSGALG00000007113	9031.ENSGALP00000011509	E1C311	ITGA11	9031.ENSGALP00000012982	821
P02001	HBAD	9031.ENSGALP00000012054	P01994	HBAA	9031.ENSGALP00000038904	934
P02001	HBAD	9031.ENSGALP00000012054	P02112	HBB	9031.ENSGALP00000035593	994
P09653	ENSGALG00000027684	9031.ENSGALP00000020884	H9KZJ3	ENSGALG00000008641	9031.ENSGALP00000014065	643
E1C311	ITGA11	9031.ENSGALP00000012982	F1NM47	LAMA1	9031.ENSGALP00000036103	832
F1NB88	EPHA1	9031.ENSGALP00000023625	E1BX90	PDP1	9031.ENSGALP00000025645	679
F1NB88	EPHA1	9031.ENSGALP00000023625	F1NZC9	PPM1E	9031.ENSGALP00000008101	679
F1NB88	EPHA1	9031.ENSGALP00000023625	F1NMI2	DNAJC6	9031.ENSGALP00000017962	477
E1BT53	Gga.51341	9031.ENSGALP00000007565	F1NJR5	Gga.55808	9031.ENSGALP00000005673	537
F1NPA8	ENSGALG00000017331	9031.ENSGALP00000027954	E1C5M0	SLC37A2	9031.ENSGALP00000000478	429
Q8AYN2	PREP2	9031.ENSGALP00000040333	Q8UWF3	MADH2	9031.ENSGALP00000038855	602
F1NLQ2	CMAS	9031.ENSGALP00000021574	E1C196	SDR42E2	9031.ENSGALP00000011268	563
E1BV84	SEMA6B	9031.ENSGALP00000001772	Q5ZJ81	SH3GLB2	9031.ENSGALP00000007175	451
F1P3K6	ENSGALG00000006368	9031.ENSGALP00000010279	F1NZC9	PPM1E	9031.ENSGALP00000008101	410
F1NMC1	LOC101750363	9031.ENSGALP00000033517	F1NB75	ART7B	9031.ENSGALP00000035609	621
F1NMC1	LOC101750363	9031.ENSGALP00000033517	H9KZS3	LOC100859408	9031.ENSGALP00000040545	422
F1NMC1	LOC101750363	9031.ENSGALP00000033517	F1NED2	LOC768350	9031.ENSGALP00000009984	422
E1BUN2	EXOC4	9031.ENSGALP00000013798	E1C523	MYH7B	9031.ENSGALP00000004988	552
Q8UWF3	MADH2	9031.ENSGALP00000038855	F1NLU3	LTK	9031.ENSGALP00000014021	493
Q8UWF3	MADH2	9031.ENSGALP00000038855	Q8JHX2	TCF1	9031.ENSGALP00000010462	712
E1C4F9	WWC2	9031.ENSGALP00000017336	F1NX63	TEAD1	9031.ENSGALP00000008684	758
E1C4F9	WWC2	9031.ENSGALP00000017336	Q8JHX2	TCF1	9031.ENSGALP00000010462	414
F1NF21	ENSGALG00000016701	9031.ENSGALP00000026902	E1BRT8	ENSGALG00000004225	9031.ENSGALP00000006714	556
F1N8D7	ABCA4	9031.ENSGALP00000009224	F1NUH0	TLR2A	9031.ENSGALP00000015020	674
F1NM87	IL4I1	9031.ENSGALP00000000108	F1NNF7	ENSGALG00000000508	9031.ENSGALP00000000693	604
E1C523	MYH7B	9031.ENSGALP00000004988	E1BQW4	EGFLAM	9031.ENSGALP00000005904	429
F1NV68	KPNA3	9031.ENSGALP00000027423	H9KZN4	HK2	9031.ENSGALP00000035324	592
F1NUH0	TLR2A	9031.ENSGALP00000015020	E1C4L8	LOC427201	9031.ENSGALP00000024023	723
F1NUH0	TLR2A	9031.ENSGALP00000015020	H9KZV1	LOC776458	9031.ENSGALP00000019739	404
E1C7X0	VRK2	9031.ENSGALP00000012794	Q8JHX2	TCF1	9031.ENSGALP00000010462	497
Q8JHX2	TCF1	9031.ENSGALP00000010462	F1P0A3	ENSGALG00000016069	9031.ENSGALP00000025843	545
E1BX90	PDP1	9031.ENSGALP00000025645	F1NZC9	PPM1E	9031.ENSGALP00000008101	578
