# Supplementary material for: RNA Expression Profile and Alternative Splicing Signatures of Genistein-Treated Breeder Hens Revealed by Hepatic Transcriptomic Analysis
Source: Oxid Med Cell Longev. 2019 Nov 25;2019:3829342. doi: 10.1155/2019/3829342 (PMC6899279; doi:10.1155/2019/3829342)
Supplement: Supplementary 5 — Table S5: differentially expressed lncRNAs between LGE and CON groups. [file 3829342.f5.xlsx]

## Sheet: LGE vs CON
Differentially expressed lncRNAs between LGE and CON groups
id	logFC	logCPM	LR	P Value
XLOC_012789	-1.35608	8.90981	21.8214	2.99242e-06
XLOC_010112	-2.54342	6.07163	16.2829	5.45552e-05
XLOC_020848	-1.31721	7.85529	10.1813	0.00141873
XLOC_001632	-1.12375	7.64165	9.88607	0.00166535
XLOC_030209	-1.77365	5.28264	9.75857	0.00178489
XLOC_018460	2.25884	7.93747	9.13821	0.00250326
XLOC_020750	-1.47964	4.59124	8.92922	0.00280644
XLOC_016883	1.42774	5.25032	8.5852	0.00338906
XLOC_002247	-1.02549	10.6453	8.54548	0.00346381
XLOC_006630	1.2048	5.70298	7.96797	0.00476122
XLOC_025530	-1.70819	5.9818	7.90306	0.00493512
XLOC_002278	-0.908485	7.38221	7.8971	0.00495141
XLOC_023107	1.58017	4.58226	7.87188	0.00502094
XLOC_030350	-2.85996	7.43569	7.86222	0.00504783
XLOC_022293	1.16431	4.82676	7.64553	0.0056913
XLOC_005558	-1.27542	11.0825	7.55978	0.00596854
XLOC_031725	-0.669416	8.98634	7.26585	0.00702781
XLOC_000169	1.61134	4.17884	7.05288	0.00791378
XLOC_016023	-0.888424	6.24097	6.72561	0.00950384
XLOC_027338	0.876188	9.11322	6.61139	0.0101329
XLOC_015771	-1.85582	5.32854	6.55624	0.0104517
XLOC_028581	3.89152	15.6058	6.3787	0.0115498
XLOC_016752	0.958349	7.47824	6.32076	0.0119332
XLOC_026631	0.873413	5.10891	6.20399	0.0127462
XLOC_030588	0.991033	5.38812	6.20009	0.0127744
XLOC_025315	-1.02159	9.10657	6.09576	0.0135507
XLOC_006613	0.896184	5.86845	5.87473	0.0153597
XLOC_030727	-1.48933	5.94443	5.83968	0.0156687
XLOC_008852	0.892439	5.80514	5.77038	0.0162985
XLOC_030210	-1.40047	7.90908	5.67541	0.0172044
XLOC_011082	-1.24707	6.58415	5.60984	0.0178599
XLOC_010771	0.72257	5.69571	5.4956	0.0190644
XLOC_028059	0.830521	5.03889	5.42393	0.0198626
XLOC_016649	-0.844517	5.18157	5.39359	0.0202108
XLOC_008848	1.18109	5.71809	5.30588	0.0212536
XLOC_005974	-1.72229	5.1611	5.27853	0.02159
XLOC_002357	0.573257	6.73831	5.25089	0.0219355
XLOC_019215	-0.473634	7.9876	5.24767	0.0219761
XLOC_020624	-0.742546	6.23379	5.15084	0.0232351
XLOC_019464	-1.11315	7.66806	5.14812	0.0232715
XLOC_001043	-1.38085	8.47529	5.14552	0.0233064
XLOC_002416	-0.494443	8.70765	5.09109	0.024049
XLOC_028414	-1.12918	5.44117	5.03261	0.0248744
XLOC_010962	3.17387	7.30873	5.01152	0.0251792
XLOC_027475	1.38404	5.93439	5.00744	0.0252386
XLOC_030689	0.865076	6.339	4.9651	0.0258638
XLOC_027944	-0.557335	6.92612	4.91272	0.0266597
XLOC_009741	0.800896	8.61226	4.88806	0.0270431
XLOC_010199	-1.76143	10.3189	4.76073	0.0291163
XLOC_005840	1.12858	5.39599	4.67166	0.0306643
XLOC_006694	-0.426851	8.17293	4.5661	0.0326106
XLOC_015310	-0.785768	6.60736	4.51203	0.0336573
XLOC_010320	0.552452	11.0893	4.50247	0.0338459
XLOC_008676	0.681214	6.51655	4.47702	0.0343535
XLOC_020832	-0.90201	8.5817	4.46283	0.0346401
XLOC_026536	0.799131	5.24351	4.41021	0.0357245
XLOC_016476	0.643116	6.60002	4.35598	0.0368792
XLOC_030841	1.11102	4.54467	4.31041	0.0378797
XLOC_016356	2.75714	12.6256	4.27886	0.0385893
XLOC_025138	0.512231	6.21609	4.24483	0.0393699
XLOC_026279	-0.819776	5.3719	4.20899	0.0402102
XLOC_002020	1.25754	4.72768	4.20702	0.0402571
XLOC_016359	1.91846	11.1396	4.20207	0.0403746
XLOC_018509	-0.971846	7.5435	4.14242	0.0418213
XLOC_007816	-0.82763	7.79962	4.11292	0.0425567
XLOC_001398	0.95457	7.03204	4.08205	0.043341
XLOC_030885	-0.763209	8.37249	4.08128	0.0433607
XLOC_025160	0.98946	6.91176	4.07309	0.0435714
XLOC_007738	-0.546031	11.1494	3.87878	0.0489002
XLOC_026342	-0.971121	5.18369	3.87448	0.0490256

## Sheet: HGE vs CON
Differentially expressed lncRNAs between LGE and CON groups
id	logFC	logCPM	LR	P Value
XLOC_018795	1.60526	6.22602	17.3344	3.13464e-05
XLOC_022634	1.29412	5.71931	16.9998	3.73847e-05
XLOC_031851	-1.31338	5.57321	15.5589	7.99752e-05
XLOC_027475	2.40932	5.93439	15.107	0.000101588
XLOC_001398	1.78406	7.03204	14.148	0.000168973
XLOC_002107	0.839533	8.24758	12.2886	0.000455724
XLOC_010962	4.85769	7.30873	10.1357	0.00145424
XLOC_030588	1.23475	5.38812	10.0305	0.00153971
XLOC_002015	3.24402	5.71525	9.78413	0.00176025
XLOC_000169	1.84422	4.17884	9.70055	0.00184213
XLOC_024242	1.23883	6.96571	9.46135	0.00209847
XLOC_005945	1.43263	7.21753	7.93856	0.00483923
XLOC_030119	0.729099	7.26055	7.77725	0.00529082
XLOC_025428	-0.943104	6.86097	7.75395	0.00535951
XLOC_024170	1.43679	8.81745	7.64144	0.00570423
XLOC_030350	-2.80001	7.43569	7.57801	0.00590847
XLOC_012789	-0.7773	8.90981	7.4364	0.00639176
XLOC_015773	0.760432	7.2359	7.31481	0.00683885
XLOC_000119	1.72041	9.70041	7.28091	0.0069691
XLOC_025316	-1.14873	12.1131	7.27091	0.00700803
XLOC_030210	-1.58589	7.90908	7.1865	0.00734542
XLOC_030841	1.39446	4.54467	7.16874	0.00741848
XLOC_010030	1.37736	5.47313	7.02049	0.00805824
XLOC_016359	2.5241	11.1396	6.96202	0.00832582
XLOC_001397	1.19709	7.46454	6.92126	0.00851769
XLOC_015771	-1.89006	5.32854	6.79275	0.00915289
XLOC_023107	1.46324	4.58226	6.55964	0.0104318
XLOC_024550	1.23188	9.16448	6.50967	0.0107289
XLOC_012759	-2.65736	11.7632	6.24568	0.0124497
XLOC_027256	-0.604625	7.73749	6.13635	0.013243
XLOC_022093	1.47051	7.94281	6.08439	0.0136381
XLOC_000837	1.0263	6.36796	5.83445	0.0157154
XLOC_015791	0.8548	8.92834	5.7528	0.0164624
XLOC_030209	-1.30978	5.28264	5.67799	0.017179
XLOC_009298	-0.824071	7.37655	5.47365	0.0193052
XLOC_013458	-0.838465	6.88231	5.14781	0.0232757
XLOC_023362	-0.795335	7.06417	5.13566	0.0234392
XLOC_000593	-0.550229	7.40798	5.08263	0.0241666
XLOC_028974	-0.764818	6.66241	5.08094	0.0241903
XLOC_030110	1.06683	4.88873	5.07904	0.0242168
XLOC_001632	-0.793392	7.64165	5.03993	0.0247695
XLOC_027586	-0.763597	6.28797	4.92308	0.0265003
XLOC_025823	1.25708	4.76096	4.85692	0.0275354
XLOC_029441	-0.625722	5.89133	4.82857	0.0279918
XLOC_016998	1.11437	4.44023	4.72721	0.0296891
XLOC_030249	-0.81311	7.40625	4.67405	0.0306216
XLOC_009837	0.888788	4.70514	4.64953	0.031062
XLOC_028581	3.20817	15.6058	4.61489	0.0316956
XLOC_025160	1.04639	6.91176	4.54087	0.0330947
XLOC_025053	-1.12806	9.33533	4.53384	0.033231
XLOC_013418	-0.749858	6.34441	4.50746	0.0337474
XLOC_029380	-1.1773	5.50143	4.47888	0.0343161
XLOC_002001	1.25683	4.48932	4.35213	0.0369627
XLOC_008852	0.78265	5.80514	4.3343	0.0373518
XLOC_018890	0.788195	5.29526	4.32094	0.0376461
XLOC_031454	-0.75981	9.23117	4.21612	0.0400417
XLOC_002247	-0.7143	10.6453	4.19358	0.0405773
XLOC_011082	-1.06967	6.58415	4.18736	0.0407264
XLOC_010361	1.31416	9.87837	4.122	0.0423291
XLOC_027217	-0.540328	6.90266	4.09481	0.0430151
XLOC_024316	1.27782	4.55005	3.98695	0.0458541
XLOC_008848	1.02904	5.71809	3.98273	0.0459691
XLOC_015310	-0.730527	6.60736	3.90178	0.0482349
XLOC_016703	-1.81183	8.82976	3.88663	0.0486721
XLOC_027781	-0.618907	5.7931	3.87756	0.0489356
