# Supplementary material for: RNA Expression Profile and Alternative Splicing Signatures of Genistein-Treated Breeder Hens Revealed by Hepatic Transcriptomic Analysis
Source: Oxid Med Cell Longev. 2019 Nov 25;2019:3829342. doi: 10.1155/2019/3829342 (PMC6899279; doi:10.1155/2019/3829342)
Supplement: Supplementary 6 — Table S6: the alternative splicing among the three groups using F-test. [file 3829342.f6.xlsx]

## Sheet: Sheet1
Table S6. The alternative splicing amomng the three groups using F-test.
exonID	GeneID	Chr	Strand	NExons	P.Value
ENSGALE00000282005	ENSGALG00000017220	1	+	9	5.739e-07
ENSGALE00000279778	ENSGALG00000022789	2	+	9	1.00661e-06
ENSGALE00000076530	ENSGALG00000007109	24	-	3	1.6794e-05
ENSGALE00000286087	ENSGALG00000028936	5	+	3	3.37359e-05
ENSGALE00000178281	ENSGALG00000026677	1	-	7	0.000145016
ENSGALE00000127084	ENSGALG00000019617	2	-	16	0.000176808
ENSGALE00000286370	ENSGALG00000001915	8	-	18	0.000342599
ENSGALE00000259074	ENSGALG00000003835	15	-	17	0.000402027
ENSGALE00000189298	ENSGALG00000009118	LGE64	+	7	0.000408695
ENSGALE00000153280	ENSGALG00000014525	1	+	15	0.000425948
ENSGALE00000218713	ENSGALG00000020939	20	-	9	0.000433236
ENSGALE00000259169	ENSGALG00000001967	14	-	24	0.00108047
ENSGALE00000071117	ENSGALG00000006632	9	+	5	0.00128638
ENSGALE00000233982	ENSGALG00000022234	LGE64	+	7	0.00131701
ENSGALE00000243438	ENSGALG00000012137	5	-	15	0.00201451
ENSGALE00000088520	ENSGALG00000008219	15	+	2	0.0020852
ENSGALE00000279854	ENSGALG00000003951	4	-	4	0.00219639
ENSGALE00000312025	ENSGALG00000008465	6	-	3	0.00236134
ENSGALE00000242842	ENSGALG00000012813	2	-	15	0.00250179
ENSGALE00000301953	ENSGALG00000005363	12	-	5	0.00279468
ENSGALE00000024436	ENSGALG00000002461	15	-	5	0.00305802
ENSGALE00000195305	ENSGALG00000019313	1	-	4	0.00374806
ENSGALE00000272609	ENSGALG00000001580	28	+	5	0.00378712
ENSGALE00000302509	ENSGALG00000010643	8	+	7	0.00403344
ENSGALE00000188733	ENSGALG00000014598	5	-	13	0.00410291
ENSGALE00000277044	ENSGALG00000006039	9	+	10	0.00456354
ENSGALE00000098946	ENSGALG00000026051	LGE64	-	8	0.00475084
ENSGALE00000292185	ENSGALG00000011414	1	+	9	0.00511152
ENSGALE00000309152	ENSGALG00000001278	24	+	15	0.00534479
ENSGALE00000004758	ENSGALG00000026291	11	+	2	0.00535453
ENSGALE00000284864	ENSGALG00000011796	1	+	4	0.00563613
ENSGALE00000129460	ENSGALG00000011980	2	-	11	0.00576244
ENSGALE00000280323	ENSGALG00000017076	1	-	2	0.00616589
ENSGALE00000024584	ENSGALG00000002479	6	+	9	0.00627727
ENSGALE00000262501	ENSGALG00000023757	19	+	4	0.00645893
ENSGALE00000146862	ENSGALG00000013737	3	+	6	0.00688027
ENSGALE00000223130	ENSGALG00000009090	17	-	9	0.00718462
ENSGALE00000240156	ENSGALG00000015751	1	-	3	0.00744861
ENSGALE00000064397	ENSGALG00000006036	10	-	2	0.00760329
ENSGALE00000111999	ENSGALG00000010318	5	-	5	0.0076184
ENSGALE00000061034	ENSGALG00000005737	19	+	22	0.00780481
ENSGALE00000248038	ENSGALG00000011551	4	-	2	0.00783651
ENSGALE00000303803	ENSGALG00000006756	20	-	7	0.00792819
ENSGALE00000312222	ENSGALG00000024487	2	+	4	0.00881735
ENSGALE00000288498	ENSGALG00000026259	AADN03012656.1	-	2	0.00923337
ENSGALE00000035984	ENSGALG00000003547	Z	+	3	0.00927347
ENSGALE00000016856	ENSGALG00000001775	20	-	6	0.00937982
ENSGALE00000067051	ENSGALG00000006256	4	-	13	0.00943125
ENSGALE00000110891	ENSGALG00000010225	5	+	14	0.00961802
ENSGALE00000310827	ENSGALG00000010975	1	+	3	0.0104773
ENSGALE00000060495	ENSGALG00000005699	19	+	6	0.0106323
ENSGALE00000140991	ENSGALG00000013042	1	-	17	0.0106488
ENSGALE00000309068	ENSGALG00000001109	27	+	3	0.010837
ENSGALE00000299822	ENSGALG00000004816	14	-	7	0.0113889
ENSGALE00000307768	ENSGALG00000013155	2	+	3	0.0114239
ENSGALE00000047545	ENSGALG00000004542	20	-	13	0.0114554
ENSGALE00000071036	ENSGALG00000006627	15	-	9	0.0116426
ENSGALE00000242846	ENSGALG00000014252	1	+	48	0.011658
ENSGALE00000282243	ENSGALG00000005492	2	+	16	0.0122333
ENSGALE00000308365	ENSGALG00000011475	7	-	5	0.0129802
ENSGALE00000279965	ENSGALG00000015721	Z	-	22	0.0132756
ENSGALE00000261681	ENSGALG00000004034	21	-	7	0.013394
ENSGALE00000226659	ENSGALG00000003344	13	+	5	0.0139462
ENSGALE00000089835	ENSGALG00000008335	1	-	4	0.0142054
ENSGALE00000295001	ENSGALG00000020160	4	-	12	0.0142093
ENSGALE00000283546	ENSGALG00000009926	3	-	9	0.0143356
ENSGALE00000293265	ENSGALG00000006126	7	+	20	0.0143542
ENSGALE00000306104	ENSGALG00000025893	AADN03022230.1	+	3	0.0147208
ENSGALE00000230834	ENSGALG00000001262	23	-	5	0.0147363
ENSGALE00000264257	ENSGALG00000005301	5	-	10	0.0149096
ENSGALE00000149738	ENSGALG00000014103	4	+	37	0.0149803
ENSGALE00000010953	ENSGALG00000001225	17	+	20	0.0151181
ENSGALE00000211532	ENSGALG00000004468	5	-	8	0.0152562
ENSGALE00000283261	ENSGALG00000013182	1	+	2	0.015848
ENSGALE00000314416	ENSGALG00000005788	9	+	15	0.0161772
ENSGALE00000278593	ENSGALG00000013892	3	+	17	0.0162371
ENSGALE00000284108	ENSGALG00000010838	3	+	5	0.016322
ENSGALE00000055505	ENSGALG00000005236	9	-	6	0.0163305
ENSGALE00000287313	ENSGALG00000014899	3	-	4	0.0168156
ENSGALE00000079169	ENSGALG00000007387	14	+	19	0.0168233
ENSGALE00000065371	ENSGALG00000006113	8	-	7	0.0172394
ENSGALE00000296993	ENSGALG00000015237	3	+	4	0.017517
ENSGALE00000234271	ENSGALG00000022277	AADN03022212.1	+	2	0.0176007
ENSGALE00000313500	ENSGALG00000028143	JH376255.1	+	3	0.017817
ENSGALE00000176212	ENSGALG00000016649	3	+	8	0.0178637
ENSGALE00000313881	ENSGALG00000009639	4	-	26	0.0178933
ENSGALE00000198520	ENSGALG00000013063	2	-	2	0.0180311
ENSGALE00000111645	ENSGALG00000010296	3	+	2	0.0183286
ENSGALE00000047467	ENSGALG00000004531	21	-	10	0.0186933
ENSGALE00000120329	ENSGALG00000011110	7	+	13	0.0187266
ENSGALE00000282895	ENSGALG00000012658	1	-	8	0.0187515
ENSGALE00000233453	ENSGALG00000000091	1	+	9	0.0187626
ENSGALE00000169565	ENSGALG00000016073	2	+	5	0.0188725
ENSGALE00000114031	ENSGALG00000010538	3	-	7	0.0189899
ENSGALE00000129946	ENSGALG00000012019	4	+	2	0.0191216
ENSGALE00000290201	ENSGALG00000027140	Z	+	4	0.0191587
ENSGALE00000308496	ENSGALG00000010646	4	-	2	0.0192301
ENSGALE00000007470	ENSGALG00000000889	11	+	8	0.0201107
ENSGALE00000242669	ENSGALG00000015768	3	-	5	0.0202692
ENSGALE00000050239	ENSGALG00000004773	14	+	11	0.0204989
ENSGALE00000312279	ENSGALG00000020538	Z	+	2	0.0206083
ENSGALE00000115036	ENSGALG00000010628	4	+	18	0.0208878
ENSGALE00000037695	ENSGALG00000003688	Z	-	5	0.0209014
ENSGALE00000286677	ENSGALG00000028605	12	+	5	0.0211408
ENSGALE00000288744	ENSGALG00000009001	7	+	8	0.0212907
ENSGALE00000042660	ENSGALG00000004098	20	-	7	0.021328
ENSGALE00000281319	ENSGALG00000007027	18	+	2	0.0214612
ENSGALE00000207157	ENSGALG00000011499	4	+	9	0.0216959
ENSGALE00000010290	ENSGALG00000001162	27	+	3	0.0217733
ENSGALE00000138256	ENSGALG00000012795	2	-	4	0.0219666
ENSGALE00000032465	ENSGALG00000003208	11	-	3	0.022221
ENSGALE00000048443	ENSGALG00000004623	21	-	3	0.0223184
ENSGALE00000279396	ENSGALG00000020249	4	+	21	0.0226749
ENSGALE00000105116	ENSGALG00000009699	9	+	9	0.0228762
ENSGALE00000313493	ENSGALG00000012280	4	-	2	0.0229384
ENSGALE00000146065	ENSGALG00000013640	2	+	2	0.0229837
ENSGALE00000129049	ENSGALG00000011932	1	-	4	0.0229976
ENSGALE00000054226	ENSGALG00000005114	11	-	12	0.0230661
ENSGALE00000310310	ENSGALG00000011648	7	+	4	0.0231072
ENSGALE00000123996	ENSGALG00000011439	2	+	2	0.023396
ENSGALE00000063914	ENSGALG00000005999	12	-	6	0.0234577
ENSGALE00000054774	ENSGALG00000005163	5	-	3	0.024057
ENSGALE00000081738	ENSGALG00000023649	6	-	4	0.0241216
ENSGALE00000290730	ENSGALG00000026971	3	+	3	0.0241759
ENSGALE00000311445	ENSGALG00000007617	5	+	24	0.0243407
ENSGALE00000288832	ENSGALG00000012847	1	-	8	0.0244017
ENSGALE00000296938	ENSGALG00000011814	1	+	10	0.0253098
ENSGALE00000157994	ENSGALG00000014977	1	+	7	0.0254647
ENSGALE00000127337	ENSGALG00000011740	1	+	2	0.0255119
ENSGALE00000146754	ENSGALG00000013727	3	+	8	0.0255594
ENSGALE00000244705	ENSGALG00000023036	Z	+	9	0.0257408
ENSGALE00000042097	ENSGALG00000004040	13	-	2	0.0258768
ENSGALE00000027633	ENSGALG00000002746	10	-	4	0.0259953
ENSGALE00000091211	ENSGALG00000008445	3	+	2	0.0260367
ENSGALE00000133864	ENSGALG00000012367	5	-	2	0.0260511
ENSGALE00000116469	ENSGALG00000010770	2	+	6	0.026073
ENSGALE00000132727	ENSGALG00000012264	4	-	4	0.0263929
ENSGALE00000272719	ENSGALG00000000372	23	-	4	0.0264102
ENSGALE00000055193	ENSGALG00000005206	9	+	10	0.0265476
ENSGALE00000060992	ENSGALG00000005730	12	+	2	0.0266951
ENSGALE00000297181	ENSGALG00000017337	1	+	6	0.0270577
ENSGALE00000306664	ENSGALG00000011699	7	-	14	0.0276659
ENSGALE00000162170	ENSGALG00000015378	1	+	4	0.0282835
ENSGALE00000279917	ENSGALG00000008890	8	+	7	0.0282866
ENSGALE00000129067	ENSGALG00000011934	1	+	6	0.0287347
ENSGALE00000079220	ENSGALG00000007389	18	+	4	0.0290541
ENSGALE00000131932	ENSGALG00000012197	7	+	8	0.0292415
ENSGALE00000193471	ENSGALG00000016050	1	+	33	0.0294995
ENSGALE00000125206	ENSGALG00000011564	4	+	9	0.0297946
ENSGALE00000138322	ENSGALG00000012802	2	+	3	0.0298378
ENSGALE00000305905	ENSGALG00000021139	15	-	2	0.0298942
ENSGALE00000276412	ENSGALG00000010246	1	-	10	0.0308578
ENSGALE00000309009	ENSGALG00000000535	21	+	4	0.0308977
ENSGALE00000085153	ENSGALG00000007930	10	+	4	0.0310898
ENSGALE00000063715	ENSGALG00000005981	6	-	2	0.0314859
ENSGALE00000211441	ENSGALG00000005197	5	+	4	0.0317151
ENSGALE00000145797	ENSGALG00000013605	2	-	5	0.0318856
ENSGALE00000032455	ENSGALG00000003206	8	-	4	0.0320424
ENSGALE00000165310	ENSGALG00000015687	4	+	5	0.0320481
ENSGALE00000000785	ENSGALG00000000129	11	+	15	0.0321909
ENSGALE00000162982	ENSGALG00000015465	3	+	20	0.0325678
ENSGALE00000136729	ENSGALG00000012640	1	-	5	0.0328445
ENSGALE00000283000	ENSGALG00000009339	3	+	16	0.0328594
ENSGALE00000279946	ENSGALG00000004079	4	-	9	0.0331993
ENSGALE00000311050	ENSGALG00000003446	Z	-	9	0.0337528
ENSGALE00000311044	ENSGALG00000003641	22	-	15	0.0339471
ENSGALE00000307279	ENSGALG00000006671	1	+	5	0.0340035
ENSGALE00000307760	ENSGALG00000027631	5	-	2	0.0340921
ENSGALE00000148881	ENSGALG00000013990	3	-	4	0.0344239
ENSGALE00000256899	ENSGALG00000004650	15	-	8	0.034687
ENSGALE00000169960	ENSGALG00000016114	2	-	2	0.0348576
ENSGALE00000288105	ENSGALG00000001606	23	+	15	0.0350717
ENSGALE00000295122	ENSGALG00000002420	17	-	9	0.0353872
ENSGALE00000085464	ENSGALG00000007958	7	-	5	0.0358861
ENSGALE00000215712	ENSGALG00000009551	7	-	8	0.0361376
ENSGALE00000252504	ENSGALG00000009814	3	+	4	0.0362325
ENSGALE00000121481	ENSGALG00000011208	4	-	5	0.0362837
ENSGALE00000169787	ENSGALG00000016097	2	+	2	0.0363242
ENSGALE00000309061	ENSGALG00000009424	1	-	16	0.0366448
ENSGALE00000294381	ENSGALG00000027521	2	-	2	0.0368761
ENSGALE00000013558	ENSGALG00000001485	15	+	7	0.0369265
ENSGALE00000287084	ENSGALG00000001256	11	+	12	0.0372357
ENSGALE00000102476	ENSGALG00000009410	2	-	7	0.0374143
ENSGALE00000281974	ENSGALG00000026254	21	+	14	0.0375687
ENSGALE00000099034	ENSGALG00000026366	7	+	14	0.037616
ENSGALE00000152997	ENSGALG00000022926	1	+	3	0.0377306
ENSGALE00000198844	ENSGALG00000012721	2	-	6	0.0378353
ENSGALE00000276091	ENSGALG00000003141	23	+	6	0.0379352
ENSGALE00000294629	ENSGALG00000007791	18	+	4	0.0382334
ENSGALE00000232134	ENSGALG00000008803	7	+	7	0.038516
ENSGALE00000252387	ENSGALG00000010891	7	+	27	0.039008
ENSGALE00000152578	ENSGALG00000014443	1	-	3	0.0391213
ENSGALE00000239023	ENSGALG00000015782	2	-	3	0.0391454
ENSGALE00000300222	ENSGALG00000013067	1	-	2	0.039582
ENSGALE00000293050	ENSGALG00000006313	14	+	4	0.0396311
ENSGALE00000310006	ENSGALG00000028828	4	-	5	0.0396505
ENSGALE00000118247	ENSGALG00000010925	2	-	3	0.039732
ENSGALE00000018631	ENSGALG00000001950	17	-	11	0.0403696
ENSGALE00000279868	ENSGALG00000017314	1	-	6	0.0404109
ENSGALE00000298801	ENSGALG00000017112	1	+	5	0.0404291
ENSGALE00000276271	ENSGALG00000015544	Z	+	9	0.0405422
ENSGALE00000039548	ENSGALG00000027698	14	-	3	0.0407126
ENSGALE00000245061	ENSGALG00000013742	3	-	5	0.040953
ENSGALE00000093122	ENSGALG00000008603	5	+	6	0.041405
ENSGALE00000289414	ENSGALG00000023975	27	+	5	0.0414564
ENSGALE00000113257	ENSGALG00000010444	8	-	3	0.0415395
ENSGALE00000304315	ENSGALG00000015444	2	-	8	0.0416169
ENSGALE00000057423	ENSGALG00000005418	8	+	14	0.041662
ENSGALE00000122200	ENSGALG00000011266	4	-	6	0.0418057
ENSGALE00000034366	ENSGALG00000003387	Z	+	5	0.0418993
ENSGALE00000310787	ENSGALG00000004788	10	-	2	0.0423092
ENSGALE00000110372	ENSGALG00000010185	4	+	11	0.0423541
ENSGALE00000186048	ENSGALG00000005758	10	+	12	0.0428011
ENSGALE00000284916	ENSGALG00000005469	6	+	5	0.0428381
ENSGALE00000043225	ENSGALG00000004156	6	+	4	0.0431733
ENSGALE00000090920	ENSGALG00000008420	12	+	11	0.0432152
ENSGALE00000004161	ENSGALG00000000542	23	-	3	0.0432324
ENSGALE00000052245	ENSGALG00000004949	11	-	13	0.0434393
ENSGALE00000209639	ENSGALG00000011209	5	+	3	0.0437223
ENSGALE00000300631	ENSGALG00000026778	AADN03023841.1	+	2	0.0442581
ENSGALE00000253368	ENSGALG00000010454	6	+	3	0.0445852
ENSGALE00000034162	ENSGALG00000003371	28	+	11	0.0448504
ENSGALE00000239820	ENSGALG00000015992	1	-	4	0.045037
ENSGALE00000311522	ENSGALG00000015925	3	+	3	0.0456868
ENSGALE00000171830	ENSGALG00000016282	3	-	8	0.0458364
ENSGALE00000270103	ENSGALG00000005171	9	-	4	0.0458693
ENSGALE00000306824	ENSGALG00000008952	17	+	3	0.0459179
ENSGALE00000310115	ENSGALG00000006409	1	+	2	0.0460587
ENSGALE00000290579	ENSGALG00000003705	10	+	40	0.0463339
ENSGALE00000095646	ENSGALG00000008858	3	+	9	0.0463794
ENSGALE00000075366	ENSGALG00000017378	6	+	8	0.0464672
ENSGALE00000276193	ENSGALG00000010469	8	+	12	0.0467387
ENSGALE00000082109	ENSGALG00000007659	24	-	21	0.0467632
ENSGALE00000313436	ENSGALG00000005096	14	-	6	0.0471395
ENSGALE00000308986	ENSGALG00000019436	2	+	4	0.047216
ENSGALE00000280738	ENSGALG00000013572	JH375554.1	+	2	0.0473124
ENSGALE00000293267	ENSGALG00000015929	2	+	6	0.0473511
ENSGALE00000301858	ENSGALG00000013024	1	+	4	0.0473656
ENSGALE00000131893	ENSGALG00000012193	2	-	6	0.0474413
ENSGALE00000254471	ENSGALG00000000787	11	-	15	0.0475422
ENSGALE00000033804	ENSGALG00000003336	10	+	4	0.0476043
ENSGALE00000236054	ENSGALG00000006544	12	+	11	0.0476619
ENSGALE00000165835	ENSGALG00000015734	2	+	2	0.047679
ENSGALE00000175616	ENSGALG00000016589	3	-	3	0.0477727
ENSGALE00000061973	ENSGALG00000005817	4	-	9	0.0478639
ENSGALE00000311137	ENSGALG00000009036	5	+	11	0.0480372
ENSGALE00000294211	ENSGALG00000007902	4	+	14	0.0481943
ENSGALE00000062683	ENSGALG00000005882	4	-	6	0.0485713
ENSGALE00000121988	ENSGALG00000011254	2	-	7	0.0489213
ENSGALE00000313560	ENSGALG00000006385	9	+	7	0.0489401
ENSGALE00000095449	ENSGALG00000008840	6	+	20	0.0494803
ENSGALE00000266495	ENSGALG00000006088	14	+	2	0.0495292
ENSGALE00000309025	ENSGALG00000012791	1	-	4	0.0495604
ENSGALE00000103602	ENSGALG00000009559	9	+	8	0.0496822
ENSGALE00000290719	ENSGALG00000008138	15	+	9	0.0498639
ENSGALE00000084552	ENSGALG00000007878	24	-	3	0.0498653
